# Supplementary material for: From water striders to water bugs: the molecular diversity of aquatic Heteroptera (Gerromorpha, Nepomorpha) of Germany based on DNA barcodes
Source: PeerJ. 2018 May 2;6:e4577. doi: 10.7717/peerj.4577 (PMC5936072; doi:10.7717/peerj.4577)
Supplement: Supplemental Information 1 — Accession numbers are requested and will be added in proof. [file peerj-06-4577-s001.fas]

>BCEAB630-17|Sigara limitata|MG665936
AACATTATATTTTATTTTTGGTATTTGGTCAGGTATAGTTGGAACATCTCTTAGATGATTAATTCGAATTGAACTGGGTCAGCCAGGATCATTTATTGGAGATGATCAAATTTATAATGTAATTGTTACTGCCCACGCATTTATTATAATTTTCTTTATGGTTATGCCCATTATAATTGGAGGATTTGGAAACTGATTGGTACCATTAATAATTGGAGCGCCAGATATAGCATTCCCCCGAATAAATAATATAAGTTTTTGATTATTACCTCCATCTTTAACATTACTTTTATCAAGTAGATTTGTAAATTCAGGAGCAGGAACAGGATGAACAGTATACCCACCTCTATCAAGAAATTTAACACATAGAGGAGCATCAGTAGATTTAGCAATTTTCTCTCTACATTTAGCGGGTGTATCATCAATTTTAGGGGCCATTAATTTTATTTCAACTATTATTAATATACGAGTAATAGGTATAACTCCCGAACGAACTCCCCTATTTGTCTGATCAGTAGGAATTACTGCCCTACTTCTTCTCTTATCTCTACCAGTATTGGCTGGAGCTATTACTATATTATTAACAGACCGTAATTTTAATACATCATTTTTTGATCCAGCTGGAGGGGGGGACCCTATTCTATACCAACACTTATTT
>FBAQU1287-12|Notonecta lutea|KM022771
AACTTTATATTTCATTTTTGGTATTTGATCTGGTATAGTAGGAACATCACTAAGATGATTAATTCGAATTGAACTAGGACAACCAGGATCATTTATTGGAGATGATCAAATCTATAATGTAATCGTAACAGCACATGCATTTATTATAATTTTCTTTATAGTAATACCTATTATAATTGGAGGATTTGGTAATTGATTAGTACCTTTAATAATTGGAGCACCAGATATAGCATTTCCTCGAATAAATAATATAAGATTCTGATTATTACCCCCATCACTAACACTCCTTTTAGCAAGATCAATTGTAGATAATGGAGCAGGAACAGGATGAACAGTATATCCTCCTTTATCAAGAAATTTAGCACATGCAGGAGCATCAGTAGATTTAGCAATTTTTTCACTACACCTTGCAGGTGTATCATCTATTTTAGGAGCAGTAAATTTTATTTCAACAATTATTAATATACGATCTACAGGTATAACACCTGAACGAATACCACTATTTGTATGATCAGTAGGTATTACTGCATTATTATTACTATTATCATTACCAGTTTTAGCTGGTGCTATTACTATATTATTAACAGATCGAAATTTTAATACATCATTCTTTGATCCAGCAGGAGGAGGAGATCCTATTTTATATCAACATTTATTT
>FBAQU710-10|Notonecta maculata|HQ563138
AACTTTATATTTCATTTTCGGTATTTGATCTGGTATAGTAGGAACATCTTTAAGATGATTAATTCGAATTGAATTAGGACAACCAGGATCTTTCATTGGAGATGATCAAATCTATAACGTAATTGTAACAGCACATGCATTCATTATAATTTTCTTCATGGTAATACCTATTATAATTGGAGGATTCGGAAACTGATTAGTGCCTTTAATAATTGGAGCACCTGATATAGCATTCCCTCGAATAAATAATATAAGATTCTGATTATTACCACCATCATTAACATTATTATTAGCAAGATCAATTGTAGATAATGGTGCAGGAACAGGATGAACAGTTTACCCACCATTATCAAGAAATTTAGCACACGCAGGAGCATCAGTAGATTTAGCAATTTTTTCACTACACCTTGCAGGTGTATCATCAATTCTAGGTGCAGTAAATTTTATCTCAACAATTATTAACATACGATCAACAGGAATAACTCCTGAACGAATACCTTTATTTGTATGATCAGTAGGAATTACTGCACTATTACTATTATTATCGTTACCCGTACTAGCAGGTGCTATTACTATACTATTAACAGATCGAAATTTTAATACATCATTCTTTGATCCAGCAGGAGGGGGGGATCCAATTTTATATCAACATTTATTT-
>FBAQU709-10|Notonecta lutea|HQ563137
AACTTTATATTTCATTTTTGGTATTTGATCTGGTATAGTAGGAACATCATTAAGATGATTAATTCGAATTGAACTAGGACAACCAGGATCATTTATTGGAGATGATCAAATCTATAATGTAATCGTAACAGCACATGCATTTATTATAATTTTCTTTATAGTAATACCTATTATAATTGGAGGATTTGGTAATTGATTAGTACCTTTAATAATTGGAGCACCAGATATAGCATTTCCTCGAATAAATAATATAAGATTCTGATTATTACCCCCATCACTAACACTCCTTTTAGCAAGATCAATTGTAGATAATGGAGCAGGAACAGGATGAACAGTATATCCTCCTTTATCAAGAAATTTAGCACATGCAGGAGCATCAGTAGATTTAGCAATTTTTTCACTACACCTTGCAGGTGTATCATCTATTTTAGGAGCAGTAAATTTTATTTCAACAATTATTAATATACGATCTACAGGTATAACACCTGAACGAATACCACTATTTGTATGATCAGTAGGTATTACTGCATTATTATTACTATTATCATTACCAGTTTTAGCTGGTGCTATTACTATATTATTAACAGATCGAAATTTTAATACATCATTCTTTGATCCAGCAGGAGGAGGAGATCCTATTTTATATCAACATTTATTT-
>FBAQU708-10|Notonecta glauca|HQ563136
AACTTTATATTTCATTTTTGGTATTTGATCTGGTATAGTTGGAACATCATTAAGATGATTAATTCGAATTGAATTAGGACAACCAGGATCATTTATTGGAGATGATCAAATTTATAATGTAATTGTAACAGCACATGCATTCATTATAATTTTCTTTATAGTTATACCTATTATAATTGGAGGATTTGGTAATTGATTGGTACCATTAATAATTGGAGCACCTGATATAGCATTTCCTCGAATAAATAATATAAGATTTTGATTATTACCACCATCATTAACATTACTTTTAGCAAGATCAATTGTAGATAATGGAGCAGGAACAGGATGAACAGTTTACCCACCACTATCAAGAAATTTAGCACACGCAGGAGCATCAGTAGATTTAGCAATTTTCTCTTTACACCTTGCAGGTGTTTCATCTATTTTAGGAGCAGTAAATTTCATTTCAACAATTATTAATATACGATCTACAGGTATAACACCTGAACGAATACCATTATTCGTATGATCAGTAGGAATTACTGCATTACTATTATTATTATCATTACCCGTATTAGCAGGTGCTATTACTATATTATTAACAGATCGAAATTTTAATACATCATTCTTTGATCCAGCCGGAGGAGGAGATCCTATTTTATATCAACATTTATTT-
>FBHET1045-12|Notonecta glauca|KM023116
-------------------------------------------------------------------------TTAGGACAACCAGGATCATTTATTGGAGATGATCAAATTTATAATGTAATTGTAACAGCACATGCNTTCATTATAATTTTCTTTATAGTTATACCTATTATAATTGGAGGATTTGGTAATTGACTGGTACCATTAATAATTGGAGCACCTGATATAGCATTTCCTCGAATAAATAATATAAGATTTTGATTATTACCACCATCATTAACATTACTTTTAGCAAGATCAATTGTAGATAATGGAGCAGGAACAGGATGAACAGTTTACCCACCACTATCAAGAAATTTAGCACACGCAGGAGCATCAGTAGATTTAGCAATTTTCTCTTTACACCTTGCAGGTGTTTCATCTATTTTAGGAGCAGTAAATTTCATTTCAACAATTATTAATATACGATCTACAGGTATAACACCTGAACGAATACCATTATTCGTATGATCAGTAGGAATTACTGCATTACTATTATTATTATCATTACCCGTATTAGCAGGTGCTATTACTATATTATTAACAGATCGAAATTTTAATACATCATTCTTTGATCCAGCCGGAGGGGGAGATCCTATTTTATATCAACATTTATTT
>FBHET1043-12|Notonecta reuteri|KM021800
AACTTTATATTTCATTTTTGGTATTTGATCTGGTATAGTAGGAACATCACTAAGATGATTAATTCGAATTGAATTAGGACAACCAGGATCATTTATTGGAGATGATCAAATCTATAATGTAATCGTAACAGCACATGCATTTATTATAATTTTCTTTATAGTAATACCTATTATAATTGGAGGATTTGGTAATTGATTAGTACCTTTAATAATTGGAGCACCAGATATAGCATTTCCTCGAATAAATAATATAAGATTCTGATTATTACCACCATCACTAACACTTCTTTTAGCAAGATCAATTGTAGATAATGGAGCAGGAACAGGATGAACAGTATATCCTCCTTTATCAAGAAATTTAGCACATGCAGGAGCATCAGTAGATTTAGCAATTTTTTCACTACACCTTGCAGGTGTATCATCTATTTTAGGAGCAGTAAATTTTATTTCAACAATTATTAATATACGATCTACAGGTATAACACCTGAACGAATGCCACTATTCGTATGATCAGTAGGTATTACCGCATTATTATTATTATTATCATTACCAGTTCTAGCTGGTGCTATTACTATATTATTAACAGATCGAAATTTTAATACATCATTCTTTGATCCAGCAGGAGGAGGAGATCCTATTTTATATCAACATTTATTT
>FBHET1042-12|Notonecta reuteri|KM022721
AACTTTATATTTCATTTTTGGTATTTGATCTGGTATAGTAGGAACATCACTAAGATGATTAATTCGAATTGAATTAGGACAACCAGGATCATTTATTGGAGATGATCAAATCTATAATGTAATCGTAACAGCACATGCATTTATTATAATTTTCTTTATAGTAATACCTATTATAATTGGAGGATTTGGTAATTGATTAGTACCTTTAATAATTGGAGCACCAGATATAGCATTCCCTCGAATAAATAATATAAGATTCTGATTATTACCACCATCACTAACACTTCTTTTAGCAAGATCAATTGTAGATAATGGAGCAGGAACAGGATGAACAGTATATCCTCCTTTATCAAGAAATTTAGCACATGCAGGAGCATCAGTAGATTTAGCAATTTTTTCACTACACCTTGCAGGTGTATCATCTATTTTAGGAGCAGTAAATTTTATTTCAACAATTATTAATATACGATCTACAGGTATAACACCTGAACGAATGCCACTATTCGTATGATCAGTAGGTATTACCGCATTATTATTATTATTATCATTACCAGTTCTAGCTGGTGCTATTACTATATTATTAACAGATCGAAATTTTAATACATCATTCTTTGATCCAGCAGGAGGAGGAGATCCTATTTTATATCAACATTTATTT
>FBHET1040-12|Notonecta lutea|KM023055
AACTTTATATTTCATTTTTGGTATTTGATCTGGTATAGTAGGAACATCATTAAGATGATTAATTCGAATTGAACTAGGACAACCAGGATCATTTATTGGAGATGATCAAATCTATAATGTAATCGTAACAGCACATGCATTTATTATAATTTTCTTTATAGTAATACCTATTATAATTGGAGGATTTGGTAATTGATTAGTACCTTTAATAATTGGAGCACCAGATATAGCATTTCCTCGAATAAATAATATAAGATTCTGATTATTACCCCCATCACTAACACTCCTTTTAGCAAGATCAATTGTAGATAATGGAGCAGGAACAGGATGAACAGTATATCCTCCTTTATCAAGAAATTTAGCACATGCAGGAGCATCAGTAGATTTAGCAATTTTTTCACTACACCTTGCAGGTGTATCATCTATTTTAGGAGCAGTAAATTTTATTTCAACAATTATTAATATACGATCTACAGGTATAACACCTGAACGAATACCACTATTTGTATGATCAGTAGGTATTACTGCATTATTATTACTATTATCATTACCAGTTTTAGCTGGTGCTATTACTATATTATTAACAGATCGAAATTTTAATACATCATTCTTTGATCCAGCAGGAGGAGGAGATCCTATTTTATATCAACATTTATTT
>FBHET1039-12|Notonecta reuteri|KM021583
---------------------------ATCTGGTATAGTAGGAACATCACTAAGATGATTAATTCGAATTGAATTAGGACAACCAGGATCATTTATTGGAGATGATCAAATCTATAATGTAATCGTAACAGCACATGCATTTATTATAATTTTCTTTATAGTAATACCTATTATAATTGGAGGATTTGGTAATTGATTAGTACCTTTAATAATTGGAGCACCAGATATAGCATTTCCTCGAATAAATAATATAAGATTCTGATTATTACCACCATCACTAACACTTCTTTTAGCAAGATCAATTGTAGATAATGGAGCAGGAACAGGATGAACAGTATATCCTCCTTTATCAAGAAATTTAGCACATGCAGGAGCATCAGTAGATTTAGCAATTTTTTCACTACACCTTGCAGGTGTATCATCTATTTTAGGAGCAGTAAATTTTATTTCAACAATTATTAATATACGATCTACAGGTATAACACCTGAACGAATGCCACTATTCGTATGATCAGTAGGTATTACCGCATTATTATTATTATTATCATTACCAGTTCTAGCTGGTGCTATTACTATATTATTAACAGATCGAAATTTTAATACATCATTCTTTGATCCAGCAGGAGGAGGAGATCCTATTTTATATCAACATTTATTT
>FBHET1038-12|Notonecta lutea|KM022666
------------------TGGTATTTGATCTGGTATAGTAGGAACATCACTAAGATGATTAATTCGAATTGAACTAGGACAACCAGGATCATTTATTGGAGATGATCAAATCTATAATGTAATCGTAACAGCACATGCATTTATTATAATTTTCTTTATAGTAATACCTATTATAATTGGAGGATTTGGTAATTGATTAGTACCTTTAATAATTGGAGCACCAGATATAGCATTTCCTCGAATAAATAATATAAGATTCTGATTATTACCCCCATCACTAACACTCCTTTTAGCAAGATCAATTGTAGATAATGGAGCAGGAACAGGATGAACAGTATATCCTCCCTTATCAAGAAATTTAGCACATGCAGGAGCATCAGTAGATTTAGCAATTTTTTCACTACACCTTGCAGGTGTATCATCTATTTTAGGAGCAGTAAATTTTATTTCAACAATTATTAATATACGATCTACAGGTATAACACCTGAACGAATACCACTATTTGTATGATCAGTAGGTATTACTGCATTATTATTACTATTATCATTACCAGTTTTAGCTGGTGCTATTACTATATTATTAACAGATCGAAATTTTAATACATCATTCTTTGATCCAGCAGGAGGAGGAGATCCTATTTTATATCAACATTTATTT
>FBHET1037-12|Notonecta lutea|KM022145
AACTTTATATTTCATTTTTGGTATTTGATCTGGTATAGTAGGAACATCACTAAGATGATTAATTCGAATTGAACTAGGACAACCAGGATCATTTATTGGAGATGATCAAATCTATAATGTAATCGTAACAGCACATGCATTTATTATAATTTTCTTTATAGTAATACCTATTATAATTGGAGGATTTGGTAATTGATTAGTACCTTTAATAATTGGAGCACCAGATATAGCATTTCCTCGAATAAATAATATAAGATTCTGATTATTACCCCCATCACTAACACTCCTTTTAGCAAGATCAATTGTAGATAATGGAGCAGGAACAGGATGAACAGTATATCCTCCCTTATCAAGAAATTTAGCACATGCAGGAGCATCAGTAGATTTAGCAATTTTTTCACTACACCTTGCAGGTGTATCATCTATTTTAGGAGCAGTAAATTTTATTTCAACAATTATTAATATACGATCTACAGGTATAACACCTGAACGAATACCACTATTTGTATGATCAGTAGGTATTACTGCATTATTATTACTATTATCATTACCAGTTTTAGCTGGTGCTATTACTATATTATTAACAGATCGAAATTTTAATACATCATTCTTTGATCCAGCAGGAGGAGGAGATCCTATTTTATATCAACATTTATTT
>FBHET1036-12|Notonecta lutea|KM021638
------------------------------------AGTAGGAACATCATTAAGATGATTAATTCGAATTGAACTAGGACAACCAGGATCATTTATTGGAGATGATCAAATCTATAATGTAATCGTAACAGCACATGCATTTATTATAATTTTCTTTATAGTAATACCTATTATAATTGGAGGATTTGGTAATTGATTAGTACCTTTAATAATTGGAGCACCAGATATAGCATTTCCTCGAATAAATAATATAAGATTCTGATTATTACCCCCATCACTAACACTCCTTTTAGCAAGATCAATTGTAGATAATGGAGCAGGAACAGGATGAACAGTATATCCTCCTTTATCAAGAAATTTAGCACATGCNGGAGCATCAGTAGATTTAGCAATTTTTTCACTACACCTTGCAGGTGTATCATCTATTTTAGGAGCAGTAAATTTTATTTCAACAATTATTAATATACGATCTACAGGTATAACACCTGAACGAATACCACTATTTGTATGATCAGTAGGTATTACTGCATTATTATTACTATTATCATTACCAGTTTTAGCTGGTGCTATTACTATATTATTAACAGATCGAAATTTTAATACATCATTCTTTGATCCAGCAGGAGGAGGAGATCCTATTTTATATCAACATTTATTT
>FBHET1035-12|Notonecta lutea|KM021973
AACTTTATATTTCATTTTTGGTATTTGATCTGGTATAGTAGGAACATCACTAAGATGATTAATTCGAATTGAACTAGGACAACCAGGATCATTTATTGGAGATGATCAAATCTATAATGTAATCGTAACAGCACATGCATTTATTATAATTTTCTTTATAGTAATACCTATTATAATTGGAGGATTTGGTAATTGATTAGTACCTTTAATAATTGGAGCACCAGATATAGCATTTCCTCGAATAAATAATATAAGATTCTGATTATTACCCCCATCACTAACACTCCTTTTAGCAAGATCAATTGTAGATAATGGAGCAGGAACAGGATGAACAGTATATCCTCCCTTATCAAGAAATTTAGCACATGCAGGAGCATCAGTAGATTTAGCAATTTTTTCACTACACCTTGCAGGTGTATCATCTATTTTAGGAGCAGTAAATTTTATTTCAACAATTATTAATATACGATCTACAGGTATAACACCTGAACGAATACCACTATTTGTATGATCAGTAGGTATTACTGCATTATTATTACTATTATCATTACCAGTTTTAGCTGGTGCTATTACTATATTATTAACAGATCGAAATTTTAATACATCATTCTTTGATCCAGCAGGAGGAGGAGATCCTATTTTATATCAACATTTATTT
>FBAQU028-09|Notonecta glauca|HM376124
AACTTTATATTTCATTTTTGGTATTTGATCTGGTATAGTTGGAACATCATTAAGATGATTAATTCGAATTGAATTAGGACAACCAGGATCATTTATTGGAGATGATCAAATTTATAATGTAATTGTAACAGCACATGCATTCATTATAATTTTCTTTATAGTTATACCTATTATAATTGGAGGATTTGGTAATTGACTGGTACCATTAATAATTGGAGCACCTGATATAGCATTTCCTCGAATAAATAATATAAGATTTTGATTATTACCACCATCATTAACATTACTTTTAGCAAGATCAATTGTAGATAATGGAGCAGGAACAGGATGAACAGTTTACCCACCACTATCAAGAAATTTAGCACACGCAGGAGCATCAGTAGATTTAGCAATTTTCTCTTTACACCTTGCAGGTGTTTCATCTATTTTAGGAGCAGTAAATTTCATTTCAACAATTATTAATATACGATCTACAGGTATAACACCTGAACGAATACCATTATTCGTATGATCAGTAGGAATTACTGCATTACTATTATTATTATCATTACCCGTATTAGCAGGTGCTATTACTATATTATTAACAGATCGAAATTTTAATACATCATTCTTTGATCCAGCCGGAGGGGGAGATCCTATTTTATATCAACATTTATTT-
>FBHET668-12|Notonecta maculata|KM022642
-----------------------------------------------------------TAATTCGAATTGAATTAGGACAACCAGGATCTTTCATTGGAGATGATCAAATCTATAACGTAATTGTAACAGCACATGCATTCATTATAATTTTCTTCATGGTAATGCCTATTATAATTGGAGGATTCGGAAACTGATTAGTACCTTTAATAATTGGAGCACCTGATATAGCATTCCCTCGAATAAATAATATAAGATTCTGATTATTACCACCATCATTAACATTATTATTAGCAAGATCAATTGTAGATAATGGTGCAGGAACGGGATGAACAGTTTACCCACCATTATCAAGAAATTTAGCACACGCAGGAGCATCAGTAGATTTAGCAATTTTTTCACTACACCTTGCAGGTGTATCATCAATTCTAGGTGCAGTAAATTTTATTTCAACAATTATTAACATACGATCAACAGGAATAACTCCTGAACGAATACCTTTATTTGTATGATCAGTAGGAATTACTGCACTATTACTATTATTATCGTTACCCGTACTAGCAGGTGCTATTACTATACTATTAACAGATCGAAATTTTAATACATCATTCTTTGATCCAGCGGGAGGGGGGGATCCAATTTTATATCAACATTTATTT
>FBHET667-12|Notonecta maculata|KM021672
---------------------------------------------------------------------------------------------------------------------------------------------------------------------------------------------------------------------------------------------------------------ATTCTGATTATTACCACCATCATTAACATTATTATTAGCAAGATCAATTGTAGATAATGGTGCAGGAACGGGATGAACAGTTTACCCACCATTATCAAGAAATTTAGCACACGCAGGAGCATCAGTAGATTTAGCAATTTTTTCACTACACCTTGCAGGTGTATCATCAATTCTAGGTGCAGTAAATTTTATTTCAACAATTATTAACATACGATCAACAGGAATAACTCCTGAACGAATACCTTTATTTGTATGATCAGTAGGAATTACTGCACTATTACTATTATTATCGTTACCCGTACTAGCAGGTGCTATTACTATACTATTAACAGATCGAAATTTTAATACATCATTCTTTGATCCAGCGGGAGGGGGGGATCCAATTTTATATCAACATTTATTT
>FBHET666-12|Notonecta glauca|KM022276
---------------------------------------------------------------------------------------------------------------------------------------------------------------------------------------------------------------------------------------------------------------ATTTTGATTATTACCACCATCATTAACATTACTTTTAGCAAGATCAATTGTAGATAATGGAGCAGGAACAGGATGAACAGTTTACCCACCACTATCAAGAAATTTAGCACACGCAGGAGCATCAGTAGATTTAGCAATTTTCTCTTTACACCTTGCAGGTGTTTCATCTATTTTAGGAGCAGTAAATTTCATTTCAACAATTATTAATATACGATCTACAGGTATAACACCTGAACGAATACCATTATTCGTATGATCAGTAGGAATTACTGCATTACTATTATTATTATCATTACCCGTATTAGCAGGTGCTATTACTATATTATTAACAGATCGAAATTTTAATACATCATTCTTTGATCCAGCCGGAGGGGGAGATCCTATTTTATATCAACATTTATTT
>FBHET948-12|Notonecta lutea|KM021538
AACTTTATATTTCATTTTTGGTATTTGATCTGGTATAGTAGGAACATCACTAAGATGATTAATTCGAATTGAACTAGGACAACCAGGATCATTTATTGGAGATGATCAAATCTATAATGTAATCGTAACAGCACATGCATTTATTATAATTTTCTTTATAGTAATACCTATTATAATTGGAGGATTTGGTAATTGATTAGTACCTTTAATAATTGGAGCACCAGATATAGCATTTCCTCGAATAAATAATATAAGATTCTGATTATTACCCCCATCACTAACACTCCTTTTAGCAAGATCAATTGTAGATAATGGAGCAGGAACAGGATGAACAGTATATCCTCCCTTATCAAGAAATTTAGCACATGCAGGAGCATCAGTAGATTTAGCAATTTTTTCACTACACCTTGCAGGTGTATCATCTATTTTAGGAGCAGTAAATTTTATTTCAACAATTATTAATATACGATCTACAGGTATAACACCTGAACGAATACCACTATTTGTATGATCAGTAGGTATTACTGCATTATTATTACTATTATCATTACCAGTTTTAGCTGGTGCTATTACTATATTATTAACAGATCGAAATTTTAATACATCATTCTTTGATCCAGCAGGAGGAGGAGATCCTATTTTATATCAACATTTATTT
>FBHET679-12|Gerris lacustris|KM022608
---------------------------------------------------------------------------------------------------------------------------------------------------------------------------------------------------------------------------------------------------------------ATTCTGACTTTTACCACCATCACTAACATTATTACTTGTGGGAAGATTAGTCGATGCTGGAGCAGGAACAGGATGAACTGTTTATCCACCTTTATCAAGAAATATCGCCCATAATGGAGCATCCGTGGATTTAACTATTTTTTCATTACATTTAGCAGGTGTATCTTCAATTCTAGGGGCTGTAAATTTTATTTCAACTATTATTAATATACGAACAACAGGTATAACGAGAGAAAAAATTCCATTATTTGTTTGATCGGTTGGGATTACAGCTTTATTATTACTGTTATCATTACCAGTATTAGCAGGAGCTATTACTATACTTCTAACAGATCGAAACTTAAATACATCATTCTTTGACCCAGCTGGAGGAGGAGACCCAGTATTATATCAACATTTATTT
>FBHET678-12|Gerris lacustris|KM021498
---------------------------------------------------------------------------------------------------------------------------------------------------------------------------------------------------------------------------------------------------------------ATTCTGACTTTTACCACCATCACTAACATTATTACTTGTGGGAAGATTAGTCGATGCTGGAGCAGGAACAGGATGAACTGTTTATCCACCTTTATCAAGAAATATCGCCCATAATGGAGCATCCGTGGATTTAACTATTTTTTCATTACATTTAGCAGGTGTATCTTCAATTCTAGGGGCTGTAAATTTTATTTCAACTATTATTAATATACGAACAACAGGTATAACGAGAGAAAAAATTCCATTATTTGTTTGATCGGTTGGGATTACAGCTTTATTATTACTGTTATCATTACCAGTATTAGCAGGAGCTATTACTATACTTCTAACAGATCGAAACTTAAATACATCATTCTTTGACCCAGCTGGAGGAGGAGACCCAGTATTATATCAACATTTATTT
>FBAQU1516-13|Limnoporus rufoscutellatus|KM021794
AACTTTATATTTTATACTAGGTATATGATCAGGAATAATTGGTATATCAATAAGATGAATTATTCGAATTGAATTAGGGCAACCTGGATCATTTATTGGTAACGATCAAATTTATAACGTTATTGTTACAGCACACGCATTTATTATAATTTTTTTTATAGTTATGCCAATTATAATTGGTGGATTTGGAAATTGACTAGTGCCTCTAATAATTGGGGCACCAGATATGGCCTTCCCCCGAATAAATAATATAAGATTCTGACTTCTACCACCATCATTAACATTATTACTTGTAGGTAGTCTTGTTGACGCTGGTGCAGGAACAGGATGAACTGTATACCCACCCCTATCAAGAAATATTGCTCATAATGGAGCATCTGTAGATTTAACTATTTTTTCATTACACTTAGCAGGTGTTTCTTCAATTTTAGGAGCCGTAAACTTTATTTCAACAATTATTAATATACGAACAACAGGAATAACTAGAGAAAAAATCCCTTTATTTGTTTGATCTGTAGGAATTACAGCACTTTTACTATTATTATCTCTACCTGTACTAGCAGGAGCAATCACTATACTATTGACTGACCGTAATTTAAATACATCATTCTTTGACCCAGCAGGTGGGGGAGA-------------------------
>FBHET676-12|Gerris thoracicus|KM022136
---------------------------------------------------------------------------------------------------------------------------------------------------------------------------------------------------------------------------------------------------------------ATTCTGATTATTACCTCCATCTTTAACATTATTACTTGTAGGAAGATTAGTTGATGCTGGAGCAGGAACTGGGTGAACTGTTTACCCGCCTCTATCAAGAAATATTGCTCATAATGGAGCATCCGTAGATTTAACAATTTTTTCACTACACCTTGCAGGTGTATCATCAATCCTAGGAGCTGTAAATTTTATTTCGACTATTATTAATATACGAACAACTGGTATATCAAGAGAAAAAATTCCACTATTTGTTTGATCTGTAGGAATTACAGCATTATTGCTATTATTATCATTACCTGTACTAGCAGGAGCTATTACTATATTATTAACAGATCGAAACCTTAATACATCATTTTTTGACCCAGCAGGAGGAGGTGATCCAGTACTTTATCAACACTTATTT
>FBHET675-12|Gerris thoracicus|KM021828
---------------------------------------------------------------------------------------------------------------------------------------------------------------------------------------------------------------------------------------------------------------ATTCTGATTATTACCTCCATCTTTAACATTATTACTTGTAGGAAGATTAGTTGATGCTGGAGCAGGAACTGGGTGAACTGTTTACCCGCCTCTATCAAGAAATATTGCTCATAATGGAGCATCCGTAGATTTAACAATTTTTTCACTACACCTTGCAGGTGTATCATCAATCCTAGGAGCTGTAAATTTTATTTCGACTATTATTAATATACGAACAACTGGTATATCAAGAGAAAAAATTCCACTATTTGTTTGATCTGTAGGAATTACAGCATTATTGCTATTATTATCATTACCTGTACTAGCAGGAGCTATTACTATATTATTAACAGATCGAAACCTTAATACATCATTTTTTGACCCAGCAGGAGGAGGTGATCCAGTACTTTATCAACACTTATTT
>FBHET674-12|Gerris odontogaster|KM022516
---------------------------------------------------------------------------------------------------------------------------------------------------------------------------------------------------------------------------------------------------------------ATTCTGACTTTTACCTCCCTCATTAACATTATTACTTGTAGGAAGTTTAGTTGATGCTGGAGCAGGAACAGGTTGAACTGTTTATCCACCTCTCTCAAGTAATATTGCACATAATGGAGCATCAGTAGATTTAACAATTTTCTCACTTCACCTAGCCGGTGTTTCATCAATTCTTGGAGCTGTAAATTTTATTTCAACTATTATTAATATACGAACAACAGGTATAACAAGAGAAAAAATTCCCTTATTTGTATGATCTGTAGGAATTACAGCACTATTATTATTATTATCATTACCTGTACTAGCAGGAGCAATTACTATACTTTTAACAGATCGAAATCTTAATACATCATTTTTCGATCCAGCAGGAGGTGGAGATCCAGTACTTTATCAACACTTATTT
>EUBUG527-11|Gerris lacustris|KM021620
---------------------------------------------------------------------------------------------------------------------------------------------------------------------------------------------------------------------------------------------------------------ATTCTGACTTTTACCACCATCACTAACATTATTACTTGTGGGAAGATTAGTCGATGCTGGAGCAGGAACAGGATGAACTGTTTATCCACCTTTATCAAGAAATATCGCCCATAATGGAGCATCCGTGGATTTAACTATTTTTTCATTACATTTAGCAGGTGTATCTTCAATTCTAGGGGCTGTAAATTTTATTTCAACTATTATTAATATACGAACAACAGGTATAACGAGAGAAAAAATTCCATTATTTGTTTGATCGGTTGGGATTACAGCTTTATTATTACTGTTATCATTACCAGTATTAGCAGGAGCTATTACTATACTTCTAACAGATCGAAACTTAAATACATCATTCTTTGACCCAGCTGGAGGAGGAGACCCAGTATTATATCAACATTTATTT
>FBAQU699-10|Gerris asper|HQ563131
GACTTTATATTTTATATTAGGTATATGATCAGGAATAATTGGTATATCTATAAGATGAATTATTCGAATTGAATTAGGACAACCCGGGTCATTTATTGGAAATGACCAAATTTATAACGTAATTGTTACAGCCCACGCATTTATTATAATTTTCTTTATAGTTATACCAATCATAATTGGAGGATTTGGAAACTGACTTGTTCCTTTAATAATTGGAGCACCAGATATGGCATTCCCTCGAATAAATAATATAAGATTCTGATTATTACCACCCTCATTAACTTTATTACTTGTAGGAAGACTGGTAGATGCCGGTGCAGGAACAGGGTGAACTGTATACCCACCACTTTCTAGTAATATTGCCCATAATGGAGCATCTGTAGATTTAACAATTTTTTCTTTACACTTAGCAGGTGTTTCATCAATTCTAGGTGCCGTTAATTTTATTTCAACTATTATTAATATACGAACAACAGGAATAACAAGAGAAAAAATCCCTCTATTTGTTTGATCAGTAGGAATTACTGCTCTTCTTTTATTATTATCATTACCAGTACTAGCTGGAGCTATTACTATATTATTAACTGATCGAAATTTAAATACATCATTTTTCGATCCAGCTGGAGGGGGAGACCCAGTACTTTATCAACACTTATTC-
>FBAQU698-10|Aquarius paludum|HQ563130
AACTTTATATTTTATATTAGGTATATGATCAGGAATAATCGGAATATCAATAAGATGAATTATTCGTATTGAATTAGGACAACCAGGATCATTTATTGGAAATGATCAAATTTATAACGTAATTGTCACAGCCCATGCATTTATTATAATTTTCTTCATAGTTATGCCAATTATAATTGGAGGTTTTGGAAATTGATTAGTACCTTTAATAATTGGAGCACCAGATATAGCATTCCCACGAATAAATAATATAAGATTTTGATTATTACCCCCATCATTAACACTACTTTTAGTAGGTAGACTTGTAGACGCAGGAGCAGGTACAGGATGAACTGTTTACCCCCCCCTATCTAGTAATATTGCTCATAATGGGGCGTCAGTAGATTTAACCATTTTCTCATTACATTTAGCTGGTGTATCCTCAATTCTTGGAGCGGTAAATTTCATTTCAACTATTATTAATATACGAACAAAAGGAATAACAAGAGAAAAAATCCCACTATTTGTATGATCAGTAGGAATTACTGCACTATTACTTTTATTATCTTTACCTGTACTAGCCGGAGCTATTACAATACTATTAACTGACCGTAACATTAATACATCATTTTTTGACCCAGCAGGAGGAGGGGACCCCGTACTTTATCAACACCTATTC-
>FBAQU697-10|Aquarius najas|HQ563129
------------------------------------AATTGGTATATCAATAAGATGAATTATTCGAATTGAATTGGGACAACCAGGATCATTTATTGGTAACGATCAAATTTATAACGTAATTGTAACAGCACACGCATTTATTATAATTTTTTTTATAGTTATACCAATTATAATTGGAGGATTTGGTAATTGATTAGTCCCTTTAATAATTGGAGCCCCAGATATAGCATTCCCTCGAATAAATAATATAAGATTCTGATTATTACCTCCATCATTAACACTTTTACTCGTAGGAAGACTAGTAGATGCGGGGGCAGGAACTGGTTGAACAGTATATCCGCCCCTATCAAGAAATATCGCCCATAATGGAGCATCAGTAGATTTAACAATTTTCTCACTTCACTTAGCCGGTGTATCATCAATTCTAGGTGCAGTAAATTTTATTTCAACTATTATTAATATACGAACAACAGGGATATCAAGTGAAAAAATTCCCCTATTTGTATGATCTGTAGGAATTACCGCATTATTACTTCTATTATCTTTACCAGTACTAGCTGGAGCCATTACTATGCTATTAACAGATCGAAATTTAAATACATCATTCTTTGACCCGGCAGGAGGGGGGGACCCAGTATTATATCAACATTTATTC-
>FBAQU021-09|Gerris lacustris|KM022763
-----------------------------------------------------------------------------------------------------------------------------------------------------------------------------------------------------------------------------------------------------------TAAGATTCTGACTTTTACCACCATCACTAACATTATTACTTGTGGGAAGATTAGTCGATGCTGGAGCAGGAACAGGATGAACTGTTTATCCACCTTTATCAAGAAATATCGCCCATAATGGAGCATCCGTGGATTTAACTATTTTTTCATTACATTTAGCAGGTGTATCTTCAATTCTAGGGGCTGTAAATTTTATTTCAACTATTATTAATATACGAACAACAGGTATAACGAGAGAAAAAATTCCATTATTTGTTTGATCGGTTGGGATTACAGCTTTATTATTACTGTTATCATTACCAGTATTAGCAGGAGCTATTACTATACTTCTAACAGATCGAAACTTAAATACATCATTCTTTGACCCAGCTGGAGGAGGAGACCCAGTATTATATCAACATTTATTT-
>FBHET677-12|Gerris lacustris|KM021956
---------------------------------------------------------------------------------------------------------------------------------------------------------------------------------------------------------------------------------------------------------------ATTCTGACTTTTACCACCATCACTAACATTATTACTTGTGGGAAGATTAGTCGATGCTGGAGCAGGAACAGGATGAACTGTTTATCCACCTTTATCAAGAAATATCGCCCATAATGGAGCATCCGTGGATTTAACTATTTTTTCATTACATTTAGCAGGTGTATCTTCAATTCTAGGGGCTGTAAATTTTATTTCAACTATTATTAATATACGAACAACAGGTATAACGAGAGAAAAAATTCCATTATTTGTTTGATCGGTTGGGATTACAGCTTTATTATTACTGTTATCATTACCAGTATTAGCAGGAGCTATTACTATACTTCTAACAGATCGAAACTTAAATACATCATTCTTTGACCCAGCTGGAGGAGGAGACCCAGTATTATATCAACATTTATTT
>FBAQU078-09|Aquarius paludum|GU682185
AACTTTATATTTTATATTAGGTATATGATCAGGAATAATCGGAATATCAATAAGATGAATTATTCGTATTGAATTAGGACAACCAGGATCATTTATTGGAAATGATCAAATTTATAACGTAATTGTCACAGCCCATGCATTTATTATAATTTTCTTCATAGTTATGCCAATTATAATTGGAGGTTTTGGAAATTGATTAGTACCTTTAATAATTGGAGCACCAGATATAGCATTCCCACGAATAAATAATATAAGATTTTGATTATTACCCCCATCATTAACACTACTTTTAGTAGGTAGACTTGTAGACGCAGGAGCAGGTACAGGATGAACCGTTTACCCCCCCCTATCTAGTAATATTGCTCATAATGGGGCGTCAGTAGATTTAACCATTTTCTCATTACATTTAGCTGGTGTATCCTCAATTCTTGGAGCGGTAAATTTCATTTCAACTATTATTAATATACGAACAAAAGGAATAACAAGAGAAAAAATCCCACTATTTGTATGATCAGTAGGAATTACTGCACTATTACTTTTATTATCTTTGCCTGTACTAGCCGGAGCTATTACAATACTATTAACTGACCGTAACATTAATACATCATTTTTTG---------------------------------------------
>FBAQU204-09|Gerris argentatus|KM022591
-----------------------------------------------------------------------------------------------------------------------------------------------------------------------------------------------------------------------------------------------------------TAAGATTTTGATTATTACCACCTTCATTAACATTATTACTTGTAGGAAGTTTAGTTGATGCTGGAGCAGGAACAGGATGAACTGTTTATCCACCCCTATCAAGTAATATTGCACATAACGGTGCATCAGTAGATTTAACAATTTTTTCACTTCATTTAGCAGGTGTATCATCTATTCTTGGAGCTGTAAATTTTATTTCAACTATTATTAATATACGAACAACAGGTATAACAAGAGAAAAAATCCCATTATTTGTATGATCTGTAGGAATTACAGCTCTATTATTATTATTATCATTACCTGTATTAGCAGGAGCAATTACCATACTTTTAACAGATCGAAACCTTAATACATCATTTTTTGATCCAGCTGGAGGAGGAGATCCAGTACTTTATCAACATTTATTT-
>FBAQU1280-12|Limnoporus rufoscutellatus|KM022793
AACTTTATATTTTATACTAGGTATATGATCGGGAATAATTGGTATATCAATAAGATGAATTATTCGAATTGAATTAGGGCAACCTGGATCATTTATTGGTAACGATCAAATTTATAACGTTATTGTTACAGCACACGCATTTATTATAATTTTTTTTATAGTTATGCCAATTATAATTGGTGGATTTGGAAATTGACTAGTGCCTCTAATAATTGGGGCACCAGATATGGCCTTCCCCCGAATAAATAATATAAGATTCTGACTTCTACCACCATCATTAACATTATTACTTGTAGGTAGTCTTGTTGACGCTGGTGCAGGAACAGGATGAACTGTATACCCACCCCTATCAAGAAATATTGCTCATAATGGAGCATCTGTAGATTTAACTATTTTTTCATTACACTTAGCAGGTGTCTCTTCAATTTTAGGAGCCGTAAACTTTATTTCAACAATTATTAATATACGAACAACAGGAATAACTAGAGAAAAAATCCCTTTATTTGTTTGATCTGTAGGAATTACAGCACTTTTACTATTATTATCTCTACCTGTACTAGCAGGAGCAATCACTATACTATTGACTGACCGTAATTTAAATACATCATTCTTTGACCCAGCAGGTGGGGGAGATCCAGTACTTTACCAACATTTATTC
>FBAQU171-09|Gerris odontogaster|KM022818
-----------------------------------------------------------------------------------------------------------------------------------------------------------------------------------------------------------------------------------------------------------TAAGATTCTGACTTTTACCTCCCTCATTAACATTATTACTTGTAGGAAGTTTAGTTGATGCTGGAGCAGGAACAGGTTGAACTGTTTATCCACCTCTCTCAAGTAATATTGCACATAATGGAGCATCAGTAGATTTAACAATTTTCTCACTTCACCTAGCCGGTGTTTCATCAATTCTTGGAGCTGTAAATTTTATTTCAACTATTATTAATATACGAACAACAGGTATAACAAGAGAAAAAATTCCCTTATTTGTATGATCTGTAGGAATTACAGCACTATTATTATTATTATCATTACCTGTACTAGCAGGAGCAATTACTATACTTTTAACAGATCGAAATCTTAATACATCATTTTTCGATCCAGCAGGAGGTGGAGATCCAGTACTTTATCAACACTTATTT-
>FBAQU1271-12|Gerris gibbifer|KM023053
AACTCTTTATTTTATATTAGGAATATGGTCAGGAATAATTGGAATATCAATAAGATGAATTATTCGAATTGAATTAGGACAGCCTGGATCATTTATTGGAAATGACCAAATTTATAACGTAATTGTTACAGCCCATGCATTTATTATAATTTTTTTCATAGTTATACCAATTATAATTGGTGGATTCGGAAATTGACTAGTTCCCTTAATAATTGGAGCCCCAGATATAGCATTCCCTCGAATAAATAATATAAGATTCTGACTACTACCGCCTTCACTAACATTATTACTTGTAGGAAGATTAGTTGATGCTGGAGCAGGAACAGGATGAACTGTTTACCCACCATTATCAAGAAATATTGCTCATAATGGAGCATCCGTAGATTTAACAATTTTTTCATTACATTTAGCGGGAGTTTCTTCAATTCTAGGAGCCGTAAATTTTATTTCAACAATTATTAATATACGAACAAAAGGTATAACAAGAGAAAAAATCCCATTATTTGTTTGATCAGTAGGTATTACTGCTTTACTTCTACTATTATCATTACCAGTGTTAGCAGGAGCTATTACTATACTTCTAACAGATCGAAATTTAAATACATCATTCTTTGATCCAGCTGGAGGAGGGGACCCTGTACTTTATCAACACTTATTT
>FBAQU1273-12|Gerris thoracicus|KM021632
AACTCTTTACTTTATATTAGGGATATGGTCAGGAATAATTGGGATATCAATAAGATGAATTATTCGAATTGAACTAGGACAACCAGGATCATTTATTGGAAATGATCAAATCTATAATGTAATTGTTACAGCCCATGCTTTCATTATAATTTTTTTTATAGTTATACCAATTATAATTGGTGGATTTGGAAATTGATTAGTTCCTTTAATAATTGGAGCCCCAGATATAGCATTTCCTCGAATAAATAATATAAGATTCTGATTATTACCTCCATCTTTAACATTATTACTTGTAGGAAGATTAGTTGATGCTGGAGCAGGAACTGGGTGAACTGTTTACCCGCCTCTATCAAGAAATATTGCTCATAATGGAGCATCCGTAGATTTAACAATTTTTTCACTACACCTTGCAGGTGTATCATCAATCCTAGGAGCTGTAAATTTTATTTCGACTATTATTAATATACGAACAACTGGTATATCAAGAGAAAAAATTCCACTATTTGTTTGATCTGTAGGAATTACAGCATTATTGCTATTATTATCATTACCTGTACTAGCAGGAGCTATTACTATATTATTAACAGATCGAAACCTTAATACATCATTTTTTGACCCAGCAGGAGGAGGTGATCCAGTACTTTATCAACACTTATTT
>FBAQU1272-12|Gerris odontogaster|KM022343
AACTCTATATTTTATACTTGGAATATGATCAGGGATAATTGGTATATCAATAAGATGAATTATTCGAATTGAATTAGGACAACCAGGATCATTTATTGGAAATGATCAAATTTATAACGTGATTGTCACAGCTCATGCTTTTATTATAATTTTTTTCATAGTTATACCAATCATAATTGGTGGATTTGGAAATTGACTAGTTCCTTTAATAATTGGAGCACCAGATATAGCCTTCCCACGAATAAATAATATAAGATTCTGACTTTTACCTCCCTCATTAACATTATTACTTGTAGGAAGTTTAGTTGATGCTGGAGCAGGAACAGGTTGAACTGTTTATCCGCCTCTCTCAAGTAATATCGCACATAATGGAGCATCAGTAGATTTAACAATTTTCTCACTTCACCTGGCCGGTGTTTCATCAATTCTTGGAGCTGTAAATTTTATTTCAACTATTATTAATATACGAACAACAGGTATGACAAGAGAAAAAATTCCTTTATTTGTATGATCTGTAGGAATTACAGCACTATTATTATTACTATCATTACCTGTACTAGCAGGAGCAATTACTATACTTTTAACAGATCGAAATCTTAATACATCATTTTTCGATCCAGCAGGAGGTGGAGATCCAGTACTTTATCAACACTTATTT
>FBAQU163-09|Gerris lacustris|KM021899
-----------------------------------------------------------------------------------------------------------------------------------------------------------------------------------------------------------------------------------------------------------TAAGATTCTGACTTTTACCACCATCACTAACATTATTACTTGTGGGAAGATTAGTTGATGCTGGAGCAGGAACAGGATGAACTGTTTATCCACCTTTATCAAGAAATATCGCCCATAATGGAGCATCCGTGGATTTAACTATTTTTTCATTACATTTAGCAGGTGTATCTTCAATTCTAGGGGCTGTAAATTTTATTTCAACTATTATTAATATACGAACAACAGGTATAACGAGAGAAAAAATTCCATTATTTGTTTGATCGGTTGGGATTACAGCTTTATTATTACTGTTATCATTACCAGTATTAGCAGGAGCTATTACTATACTTCTAACAGATCGAAACTTAAATACATCATTCTTTGACCCAGCTGGAGGAGGAGACCCAGTATTATATCAACATTTATTT-
>FBAQU1270-12|Gerris costae|KM022885
-------------------------------------------------------------------------------------------------------------------------------------CATGCCTTCATTATAATTTTTTTCATAGTTATACCAATCATAATTGGTGGATTTGGAAATTGATTAGTTCCCCTAATAATTGGAGCCCCAGATATANCATTCCCTCGAATAAATAATATAAGATTCTGATTATTACCACCATCTCTAACATTATTACTTGTAGGAAGATTAGTTGATGCTGGAGCAGGAACAGGATGAACCGTTTATCCACCACTATCAAGAAATATTGCTCATAACGGAGCATCCGTAGATTTAACAATTTTTTCATTACATCTTGCAGGTGTATCATCAATTTTAGGAGCTGTAAACTTTATTTCAACTATTATTAATATACGAACAACAGGTATAACAAGAGAAAAAATCCCTCTATTTGTTTGATCTGTAGGGATTACAGCTTTATTATTATTATTATCATTACCTGTTCTAGCAGGAGCTATTACTATACTTTTAACAGACCGAAATCTTAATACATCATTTTTTGATCC----------------------------------------
>FBAQU001-09|Micronecta griseola|HM376113
-------------------------------------------------------------------GTAGAACTAGGACAACCGGGATCATTCATTGGGGACGATCAAATTTATAACGTGATCGTTACAGCCCATGCATTTGTTATAATTTTCTTTATAGTAATACCTATCATAATTGGAGGATTTGGGAACTGATTAGTGCCTTTAATAATTGGNGCCCCAGATATGGCATTCCCCCGAATAAATAATATAAGATTCTGATTGCTGCCCCCATCACTTACGTTACTAATTTCTAGAAGTATCGTAGAAAGAGGGGCAGGGACAGGATGAACTGTATACCCGCCCCTATCTAGAAATATTGCACACAGAGGAGCATCAGTTGATCTAGCGATTTTCTCGTTACATTTAGCAGGAGTATCTTCAATTTTAGGGGCTGTAAATTTTATTTCTACTATTATTAATATGCGGGCAACGGGAATGACACCAGAACGACTACCTCTATTTGTATGATCAGTGGGAATCACTGCCCTGTTGTTACTACTGTCTCTTCCTGTATTGGCAGGAGCTATCACAATACTTTTAACTGACCGAAATATTAATACTTCATTCTTTGACCCTGCCGGGGGGGGAGACCCAATCTTGTATCAACATTTATTT-
>FBAQU1297-12|Sigara nigrolineata|KM021618
AACATTGTATTTTATTTTTGGTATTTGATCAGGAATAGTTGGAACATCACTTAGATGATTAATTCGAATTGAATTGGGTCAACCAGGGTCATTTATTGGAGATGATCAAATTTATAATGTAATCGTCACAGCCCACGCATTTATTATAATTTTCTTCATGGTTATACCCATCATAATTGGGGGATTTGGAAATTGGTTGATCCCTTTAATAATTGGGGCCCCTGATATAGCATTCCCCCGAATAAATAATATAAGTTTCTGACTACTACCGCCATCTCTTACCCTACTTTTATCAAGTAGATTTGTAAATTCAGGGGCAGGAACAGGATGAACAGTTTATCCACCTTTATCAAGAAATTTAACACATAGAGGTGCATCCGTAGATTTAGCAATTTTCTCCCTTCATTTGGCAGGAGTATCATCAATTTTAGGAGCCATTAATTTTATTTCAACCATCGTGAACATGCGAGTTATAGGAATAACTCCTGAACGTACACCCCTATTTGTATGATCAGTAGGAATTACTGCCCTACTTCTGCTTCTATCCCTACCAGTATTAGCTGGAGCTATTACTATATTATTAACAGACCGTAATTTTAATACTTCATTTTTTGACCCAGCTGGAGGGGGTGATCCAATTTTATATCAACATTTATTT
>FBAQU1296-12|Sigara nigrolineata|KM021983
AACATTGTATTTTATTTTTGGTATTTGATCAGGAATAGTTGGAACATCACTTAGATGATTAATTCGAATTGAATTGGGTCAACCAGGGTCATTTATTGGAGATGATCAAATTTATAATGTAATCGTCACAGCCCACGCATTTATTATAATTTTCTTCATGGTTATACCCATCATAATTGGGGGATTTGGAAATTGGTTGATCCCTTTAATAATTGGAGCCCCTGATATAGCATTCCCCCGAATAAATAATATAAGTTTCTGACTACTACCGCCATCTCTTACCCTACTTTTATCAAGTAGATTTGTAAATTCAGGGGCAGGAACAGGATGAACAGTTTATCCACCTTTATCAAGAAATTTAACACATAGAGGTGCATCCGTAGATTTAGCAATTTTCTCCCTTCATTTGGCAGGAGTATCATCAATTTTAGGAGCCATTAATTTTATTTCAACCATCGTGAACATGCGAGTTATAGGAATAACTCCTGAACGTACACCCCTATTTGTATGATCAGTAGGAATTACTGCCCTACTTCTGCTTCTATCCCTACCAGTATTAGCTGGAGCTATTACTATATTATTAACAGACCGTAATTTTAATACTTCATTTTTTGACCCAGCTGGAGGGGGTGATCCAATTTTATATCAACATTTATTT
>FBAQU1293-12|Sigara fossarum|KM022318
-----TATACTTCATTTTTGGTATTTGGTCAGGAATAGTGGGAACATCACTTAGATGATTAATTCGAATTGAATTAGGTCAGCCAGGATCCTTTATCGGAGATGACCAAATTTATAATGTAATTGTCACTGCTCATGCATTTATTATAATTTTCTTTATAGTTATACCTATTATAATTGGAGGGTTTGGNAACTGATTAGTACCTTTAATAATCGGGGCCCCCGATATAGCATTCCCTCGAATAAATAATATAAGTTTTTGATTACTNCCTCCATCCTTAACCTTACTATTATCAAGCAGATTTGTAAATTCAGGAGCAGGAACAGGATGAACAGTATATCCACCTCTATCAAGAAATTTAACACATAGAGGGGCATCAGTAGATTTAGCAATTTTCTCCTTACACCTNGCAGGTGTATCATCTATTTTAGGAGCAATTAATTTTATTTCAACTATTATTAATATACGAGTAATAGGAATAACTCCTGAACGAACCCCCCTATTTGTATGATCAGTTGGTATTACTGCCCTTCTTCTTCTTCTATCACTACCAGTATTAGCNGGGGCTATTACTATACTTCTAACAGACCGAAATTTTAATACATCATTTTTTGATCC----------------------------------------
>FBAQU1292-12|Sigara falleni|KM021936
AACATTATACTTCATTTTTGGTATTTGATCAGGAATAGTGGGAACATCACTTAGATGATTAATTCGAATTGAATTAGGTCAACCAGGATCTTTTATTGGAGACGATCAAATTTATAATGTAATTGTTACTGCGCATGCGTTTATTATAATTTTCTTTATAGTTATACCTATTATAATTGGAGGATTTGGAAACTGACTAGTACCTTTAATAATCGGGGCCCCCGATATAGCATTTCCTCGAATAAATAATATAAGTTTTTGATTACTACCTCCATCTTTGACTCTGTTACTATCAAGTAGATTTGTAAATTCAGGAGCAGGTACAGGATGAACAGTATACCCGCCTCTATCAAGAAACTTAACACATAGAGGGGCATCGGTAGATTTAGCAATTTTCTCCTTACATTTAGCAGGTGTATCATCTATTTTAGGGGCAATTAATTTTATTTCAACTATTATTAATATACGAGTAATAGGAATAACTCCTGAACGAACTCCTTTATTTGTGTGATCAGTAGGCATCACCGCTCTTCTTCTTCTTTTATCGCTGCCAGTGTTGGCTGGAGCTATTACTATATTATTGACAGATCGAAATTTTAATACATCATTTTTTGATCCAGCTGGAGGTGGAGATCCTATTTTATATCAACACTTATTT
>FBAQU1291-12|Paracorixa concinna|KM023136
AACACTATATTTCATTTTTGGTATTTGATCAGGAATAGTGGGAACATCACTTAGATGGTTAATTCGAATTGAACTAGGTCAGCCAGGATCATTTATTGGGGATGATCAAATTTATAATGTAATTGTTACTGCCCATGCATTTATTATAATTTTCTTCATGGTTATACCCATTATAATTGGAGGATTTGGAAACTGATTAGTACCTTTAATAATTGGGGCCCCTGATATAGCATTTCCCCGAATAAATAATATAAGTTTCTGATTATTACCTCCATCTTTAACCCTACTTCTATCAAGAAGTTTTGTAAATTCGGGGGCAGGTACAGGATGAACAGTATACCCCCCACTATCAAGAAATTTAACACATAGAGGAGCATCAGTAGATTTAGCAATTTTCTCTTTACATTTAGCGGGTGTCTCATCAATTTTAGGAGCCATTAATTTTATTTCAACTATTATTAATATACGAGTAATAGGAATAACTCCTGAACGAACTCCCTTATTTGTATGATCAGTAGGAATTACTGCCCTCCTTCTTCTACTGTCTCTACCAGTACTTGCTGGAGCTATTACTATATTATTAACAGACCGTAATTTTAATACATCATTTTTTGATCCAGCTGGAGGTGGTGATCCTATTTTATATCAACACTTATTC
>FBAQU307-09|Arctocorisa carinata|KM022441
AACACTATATTTCATTTTTGGTATTTGGTCAGGTATAGTTGGAACATCACTTAGATGAYTAATTCGAATTGAATTAGGACAACCAGGATCATTTATTGGAGATGATCAAATTTATAATGTAATTGTAACAGCCCACGCATTTATTATAATTTTCTTTATAGTTATACCTATTATAATTGGAGGATTTGGGAATTGACTAGTACCTTTAATAATCGGAGCCCCTGATATAGCATTCCCACGAATAAATAATATAAGTTTTTGATTATTACCTCCATCACTAACACTTCTTCTATCAAGTAGATTTGTAAATTCAGGAGCAGGGACAGGATGAACAGTATATCCACCCCTATCAAGAAATTTAACGCACAGAGGAGCCTCTGTGGATTTAGCAATCTTCTCCCTACATTTAGCAGGTGTATCGTCAATTTTAGGGGCTATTAATTTCATTTCAACTATTATTAATATACGAGTTATAGGAATAACTCCCGAACGAACACCATTATTTGTATGATCAGTAGGAATTACTGCGCTACTTCTACTCTTATCATTACCAGTATTAGCTGGTGCTATTACTATATTATTAACAGATCGTAATTTTAATACATCATTTTTTGATCCAGCAGGAGGAGGGGATCCAATCCTATATCAACATTTATTT-
>FBHET930-12|Glaenocorisa propinqua|KM022611
-----------------------------------------------------------------------------------------------------------------------------------------------------------------------------------------------------------------------------------------------------------TAAGTTTCTGATTATTACCTCCATCTCTAACTTTACTTTTATCAAGTAGATTTGTGAATTCAGGAGCAGGGACAGGGTGAACAGTATACCCCCCCCTATCAAGAAATTTAACACATAGAGGAGCCTCTGTAGACTTAGCAATTTTTTCCTTACATTTAGCAGGTGTATCATCAATTTTAGGGGCCATTAATTTTATTTCAACTATTATCAATATACGAGTTATAGGAATAACTCCTGAACGAACCCCATTATTTGTATGGTCAGTAGGAATTACTGCCTTGCTTTTACTACTATCCTTACCAGTGCTGGCTGGAGCTATTACTATATTATTAACAGACCGTAATTTTAATACATCATTTTTTGACCCAGCTGGTGGGGGAGACCCAATTTTATATCAACATTTATTT
>FBHET929-12|Glaenocorisa propinqua|KM021539
AACAATATATTTTATTTTCGGTATTTGATCGGGTATAGTGGGAACTTCGCTTAGATGGTTAATTCGAATTGAATTGGGTCAGCCAGGATCATTCATTGGAGATGATCAAATTTATAACGTTATCGTTACTGCTCACGCATTTATTATAATTTTCTTTATAGTAATACCTATTATAATTGGAGGATTTGGTAACTGATTAGTACCTTTAATAATTGGAGCTCCCGATATAGCATTCCCCCGAATAAATAATATAAGTTTCTGATTATTACCTCCATCTCTAACTTTACTTTTATCAAGTAGATTTGTGAATTCGGGAGCAGGGACAGGGTGAACAGTATACCCCCCCCTATCAAGAAATTTAACACATAGAGGAGCCTCTGTAGACTTAGCAATTTTTTCCTTACATTTAGCAGGTGTATCATCAATTTTAGGGGCCATTAATTTTATTTCAACTATTATCAATATACGAGTTATAGGAATAACTCCTGAACGAACCCCATTATTTGTATGGTCAGTAGGAATTACTGCCTTGCTTTTACTACTATCCTTACCAGTGCTGGCTGGAGCTATTACTATATTATTAACAGACCGTAATTTTAATACATCATTTTTTGACCCAGCTGGTGGGGGAGACCCAATTTTATATCAACATTTATTT
>FBHET928-12|Glaenocorisa propinqua|KM021511
-----------------------------------------------------------------------------------------------------------------------------------------------------------------------------------------------------------------------------------------------------------TAAGTTTCTGATTATTACCTCCATCTCTAACTTTACTTTTATCAAGTAGATTTGTGAATTCAGGAGCAGGGACAGGGTGAACAGTATACCCCCCCCTATCAAGAAATTTAACACATAGAGGAGCCTCTGTAGACTTAGCAATTTTTTCCTTACATTTAGCAGGTGTATCATCAATTTTAGGGGCCATTAATTTTATTTCAACTATTATCAATATACGAGTTATAGGAATAACTCCTGAACGAACCCCATTATTTGTATGGTCAGTAGGAATTACTGCCTTGCTTTTACTACTATCCTTACCAGTGCTGGCTGGAGCTATTACTATATTATTAACAGACCGTAATTTTAATACATCATTTTTTGACCCAGCTGGTGGGGGAGACCCAATTTTATATCAACATTTATTT
>FBHET927-12|Glaenocorisa propinqua|KM022715
AACACTATATTTTATTTTCGGTATTTGATCAGGTATAGTGGGAACTTCACTTAGATGGTTAATTCGAATTGAATTGGGTCAGCCAGGATCATTCATTGGAGATGATCAAATTTATAACGTTATCGTCACTGCTCACGCATTTATTATAATTTTCTTTATAGTAATACCCATTATAATTGGAGGATTTGGTAACTGATTAGTACCTTTAATAATTGGAGCTCCCGATATAGCATTCCCCCGAATAAATAATATAAGTTTCTGATTATTACCTCCATCTCTAACTTTACTTTTATCAAGTAGATTTGTGAATTCGGGAGCAGGGACAGGATGAACAGTATACCCCCCCCTATCAAGAAATTTGACACATAGAGGAGCCTCTGTAGACTTAGCAATTTTTTCCTTACATTTAGCAGGTGTATCATCAATTTTAGGGGCCATTAATTTTATTTCAACTATTATCAATATACGAGTTATAGGAATAACTCCTGAACGAACCCCATTATTTGTGTGGTCAGTAGGAATTACTGCCTTGCTTTTACTACTATCCTTACCAGTACTGGCTGGAGCTATTACTATATTATTAACAGACCGTAATTTTAATACATCATTTTTTGACCCGGCTGGTGGGGGAGACCCAATTTTATATCAACATTTATTT
>FBHET926-12|Glaenocorisa propinqua|KM022522
AACACTATATTTTATTTTCGGTATTTGATCAGGTATAGTGGGAACTTCACTTAGATGGTTAATTCGAATTGAATTGGGTCAGCCAGGATCATTCATTGGAGATGATCAAATTTATAACGTTATCGTCACTGCTCACGCATTTATTATAATTTTCTTTATAGTAATACCCATTATAATTGGAGGATTTGGTAACTGATTAGTACCTTTAATAATTGGAGCTCCCGATATAGCATTCCCCCGAATAAATAATATAAGTTTCTGATTATTACCTCCATCTCTAACTTTACTTTTATCAAGTAGATTTGTGAATTCGGGAGCAGGGACAGGATGAACAGTATACCCCCCCCTATCAAGAAATTTGACACATAGAGGAGCCTCTGTAGACTTAGCAATTTTTTCCTTACATTTAGCAGGTGTATCATCAATTTTAGGGGCCATTAATTTTATTTCAACTATTATCAATATACGAGTTATAGGAATAACTCCTGAACGAACCCCATTATTTGTGTGGTCAGTAGGAATTACTGCCTTGCTTTTACTACTATCCTTACCAGTACTGGCTGGAGCTATTACTATATTATTAACAGACCGTAATTTTAATACATCATTTTTTGACCCGGCTGGTGGGGGAGACCCAATTTTATATCAACATTTATTT
>FBAQU1275-12|Hesperocorixa sahlbergi|KM021595
AACACTATATTTCATTTTCGGAATTTGGTCAGGAATAGTAGGAACATCTCTTAGATGATTAATTCGAATTGAATTAGGACAGCCAGGATCATTTATTGGAGATGATCAAATTTACAACGTCATTGTAACAGCCCATGCATTTATTATAATTTTCTTTATGGTTATACCAATTATAATTGGAGGATTTGGTAATTGATTAGTACCCCTAATAATCGGAGCACCCGACATGGCATTCCCCCGAATAAATAATATAAGATTTTGACTTCTACCTCCCTCCCTAACATTACTTCTATCAAGTAGATTTGTAAACTCAGGAGCAGGAACTGGATGAACAGTTTATCCCCCACTTTCAAGAAATTTAACTCATAGAGGAGCATCAGTAGATCTAGCAATTTTCTCCCTACACCTAGCAGGTGTATCATCAATCCTTGGAGCTATTAACTTCATTTCAACTATTATTAATATACGAGTATTAGGAATAACTCCTGAACGAACACCCCTATTTGTATGATCTGTAGGAATTACAGCCCTCCTTCTTCTTTTATCACTACCTGTATTAGCAGGAGCTATTACAATATTATTAACAGATCGAAATTTTAATACATCATTCTTTGACCCTGCAGGAGGGGGAGATCCAATTCTTTATCAACACTTATTC
>FBAQU1274-12|Hesperocorixa linnaei|KM022319
AACACTATATTTCATCTTCGGAATTTGATCAGGTATAGTAGGAACATCTCTTAGATGATTAATCCGAATTGAGCTGGGACAGCCAGGATCATTCATTGGAGATGACCAAATCTATAACGTTATTGTTACAGCCCATGCATTTATCATAATTTTCTTTATAGTTATGCCTATTATAATTGGAGGATTTGGAAATTGATTAGTACCTTTAATAATCGGAGCACCCGATATAGCATTCCCCCAAATAAATAATATAAGATTCTGACTACTTCCCCCCTCTTTAACCCTATTATTATCAAGAAGATTTGTAAATTCAGGAGCAGGGACAGGATGAACAGTATACCCACCCCTTTCAAGTAATTTAACTCATAGAGGAGCATCAGTAGATCTCGCAATTTTCTCTCTACACCTAGCTGGTGTATCTTCAATTTTAGGGGCCATTAATTTCATTTCAACAATTATCAATATACGAGTATTAGGTATAACGCCTGAACGAACACCGCTATTTGTGTGATCAGTAGGAATTACAGCCCTATTACTTCTTTTATCTCTACCAGTATTGGCCGGAGCCATCACCATATTATTAACAGACCGTAATTTTAATACA------------------------------------------------------
>FBAQU712-10|Sigara falleni|HQ563140
AACATTGTACTTCATTTTTGGTATTTGATCAGGAATAGTGGGAACATCACTTAGATGATTAATTCGAATTGAATTAGGTCAACCAGGATCTTTTATTGGAGACGATCAAATTTATAATGTAATTGTTACTGCGCATGCATTTATTATAATTTTCTTTATAGTTATACCTATTATAATTGGAGGATTTGGAAACTGACTAGTACCTTTAATAATCGGGGCCCCCGATATAGCATTTCCTCGAATAAATAATATAAGTTTTTGATTACTACCCCCATCTTTGACCCTGTTACTATCAAGTAGATTTGTAAATTCAGGGGCAGGTACAGGGTGAACAGTATACCCGCCTCTATCAAGAAACTTAACACATAGAGGAGCATCGGTAGATTTAGCAATTTTCTCCTTACATTTAGCAGGTGTATCGTCTATTTTAGGGGCAATTAATTTTATTTCAACTATTATTAATATACGAGTAATAGGAATAACTCCTGAACGAACTCCTTTATTTGTATGATCAGTAGGCATCACCGCCCTTCTTCTTCTTTTATCACTGCCAGTGTTGGCTGGGGCTATTACTATATTATTAACAGATCGAAATTTTAATACATCATTTTTTGATCCAGCTGGAGGTGGAGATCCTATTTTATATCAACACTTATTT-
>FBAQU1269-12|Cymatia rogenhoferi|KM022834
AACTTTATATTTTATATTAGGTATTTGGGCTGGAATAGTAGGCACATCACTGAGATGATTAATTCGAATTGAATTAGGTCAACCAGGAGCATTTATTGGAAATGATCAAATTTATAATGTAATTGTAACTGCCCATGCATTTATTATAATTTTTTTTATAGTTATACCCATTATAATTGGAGGATTCGGAAATTGATTAGTACCTTTAATAATTGGAGCACCAGATATGGCATTTCCTCGAATAAATAATATAAGATTCTGACTTTTACCTCCCTCAATAATATTATTATTAAGAAGTAGATTTGTTAATTCAGGAGCAGGAACAGGATGAACAGTTTATCCACCATTATCAAGAAATATAACCCACAGAGGAGCATCAGTAGATTTAGCAATTTTTTCACTACATCTAGCCGGGGTATCATCAATTCTAGGAGCTATTAATTTTATTTCAACTATTATTAATATACGAGTATCGGGAATAACACCTGAACGAATTCCATTATTTGTTTGATCAGTAGGAATTACTGCCCTATTATTATTATTATCATTACCAGTTCTTGCTGGAGCAATTACAATACTATTAACAGATCGAAATTTTAATACATCTTTCTTTGACCCAGCAGGAGGGGGGGACCCTATTTTATATCAACATTTATTT
>FBAQU1268-12|Cymatia coleoptrata|KM021613
AACTTTATATTTCATTTTAGGAATTTGAGCAGGTATAACAGGAACATCATTAAGATGATTAATTCTAATTGAATTAGGTCAACCAGGATCATTTATCGGAGATGATCAA---------------------------------------ATTTTCTTTATAGTTATACCAATTATAATTGGAGGGTTTGGGAATTGACTAGTACCTTTAATAATTGGAGCCCCAGACATAGCATTCCCCCGAATAAATAATATAAGATTCTGATTACTGCCCCCCTCTTTAACTTTATTATTAAGAAGAAGATTTATTAATTCTGGAGCAGGAACAGGATGAACAGTATATCCACCTTTATCAAGTAATATAACTCACAGAGGAGCATCAGTAGATTTAGCAATTTTTTCACTACATTTAGCAGGTGTATCATCAATTCTGGGAGCTATTAACTTTATTTCAACTATCATCAATATACGAGTATCAGGAATAACTCCTGAACGAATTCCATTATTTGTATGATCAGTAGGAATTACTGCTTTATTGTTACTATTATCATTACCGGTACTAGCTGGTGCTATTACAATATTATTAACTGACCGAAACTTTAATACAACATTCTTTGATCCAGCAGGAG--------------------------------
>FBAQU1267-12|Cymatia coleoptrata|KM021617
AACTTTATATTTCATTTTAGGAATTTGAGCAGGTATAACAGGAACATCATTAAGATGATTAATTCTAATTGAATTAGGTCAACCAGGATCATTTATCGGAGATGATCAA---------------------------------------ATTTTCTTTATAGTTATACCAATTATAATTGGAGGGTTTGGGAATTGACTAGTACCTTTAATAATTGGAGCCCCAGACATAGCATTCCCCCGAATAAATAATATAAGATTCTGATTACTGCCCCCCTCTTTAACTTTATTATTAAGAAGAAGATTTATTAATTCTGGAGCAGGAACAGGATGAACAGTATATCCACCTTTATCAAGTAATATAACTCACAGAGGAGCATCAGTAGATTTAGCAATTTTTTCACTACATTTAGCAGGTGTATCATCAATTCTGGGAGCTATTAACTTTATTTCAACTATCATCAATATACGAGTATCAGGAATAACTCCTGAACGAATTCCATTATTTGTATGATCAGTAGGAATTACTGCTTTATTGTTACTATTATCATTACCGGTACTAGCTGGTGCTATTACAATATTATTAACTGACCGAAACTTTAATACAACATTCTTTGATCCAGCAGGAG--------------------------------
>FBAQU1266-12|Corixa punctata|KM022519
AACCCTATACTTTATTTTCGGAATTTGATCGGGTATAGTGGGAACATCACTTAGATGATTAATTCGAATTGAATTGGGGCAACCCGGATCGTTTATTGGAGATGACCAAATCTATAATGTAATTGTAACAGCCCATGCATTTATTATAATTTTCTTTATAGTTATGCCCATTATAATTGGTGGGTTTGGGAATTGATTGGTACCTTTAATAATTGGAGCCCCTGATATGGCATTCCCACGAATAAATAATATAAGATTTTGATTATTACCACCATCTTTAACCCTACTCCTATCAAGAAGATTTGTAAACTCAGGAGCGGGGACAGGATGAACAGTCTACCCGCCCCTATCAAGTAATTTAACCCACAGAGGGGCATCTGTAGATTTAGCAATCTTCTCACTACATTTAGCAGGTGTTTCATCAATTCTTGGGGCCATTAACTTCATCTCAACTATTATTAATATGCGAGTATTGGGTATAACCCCCGAACGAACACCACTATTCGTGTGATCTGTAGGTATTACAGCACTTCTATTACTACTATCCTTACCGGTATTAGCAGGAGCTATTACTATGCTACTAACAGACCGAAATTTTAATACTTCATTCTTCGACCCTGCAGGAGGGGGAGACCCAATTCTATATCAACACCTATTT
>FBAQU704-10|Hesperocorixa sahlbergi|HQ563133
AACACTATATTTCATTTTCGGAATTTGGTCAGGAATAGTAGGAACATCTCTTAGATGATTAATTCGAATTGAATTAGGACAGCCAGGATCATTTATTGGAGATGATCAAATTTACAACGTCATTGTAACAGCCCATGCATTTATTATAATTTTCTTTATGGTTATACCAATTATAATTGGAGGATTTGGTAATTGATTAGTACCCCTAATAATCGGAGCACCCGACATGGCATTCCCCCGAATAAATAATATAAGATTTTGACTTCTACCTCCCTCCCTAACATTACTTCTATCAAGTAGATTTGTAAACTCAGGAGCAGGAACTGGATGAACAGTTTATCCCCCACTTTCAAGAAATTTAACTCATAGAGGAGCATCAGTAGATCTAGCAATTTTCTCCCTACACCTAGCAGGTGTATCATCAATCCTTGGAGCTATTAACTTCATTTCAACTATTATTAATATACGAGTATTAGGAATAACTCCTGAACGAACACCCCTATTTGTATGATCTGTAGGAATTACAGCCCTCCTTCTTCTTTTATCACTACCTGTATTAGCAGGAGCTATTACAATATTATTAACAGATCGAAATTTTAATACATCATTCTTTGACCCTGCAGGAGGGGGAGATCCAATTCTTTATCAACACTTATTC-
>FBAQU164-09|Sigara lateralis|HQ948123
AACTTTATATTTTATTTTTGGTATTTGATCAGGAATAGTAGGAACATCACTTAGATGATTAATTCGAATTGAGTTAGGCCAACCAGGATCATTTATTGGAGATGATCAAATCTATAATGTAATTGTCACAGCCCACGCATTTATTATAATTTTTTTTATAGTTATACCTATTATAATTGGAGGTTTTGGAAACTGATTAGTACCTTTAATAATTGGAGCTCCTGATATGGCATTCCCTCGTATAAATAATATAAGCTTTTGATTATTACCACCGTCTCTAACCCTACTTTTATCAAGAAGTTTTGTAAATTCAGGAGCAGGAACAGGATGAACAGTTTATCCACCGCTATCAAGAAATTTGACACATAGAGGAGCATCAGTAGATTTAGCAATTTTTTCACTACATTTAGCAGGTGTATCATCAATTTTGGGAGCTATTAATTTTATTTCAACTATTATTAATATACGAGTCATAGGAATAACTCCCGAACGAACACCACTATTTGTATGATCAGTGGGGATTACTGCACTACTTTTATTATTATCACTTCCAGTATTAGCTGGAGCTATTACTATACTATTAACTGATCGNAATTTTAATACATCATTCTTTGATCCGGCTGGAGGTGGTGACCCCATTTTATATCAACACTTATTT-
>FBAQU077-09|Micronecta scholtzi|HM376150
AACATTATACTTTTTATTCGGGATTTGATCAGGTATAGTAGGGACATCTCTTAGATGAATTATCCGAATTGAATTAGGACAGCCCGGTTCATTTATTGGGGATGATCAAATCTATAATGTTATTGTTACTGCACACGCATTTATTATAATCTTTTTTATAGTTATACCTATCATAATTGGTGGATTTGGGAATTGACTTGTACCACTGATAATCGGAGCACCAGATATAGCATTCCCACGAATAAATAACATAAGATTCTGACTTTTACCGCCAGCATTAACATTATTGATTTCTAGCAGAATTGTAGAAAGAGGGGCCGGAACAGGATGAACAGTATACCCACCTCTGTCAAGAAATATTGCCCACAGAGGAGCATCGGTAGATTTAGCAATCTTCTCATTACATCTAGCAGGGATTTCATCAATTTTAGGAGCTGTAAATTTTATTTCAACTATTATCAATATACGAGCAACAGGAATAACGCCAGAGCGATTACCTTTATTTGTTTGATCAGTAGGAATTACAGCCCTACTTCTTCTTCTTTCGTTACCAGTTTTAGCTGGAGCTATCACCATATTATTAACTGACCGTAATATTAATACATCATTCTTTGACCCTGCTGGGGGGGGCGACCCGATTC------------------
>FBAQU1517-13|Hesperocorixa sahlbergi|KM022623
AACACTATATTTCATTTTCGGAATTTGGTCAGGAATAGTAGGAACATCTCTTAGATGATTAATTCGAATTGAATTAGGACAGCCAGGATCATTTATTGGAGATGATCAAATTTACAACGTCATTGTAACAGCCCATGCATTTATTATAATTTTCTTTATGGTTATACCAATTATAATTGGAGGATTTGGTAATTGATTAGTACCTCTAATAATCGGAGCACCCGACATGGCATTCCCCCGAATAAATAATATAAGATTTTGACTTCTACCTCCCTCCCTAACCTTACTTCTATCAAGTAGATTTGTAAACTCAGGAGCAGGAACTGGATGAACAGTTTATCCCCCACTTTCAAGAAATTTGACTCATAGAGGAGCATCAGTAGATCTAGCAATTTTCTCCCTACACCTAGCAGGTGTATCATCAATCCTTGGAGCTATTAACTTCATTTCAACTATTATTAATATACGAGTATTAGGAATAACTCCTGAACGAACACCCCTATTTGTATGATCTGTAGGAATTACAGCCCTCCTTCTTCTTTTATCACTACCTGTATTGGCAGGAGCTATTACAATACTATTAACAGATCGAAATTTTAATACATCATTCTTTGACCCTGCAGGAGGGGGGGATCCAATTCTTTATCAACACTTATTC
>EUBUG568-11|Sigara venusta|KM021928
AACATTATATTTTATTTTTGGTATTTGATCAGGTATAGTTGGAACATCACTTAGATGATTAATTCGAATTGAACTGGGTCAGCCAGGATCATTTATTGGAGATGATCAAATTTATAATGTAATTGTTACTGCCCACGCATTTATTATAATTTTCTTTATGGTTATACCAATTATAATTGGAGGATTTGGAAACTGATTGGTACCATTAATAATTGGAGCGCCAGATATAGCATTCCCCCGAATAAATAATATGAGTTTTTGATTATTACCCCCATCTTTAACATTACTTTTATCAAGTAGATTTGTAAATTCAGGGGCAGGGACAGGATGAACAGTATACCCACCCCTGTCAAGAAATTTAACACATAGAGGAGCATCAGTAGATTTAGCAATTTTCTCTCTACATTTAGCGGGTGTATCATCAATTTTAGGGGCCATTAATTTTATTTCAACTATTATTAATATACGAGTAATAGGTATAACTCCTGAACGAACTCCCCTATTTGTCTGATCAGTAGGAATTACTGCCCTACTTCTTCTTTTATCTCTACCAGTATTAGCTGGAGCTATTACTATATTATTAACAGACCGTAATTTTAATACATCATTTTTTGATCCAGCTGGAGGTGGGGACCCTATTTTATACCAACACTTATTT
>EUBUG567-11|Sigara venusta|KM021675
AACATTATATTTTATTTTTGGTATTTGATCAGGTATAGTTGGAACATCACTTAGATGATTAATTCGAATTGAACTGGGTCAGCCAGGATCATTTATTGGAGATGATCAAATTTATAATGTAATTGTTACTGCCCACGCATTTATTATAATTTTCTTTATGGTTATACCAATTATAATTGGAGGATTTGGAAACTGATTGGTACCATTAATAATTGGAGCGCCAGATATAGCATTCCCCCGAATAAATAATATGAGTTTTTGATTATTACCCCCATCTTTAACATTACTTTTATCAAGTAGATTTGTAAATTCAGGGGCAGGGACAGGATGAACAGTATACCCACCCCTGTCAAGAAATTTAACACATAGAGGAGCATCAGTAGATTTAGCAATTTTCTCTCTACATTTAGCGGGTGTATCATCAATTTTAGGGGCCATTAATTTTATTTCAACTATTATTAATATACGAGTAATAGGTATAACTCCTGAACGAACTCCCCTATTTGTCTGATCAGTAGGAATTACTGCCCTACTTCTTCTTTTATCTCTACCAGTATTAGCTGGAGCTATTACTATATTATTAACAGACCGTAATTTTAATACATCATTTTTTGATCCAGCTGGAGGTGGGGACCCTATTTTATACCAACACTTATTT
>FBAQU162-09|Sigara falleni|GU682177
----TTGTACTTCATTTTTGGTATTTGATCAGGAATAGTGGGAACATCACTTAGATGATTAATTCGAATTGAATTAGGTCAACCAGGATCTTTTATTGGAGACGATCAAATTTATAATGTAATTGTTACTGCGCATGCATTTATTATAATTTTCTTTATAGTTATACCTATTATAATTGGAGGATTTGGAAACTGACTAGTACCTTTAATAATCGGGGCCCCCGATATAGCATTTCCTCGAATAAATAATATAAGTTTTTGATTACTACCCCCATCTTTGACCCTGTTATTATCAAGTAGATTTGTAAATTCAGGGGCAGGTACAGGGTGAACAGTATACCCGCCTCTATCAAGAAACTTAACACATAGAGGAGCATCGGTAGATTTAGCAATTTTCTCCTTACATTTAGCAGGTGTATCGTCTATTTTAGGGGCAATTAATTTTATTTCAACTATTATTAATATACGAGTAATAGGAATAACTCCTGAACGAACTCCTTTATTTGTATGATCAGTAGGCATCACCGCCCTTCTTCTTCTTTTATCACTGCCAGTGTTGGCTGGGGCTATTACTATATTATTAACAGATCGAAATTTTAATACATCATTTTTTGATCCAGCTGGAGGTGGAGATCCTATTTTATATCAACACTTATTT-
>FBAQU1284-12|Micronecta poweri|KM022072
AACACTTTACTTTTTATTTGGAATTTGAGCTGGAATAATTGGAACATCTTTGAGATGGATTATTCGAGTAGAGCTCGGACAACCGGGATCATTCATTGGTGATGATCAAATTTACAACGTAATCGTTACAGCCCATGCATTTATTATAATTTTCTTTATGGTAATGCCTATCATGATTGGGGGATTCGGGAACTGATTAGTACCTTTAATAATTGGAGCCCCGGATATAGCATTCCCCCGAATAAATAATATGAGATTCTGATTATTACCGCCATCACTCACACTACTAATTTCTAGTAGAATTGTAGAAAGAGGGGCAGGAACAGGGTGAACTGTATACCCGCCCCTATCTAGAAATATTGCTCACAGAGGAGCATCAGTTGATCTAGCAATTTTTTCATTACATTTAGCAGGTGTATCATCAATCTTAGGGGCAGTAAACTTTATTTCTACCATTATTAATATGCGGGCAACAGGAATAACGCCAGAACGACTACCCCTATTTGTATGATCAGTAGGAATTACCGCCTTATTATTACTTCTATCTCTTCCAGTATTGGCAGGGGCTATTACAATACTTTTAACTGACCGAAATATCAATACTTCATTCTTTGACCCTGCCGGGGGGGGAGATCCAATCTTATA-------------
>FBAQU211-09|Sigara striata|HM421995
AACATTATATTTTATTTTCGGTATTTGATCGGGAATGGTAGGAACATCACTTAGATGATTAATTCGAATTGAATTGGGTCAGCCAGGATCATTTATTGGAGATGATCAAATTTATAATGTAATTGTTACTGCCCATGCATTTATTATAATTTTTTTTATAGTTATACCTATTATAATTGGAGGATTTGGAAACTGATTAGTACCCTTAATAATTGGGGCTCCTGATATAGCATTCCCTCGAATAAATAATATAAGTTTTTGATTATTACCTCCATCTTTAACCTTACTTTTATCAAGAAGATTCGTAAATTCGGGAGCAGGGACAGGATGAACAGTATATCCCCCTCTATCAAGAAATTTAACACATAGAGGAGCATCGGTAGATTTAGCTATTTTCTCCTTACATTTAGCAGGTGTATCATCAATTTTAGGGGCAATTAATTTTATTTCAACAATTATTAATATACGAGTTATAGGAATAAGCCCCGAACGAACCCCCCTTTTTGTATGATCAGTGGGAATTACTGCACTACTTCTTCTCCTATCCCTACCAGTATTAGCTGGAGCTATTACTATATTATTAACAGATCGAAATTTTAATACATCATTCTTTGATCCAGCTGGAGGAGGAGATCCTATTTTATATCAACATTTATTT-
>FBAQU210-09|Sigara fossarum|HM421994
AACACTATACTTCATTTTTGGTATTTGGTCAGGAATAGTGGGAACATCCCTTAGATGATTAATTCGAATTGAATTAGGTCAGCCAGGATCCTTTATCGGAGATGACCAAATTTATAATGTAATTGTCACTGCTCATGCATTTATTATAATTTTCTTTATAGTTATACCTATTATAATTGGAGGGTTTGGTAACTGATTAGTACCTTTAATAATCGGGGCCCCCGATATAGCATTCCCTCGAATAAATAATATAAGTTTTTGATTACTACCTCCATCCTTAACCTTACTATTATCAAGCAGATTTGTAAATTCAGGAGCAGGAACAGGATGAACAGTATATCCACCTCTATCAAGAAATTTAACACATAGAGGGGCATCAGTAGATTTAGCAATTTTCTCCTTACACCTGGCAGGTGTATCATCTATCTTGGGAGCAATTAATTTTATTTCAACTATTATTAATATACGAGTAATAGGAATAACTCCTGAACGAACCCCCCTATTTGTATGATCAGTTGGTATTACTGCCCTTCTTCTTCTTCTATCACTACCAGTATTAGCGGGGGCTATTACTATACTTCTAACAGACCGAAATTTTAATACATCATTTTTTGATCCGGCAGGAGGGGGAGATCCCATCTTATATCAACACCTATTT-
>FBAQU1283-12|Micronecta griseola|KM021954
AACACTTTATTTTTTATTCGGGATTTGAGCTGGAATAGTNGGAACATCCCTAAGATGAATCATTCGNGTAGAACTAGGACAACCGGGATCATTCATTGGGGACGATCAAATTTATAACGTGATCGTTACAGCCCATGCATTTGTTATAATTTTCTTTATAGTAATACCTATCATAATTGGAGGATTTGGGAACTGATTAGTGCCTTTAATAATTGGGGCCCCAGATATGGCATTCCCCCGAATAAATAATATAAGATTCTGATTGNTGCCCCCATCACTTACGTTACTAATTTCTAGNAGTATCGTAGAAAGAGGGGCAGGGACAGGATGAACTGTATANCCGCCCCTATCTAGAAATATTGCACACAGAGGAGCATCAGTTGATCTAGCGATTTTCTCGTTACATTTAGCAGGAGTATCTTCAATTTTAGGGGCTGTAAATTTTATTTCTACTATTATTAATATGCGGGCAACGGGAATGACACCAGAACGACTACCTCTATTTGTATGATCAGTGGGAATCACTGCCCTGTTGTTACTACTGTCTCTTCCTGTATTGGCAGGAGCTATCACAATACTTTTAACTGACCGAAATATTAATACTTCATTCTTTGACCCTGCCGGGGG-------------------------------
>FBAQU016-09|Sigara falleni|GU682186
AACATTATACTTCATTTTTGGTATTTGATCAGGAATAGTGGGAACATCACTTAGATGATTAATTCGAATTGAATTAGGTCAACCAGGATCTTTTATTGGAGACGATCAAATTTATAATGTAATTGTTACTGCGCATGCGTTTATTATAATTTTCTTTATAGTTATACCTATTATAATTGGAGGATTTGGAAACTGACTAGTACCTTTAATAATCGGGGCCCCCGATATAGCATTTCCTCGAATAAATAATATAAGTTTTTGATTACTACCTCCATCTTTGACTCTGTTACTATCAAGTAGATTTGTAAATTCAGGAGCAGGTACAGGATGAACAGTATACCCGCCTCTATCAAGAAACTTAACACATAGAGGGGCATCGGTAGATTTAGCAATTTTCTCCTTACATTTAGCAGGTGTATCATCTATTTTAGGGGCAATTAATTTTATTTCAACTATTATTAATATACGAGTAATAGGAATAACTCCTGAACGAACTCCTTTATTTGTGTGATCAGTAGGCATCACCGCTCTTCTTCTTCTTTTATCGCTGCCAGTGTTGGCTGGAGCTATTACTATATTATTGACAGATCGAAATTTTAATACATCATTTTTTGATCCAGCTGGAGGTGGAGATCCTATTTTATA--------------
>FBAQU203-09|Callicorixa praeusta|HM421991
AACATTATATTTTATTTTCGGTATTTGGTCAGGTATAGTAGGAACATCACTTAGATGATTAATTCGAATTGAATTAGGACAACCAGGATCATTTATTGGAGATGATCAAATTTATAATGTAATTGTAACAGCTCATGCCTTTATTATAATTTTCTTCATGGTTATACCTATTATAATTGGGGGATTTGGAAATTGATTAGTACCTTTAATAATTGGGGCCCCTGATATAGCATTCCCTCGAATAAATAATATAAGTTTTTGATTACTGCCTCCCTCATTAACTCTACTTTTATCAAGTAGATTTGTAAACTCGGGGGCAGGGACAGGATGAACAGTCTATCCACCCCTATCAAGAAATTTAACACATAGAGGAGCATCTGTAGATCTGGCAATCTTCTCTTTACACCTAGCGGGTGTATCATCAATTTTAGGTGCCATCAATTTTATCTCAACTATTATTAATATACGAGTTATAGGAATAACTCCTGAACGGACTCCGTTATTTGTATGATCAGTAGGTATTACTGCTCTACTTTTACTTTTATCTTTACCAGTATTGGCTGGAGCTATTACTATATTATTAACAGACCGTAATTTTAACACATCATTCTTCGATCCTGCAGGGGGAGGAGACCCAATTTTATATCAACACTTATTT-
>FBAQU706-10|Mesovelia furcata|HQ563135
AACACTATATTTTATATTTGGTATATGATCTGGAATAGTAGGNATATCTATAAGATGAATTATTCGGATTGAATTAGGAAANCCAGGATCATTTATTGGAAATGATCAAATCTATAATGTTATTGTCACAGCACACGCATTTGTTATAATTTTCTTTATNGTTATGCCAGTTATAATTGGNGGTTTTGGAAATTGAATAGTCCCTTTAATAATTGGAGCCCCTGACATNGCATTCCCACGAATAAACAATATAAGATTTTGATTATTACCTCCATCTATTACACTATTAATTTCAAGATCTATAATTGACACCGGGGCAGGAACCGGATGAACTGTATACCCACCACTATCAATAAATACTGCCCATAATGGCCCATCAGTTGATTTAACTATTTTTTCACTTCATTTAGCCGGAGTATCCTCAATTTTGGGGGCAATTAATTTCATTTCAACAATTATTAATATACGACACTCAGGAATAACAGCAGATAAAATACCACTATTTGTCTGATCTGTGGGAATTACAGCACTTCTTTTACTATTATCACTTCCTGTTTTAGCCGGAGCTATTACTATATTATTAACTGACCGTAACTTAAATACAAGATTCTTTGACCCAGCGGGAGGGGGTGATCCTATTTTATACCAACATTTATTT-
>FBAQU1281-12|Mesovelia furcata|KM023061
AACACTATATTTTATATTTGGTATATGATCTGGAATAGTAGGCATATCTATAAGATGAATTATTCGGATTGAATTAGGAAATCCAGGATCATTTATTGGAAATGATCAAATCTATAATGTTATTGTCACAGCACACGCATTTGTTATAATTTTCTTTATAGTTATACCAGTTATAATTGGAGGTTTTGGAAATTGAATAGTCCCCTTAATAATTGGAGCCCCTGACATAGCATTCCCACGAATAAACAATATAAGATTTTGATTATTACCTCCATCTATTACACTATTAATTTCAAGATCTATAATTGACACCGGGGCAGGAACCGGATGAACTGTATACCCACCACTATCAATAAATACTGCCCATAATGGCCCATCAGTTGATTTAACTATTTTTTCACTTCATTTAGCCGGAGTATCCTCAATTTTGGGGGCAATTAATTTCATTTCAACAATTATTAATATACGACACTCAGGAATAACAGCAGATAAAATACCACTATTTGTCTGATCTGTGGGAATTACAGCACTTCTTTTACTATTATCACTTCCTGTTTTAGCCGGAGCTATTACTATATTATTAACTGACCGTAACTTAAATACAAGATTCTTTGACCCAGCGGGAGGGGGTGATCCTATTTTATACCAACATTTATTT
>FBAQU022-09|Plea minutissima|GU682184
AACTTTATACTTCATTTTTGGTATTTGATCAGGAATAGTAGGAACATCACTAAGATGATTAATTCGAATTGAGCTAGGACAACCAGGATCATTTATTGGAGATGATCAAATTTATAATGTAATCGTAACAGCACACGCATTTATTATAATTTTCTTTATAGTCATACCAATTATAATTGGTGGATTTGGAAACTGATTAGTTCCATTAATAATTGGAGCACCAGATATAGCATTCCCACGAATAAATAATATAAGATTCTGATTATTACCACCATCATTAACACTTCTACTAAGAAGATCAATTGTAGATAACGGAGCAGGAACTGGATGAACAGTTTACCCGCCATTATCTAATAACGTAGCACATGCGGGAGCATCAGTAGACTTAGCAATTTTTTCATTACATTTAGCAGGTGTATCATCAATTCTTGGGGCAGTAAATTTTATTTCAACAATCATTAATATACGATCAACAGGTATATCACCAGAACGAATACCATTATTTGTTTGATCAGTAGGAATTACTGCACTACTTTTACTATTATCATTACCTGTATTAGCAGGTGCAATCACAATATTATTAACAGATCGAAATTTAAACACATCATTCTTTGACCCAGCTGGAGGAGGGGACCCTATTTTATACCAACACTTATTC-
>FBHET114-11|Hebrus pusillus|KM021514
AACGCTATATTTTATATTTGGAATATGATCAGGAATAGTAGGTATATCAATAAGATGAATTATTCGAATTGAATTGGGAAATCCAGGATCATTTATTGGGAACGACCAAATTTATAATGTAATTGTAACAGCACACGCATTTGTAATAATTTTTTTTATAGTTATGCCTATCATAATCGGTGGTTTCGGAAATTGACTCGTACCATTAATAATTGGTGCACCAGATATGGCATTCCCGCGAATAAATAATATAAGATTTTGACTCTTGCCCCCAGCAATAATTTTATTATTAACAGGAAGATTAATTGACCAGGGAGCAGGAACAGGGTGAACAGTTTACCCGCCACTATCAAGAAATATTGCACACTCAGGTGCATCTGTAGACATAACTATTTTCTCGCTACACTTAGCAGGAATTTCATCCATTTTAGGTGCAATTAATTTCATCTCAACAATTATTAATATACGAAGAAAAGGAATATCAAGAGATAAAATTTCATTATTTACATGATCAGTAATAATTACTGCAATCTTATTATTATTATCACTGCCCGTATTAGCAGGAGCTATTACTATGCTATTAACAGATCGCAACTTAAATACATCTTTCTTTGAACCATCAGGAGGGGGAGATCCTATTCTATACCAACACTTATTT
>FBAQU096-09|Hebrus ruficeps|GU682178
AACATTATATTTTATATTTGGAATATGATCAGGTATAGTAGGAATATCTATAAGATGAATTATTCGAATTGAATTAGGACAACCAGGATCATTTATTGGTAATGATCAAATTTATAATGTAATTGTTACAGCACATGCATTTGTAATAATTTTTTTTATAGTTATACCTATTATAATTGGAGGATTTGGAAATTGATTAGTACCATTAATAATTGGAGCACCAGATATAGCATTTCCACGAATAAATAATATAAGATTCTGACTATTACCACCAGCAATAATTCTATTATTAACAGGAAGAATAATTGATCAAGGAGCAGGTACAGGATGAACAGTATATCCCCCCCTATCAAGAAATTTAGCACACGCTGGAGCATCAGTCGATATAACAATTTTTTCATTACATTTAGCAGGTATTTCATCAATTCTAGGAGCAATTAATTTCATTTCAACTATTATTAATATACGAAGAACAGGAATAACAAGAGACAAAATTTCATTATTTTCATGATCAGTTATAATTACTGCAGTATTACTATTATTATCATTACCAGTATTAGCTGGAGCAATTACTATATTATTAACTGACCGAAACTTAAATACATCATTTTTTGAACCATCTGGAGGAGGTGATCCTATCTTATATCAACATCTATTC-
>FBAQU205-09|Hebrus ruficeps|GU682189
AACATTATATTTTATATTTGGAATATGATCAGGTATAGTAGGAATATCTATAAGATGAATTATTCGAATTGAATTAGGACAACCAGGATCATTTATTGGTAATGATCAAATTTATAATGTAATTGTTACAGCACATGCATTTGTAATAATTTTTTTTATAGTTATACCTATTATAATTGGAGGATTTGGAAATTGATTAGTACCATTAATAATTGGAGCACCAGATATAGCATTTCCACGAATAAATAATATAAGATTCTGACTATTACCACCAGCAATAATTCTATTATTAACAGGAAGAATAATTGATCAAGGAGCAGGTACAGGATGAACAGTATATCCCCCCCTATCAAGAAATTTAGCACACGCTGGAGCATCAGTTGATATAACAATTTTTTCATTACATTTAGCAGGTATTTCATCAATTCTAGGAGCAATTAATTTCATTTCAACTATTATTAATATACGAAGAACAGGAATAACAAGAGACAAAATTTCATTATTTTCATGATCAGTTATAATTACTGCAGTATTACTATTATTATCATTACCAGTATTAGCTGGAGCAATTACTATATTATTAACTGACCGAAACTTAAATACATCATTTTTTGAACCATCTGGAGGAGGTGATCCTATCTTATATCAACATCTATTC-
>FBAQU703-10|Hebrus pusillus|HQ563132
AACACTATATTTTATATTTGGAATATGATCAGGAATAGTAGGTATATCAATAAGATGAATTATTCGAATTGAATTGGGAAATCCAGGATCATTTATTGGGAACGACCAAATTTATAATGTAATTGTAACAGCACACGCATTTGTAATAATTTTTTTTATAGTTATGCCTATCATAATCGGTGGTTTCGGAAATTGACTCGTACCATTAATAATTGGTGCACCAGATATGGCATTCCCGCGAATAAATAATATAAGATTTTGACTCTTGCCCCCAGCAATAATTTTATTATTAACAGGAAGATTAATTGACCAGGGAGCAGGAACAGGGTGAACAGTTTACCCGCCACTATCAAGAAATATTGCACACTCAGGTGCATCTGTAGACATAACTATTTTCTCGCTACACTTAGCAGGAATTTCATCCATTTTAGGTGCAATTAATTTCATCTCAACAATTATTAATATACGAAGAAAAGGAATATCAAGAGATAAAATTTCATTATTTACATGATCAGTAATAATTACTGCAATCTTATTATTATTATCACTGCCCGTATTAGCAGGAGCTATTACTATGCTATTAACAGATCGCAACTTAAATACATCTTTCTTTGAACCATCAGGAGGGGGAGATCCTATTCTATACCAACACTTATTT-
>FBAQU207-09|Ilyocoris cimicoides|KM022116
-----------------------------------------------------------------------------------------------------------------------------------------------------------------------------------------------------------------------------------------------------------TAAGATTTTGACTATTGCCCCCTTCATTAACACTTCTTATTTCAAGAAGAATAGTTAACAACGGGGCCGGAACAGGATGAACTGTTTATCCCCCCCTATCAACTAATATCGCCCATAGAGGAGCATCAGTAGACCTGGCTATCTTCTCTCTACACCTAGCAGGTGTATCATCCATTCTAGGAGCTGTGAACTTTATCTCAACAATTATTAATATACGATCAGTAGGAATAAAGCCTGACCGAATACCACTATTTGTATGATCAGTAGGAATTACTGCCCTACTCTTACTTCTATCATTACCAGTATTAGCAGGAGCTATTACAATATTATTAACTGACCGAAACTTCAATACATCATTCTTTGACCCTGCTGGAGGGGGAGATCCAATTCTCTACCAACATCTATTC-
>FBAQU014-09|Ilyocoris cimicoides|HM376118
--------------------------------------------CCTCCTTAAGATGATTAATTCGAATTGAACTAGGACAACCAGGATCATTCATTGGAGATGATCAAATCTATAACGTAATTGTAACAGCACATGCATTCATTATAATTTTCTTCATGGTTATACCAATTATAATTGGAGGATTTGGTAATTGACTAGTACCTCTTATAATTGGAGCACCCGACATGGCATTTCCACGAATAAATAATATAAGATTTTGACTATTGCCCCCTTCATTAACACTTCTTATTTCAAGAAGAATAGTTAACAACGGGGCCGGAACAGGATGAACTGTTTACCCCCCCCTATCAACTAATATCGCCCATAGAGGAGCATCAGTAGACCTGGCTATCTTCTCTCTACACCTAGCAGGTGTATCATCCATTCTAGGAGCTGTGAACTTTATCTCAACAATTATTAATATACGATCAGTAGGAATAAAGCCTGACCGAATACCACTATTTGTATGATCAGTAGGAATTACTGCCCTACTCTTACTTCTATCATTACCAGTATTAGCAGGAGCTATTACAATATTATTAACTGACCGAAACTTCAATACATCATTCTTTGACCCTGCTGGAGGGGGAGATCCAATTCTCTACCAACATCTATTC-
>FBAQU181-09|Ranatra linearis|HM376198
AACATTATACTTTATATTCGGAATTTGATCAGGAATAGTAGGGACATCTCTAAGCTGATTAATTCGAATCGAACTAGGTCAACCAGGATCATTCATTGGAGATGACCAAATTTATAATGTAGTAGTGACTGCACATGCTTTTATTATAATTTTCTTCATAGTTATGCCTATTATAATTGGAGGATTTGGAAATTGATTAGTACCTTTAATATTAGGAGCGCCAGATATAGCATTCCCTCGAATAAATAATATAAGATTCTGATTACTTCCTCCATCCCTTACCCTCCTTTTAGCAAGCAGAATTGCAGAAAGAGGAGCAGGAACAGGATGAACAGTCTACCCTCCCCTATCAACTAATATTTCCCATAGAGGAGCGTCAGTCGATATAGCAATTTTTTCACTCCACTTAGCGGGTGTTTCATCTATTTTAGGAGCAGTAAACTTCATCTCAACTATTATTAATATACGAGCTACAGGAATAACCCCGGATCGAATAGCCCTATTTGTATGATCAGTAGGAATTACTGCATTATTATTATTACTATCTTTACCAGTATTAGCTGGGGCAATTACCATACTTCTTACAGATCGAAACCTTAATACATCATTCTTTGACCCTGCAGGAGGAGGAGATCCGATTTTGTATCAGCACCTATTT-
>FBAQU711-10|Ranatra linearis|HQ563139
AACATTATACTTTATATTCGGAATTTGATCAGGAATAGTAGGGACATCTCTAAGCTGATTAATTCGAATCGAACTAGGTCAACCAGGATCATTCATTGGAGATGACCAAATTTACAATGTAGTAGTGACTGCACATGCTTTTATTATAATTTTCTTCATAGTTATGCCTATTATAATTGGAGGATTTGGAAATTGATTAGTACCTTTAATATTAGGAGCGCCAGATATAGCATTCCCTCGAATAAATAATATAAGATTCTGATTACTTCCTCCATCCCTTACCCTCCTTTTAGCAAGCAGAATTGCAGAAAGAGGAGCAGGAACAGGATGAACAGTTTACCCTCCCCTATCAACTAATATTTCCCATAGAGGAGCGTCAGTCGATATAGCAATTTTTTCACTCCACTTAGCAGGTGTTTCATCTATTTTAGGAGCAGTAAACTTCATCTCAACTATTATTAATATACGAGCTACAGGAATAACCCCGGATCGAATAGCCCTATTTGTATGATCAGTGGGAATTACTGCATTATTATTATTACTATCTTTACCAGTATTAGCTGGGGCAATTACCATACTTCTTACAGATCGAAACCTTAATACATCATTCTTTGACCCTGCAGGAGGAGGAGATCCGATTTTGTATCAGCACCTATTT-
>FBAQU209-09|Nepa cinerea|HM421993
AACCTTATACTTCATCTTTGGAATCTGATCGGGGATAGTAGGAACATCTTTAAGATGACTAATTCGAATTGAACTAGGACAACCCGGATCATTTATTGGAGACGATCAAATTTACAACGTAGTAGTAACAGCCCACGCATTTATTATAATTTTCTTTATGGTTATACCTATTATAATTGGGGGATTTGGAAATTGATTAGTTCCCTTAATAATTGGGGCCCCAGATATAGCATTCCCACGAATAAATAATATAAGATTCTGATTATTGCCTCCCTCCCTCACACTATTATTGATAAGAAGAATTGCAGAAAGAGGAGCCGGAACAGGATGAACAGTATATCCTCCCTTATCAACAAATATATCTCATAGAGGAGCATCTGTCGATCTTGCAATTTTTTCATTACATTTAGCTGGAGTGTCATCTATCCTAGGTGCAGTAAACTTTATTTCAACTATTATTAACATACGAAGAACAGGTATACATCCAGATCGAATACCTTTATTTGTGTGATCTGTAGGAATTACAGCCCTATTATTATTATTATCATTACCTGTTCTTGCAGGCGCTATCACGATACTATTAACAGATCGAAATTTAAATACATCATTCTTCGATCCCGCAGGAGGGGGAGATCCAATTTTATATCAACACCTTTTT-
>BCEAB040-16|Notonecta glauca|MG665392
AACTTTATATTTCATTTTTGGTATTTGATCTGGTATAGTTGGAACATCATTAAGATGATTAATTCGAATTGAATTAGGACAACCAGGATCATTTATTGGAGATGATCAAATTTATAATGTAATTGTAACAGCACATGCATTCATTATAATTTTCTTTATAGTTATACCTATTATAATTGGAGGATTTGGTAATTGATTGGTACCATTAATAATTGGAGCACCTGATATAGCATTTCCTCGAATAAATAATATAAGATTTTGATTATTACCACCATCATTAACATTACTTTTAGCAAGATCAATTGTAGATAATGGAGCAGGAACAGGATGAACAGTTTACCCACCACTATCAAGAAATTTAGCACACGCAGGAGCATCAGTAGATTTAGCAATTTTCTCTTTACACCTTGCAGGTGTTTCATCTATTTTAGGAGCAGTAAATTTCATTTCAACAATTATTAATATACGATCTACAGGTATAACACCTGAACGAATACCATTATTCGTATGATCAGTAGGAATTACTGCATTACTATTATTATTATCATTACCCGTATTAGCAGGTGCTATTACTATATTATTAACAGATCGAAATTTTAATACATCATTCTTTGATCCAGCCGGAGGAGGGGATCCTATTTTATATCAACATTTATTT
>BCEAB034-16|Gerris lateralis|MG665792
GACTTTATATTTTATATTAGGTATATGATCAGGAATAATTGGTATATCTATAAGATGAATTATTCGAATTGAATTAGGGCAACCCGGGTCATTTATTGGAAATGACCAAATTTATAACGTAATTGTTACAGCCCACGCATTTATTATAATTTTCTTTATAGTTATACCAATCATAATTGGAGGATTTGGAAACTGACTTGTTCCTTTAATAATTGGAGCACCAGATATGGCATTCCCTCGAATAAATAATATAAGATTCTGATTATTACCACCCTCATTAACTTTATTACTTGTAGGAAGACTGGTAGATGCCGGTGCAGGAACAGGGTGAACTGTATACCCACCACTTTCTAGTAATATTGCCCATAATGGGGCATCTGTAGATTTAACAATTTTTTCTTTACACTTAGCAGGTGTTTCATCAATTCTAGGTGCCGTTAATTTTATTTCAACTATTATTAATATACGAACAACAGGAATAACAAGAGAAAAAATCCCTCTATTTGTTTGATCAGTAGGAATTACTGCTCTTCTTTTATTATTATCATTACCAGTACTAGCTGGAGCTATTACTATATTATTAACTGATCGAAATTTAAATACATCATTTTTCGATCCAGCTGGAGGGGGGGACCCAGTACTTTATCAACACTTATTC
>BCEAB016-16|Callicorixa praeusta|MG665885
AACATTATATTTTATTTTCGGTATTTGGTCAGGTATAGTAGGAACATCACTTAGATGATTAATTCGAATTGAATTAGGACAACCAGGATCATTTATTGGAGATGATCAAATTTATAATGTAATTGTAACAGCTCATGCCTTTATTATAATTTTCTTCATGGTTATACCTATTATAATTGGGGGATTTGGAAATTGATTAGTACCTTTAATAATTGGGGCCCCTGATATAGCATTCCCTCGAATAAATAATATAAGTTTTTGATTACTGCCTCCCTCATTAACTCTACTTTTATCAAGTAGATTTGTAAACTCGGGGGCAGGGACAGGATGAACAGTCTATCCACCCCTATCAAGAAATTTAACACATAGAGGAGCATCTGTAGATCTGGCAATCTTCTCTTTACACCTAGCGGGTGTATCATCAATTTTAGGTGCCATCAATTTTATCTCAACTATTATTAATATACGAGTTATAGGAATAACTCCTGAACGGACTCCGTTATTTGTATGATCAGTAGGTATTACTGCTCTACTTTTACTTTTATCTTTACCAGTATTGGCTGGAGCTATTACTATATTATTAACAGACCGTAATTTTAACACATCATTCTTCGATCCTGCAGGGGGAGGAGACCCAATTTTATATCAACACTTATTT
>BCEAB010-16|Sigara nigrolineata|MG665865
AACATTGTATTTTATTTTTGGTATTTGATCAGGAATAGTTGGAACATCACTTAGATGATTAATTCGAATTGAATTGGGTCAACCAGGGTCATTTATTGGAGATGATCAAATTTATAATGTAATCGTCACAGCCCACGCATTTATTATAATTTTCTTCATGGTTATACCCATCATAATTGGGGGATTTGGAAATTGGTTGATCCCTTTAATAATTGGGGCCCCTGATATAGCATTCCCCCGAATAAATAATATAAGTTTCTGACTACTACCGCCATCTCTTACCCTACTTTTATCAAGTAGATTTGTAAATTCAGGGGCAGGAACAGGATGAACAGTTTATCCACCTTTATCAAGAAATTTAACACATAGAGGTGCATCCGTAGATTTAGCAATTTTCTCCCTTCATTTGGCAGGAGTATCATCAATTTTAGGAGCCATTAATTTTATTTCAACCATCGTGAACATGCGAGTTATAGGAATAACTCCTGAACGTACACCCCTATTTGTGTGATCAGTAGGAATTACTGCCCTACTTCTGCTTCTATCCCTACCAGTATTAGCTGGAGCTATTACTATATTATTAACAGACCGTAATTTTAATACTTCATTTTTTGACCCAGCTGGAGGGGGTGATCCAATTTTATATCAACATTTATTT
>BCEAB475-17|Plea minutissima|MG665706
AACTTTATACTTCATTTTTGGTATTTGATCAGGAATAGTAGGAACATCACTAAGATGATTAATTCGAATTGAACTAGGACAACCAGGATCATTTATTGGAGATGATCAAATTTACAATGTAATTGTAACAGCACACGCATTTATTATAATTTTTTTTATAGTTATACCAATTATAATTGGTGGATTCGGAAATTGATTAGTTCCACTAATGATTGGAGCACCAGATATAGCATTCCCACGAATAAACAATATAAGATTTTGATTATTGCCTCCATCATTAACACTTTTATTAAGAAGATCTATTGTAGATAATGGAGCAGGAACTGGATGAACAGTTTACCCTCCATTATCTAATAATGTAGCACATGCGGGAGCATCAGTAGATTTAGCAATCTTTTCCTTACACCTAGCAGGTGTATCATCAATTCTAGGTGCAGTTAATTTTATCTCAACAATTATTAATATGCGATCAACTGGAATATCACCAGAACGAATACCCCTATTTGTATGATCAGTAGGAATTACTGCACTATTATTGTTATTATCATTACCAGTATTAGCTGGAGCAATTACAATATTATTAACAGATCGAAATTTAAACACATCATTCTTCGACCCAGCAGGAGGGGGGGACCCAATTCTATATCAACATTTATTT
>BCEAB004-16|Sigara nigrolineata|MG665754
AACATTGTATTTTATTTTTGGTATTTGATCAGGAATAGTTGGAACATCACTTAGATGATTAATTCGAATTGAATTGGGTCAACCAGGGTCATTTATTGGAGATGATCAAATTTATAATGTAATCGTCACAGCCCACGCATTTATTATAATTTTCTTCATGGTTATGCCCATCATAATTGGGGGATTTGGAAATTGGTTGATCCCTTTAATAATTGGGGCCCCTGATATAGCATTCCCCCGAATAAATAATATAAGTTTCTGACTACTACCGCCATCTCTTACCCTACTTTTATCAAGTAGATTTGTAAATTCAGGGGCAGGAACAGGATGAACAGTTTATCCACCTTTATCAAGAAATTTAACACATAGAGGTGCATCCGTAGATTTAGCAATTTTCTCCCTTCATTTGGCAGGAGTATCATCAATTTTAGGAGCCATTAATTTTATTTCAACCATCGTGAACATGCGAGTTATAGGAATAACTCCTGAACGTACACCCCTATTTGTATGATCAGTAGGAATTACTGCCCTACTTCTGCTTCTATCCCTACCAGTATTAGCTGGAGCTATTACTATATTATTAACAGACCGTAATTTTAATACTTCATTTTTTGACCCAGCTGGAGGGGGTGATCCAATTTTATATCAACATTTATTT
>BCEAB335-16|Callicorixa praeusta|MG665785
AACATTATATTTTATTTTCGGTATTTGGTCAGGTATAGTAGGAACATCACTTAGATGATTAATTCGAATTGAATTAGGACAACCAGGATCATTTATTGGAGATGATCAAATTTATAATGTAATTGTAACAGCTCATGCCTTTATTATAATTTTCTTCATGGTTATACCTATTATAATTGGGGGATTTGGAAATTGATTAGTACCTTTAATAATTGGGGCCCCTGATATAGCATTCCCTCGAATAAATAATATAAGTTTTTGATTACTGCCTCCCTCATTAACTCTACTTTTATCAAGTAGATTTGTAAACTCGGGGGCAGGGACAGGATGAACAGTCTATCCACCCCTATCAAGAAATTTAACACATAGAGGAGCATCTGTAGATCTGGCAATCTTCTCTTTACACCTAGCGGGTGTATCATCAATTTTAGGTGCCATCAATTTTATCTCAACTATTATTAATATACGAGTTATAGGAATAACTCCTGAACGGACTCCGTTATTTGTATGATCAGTAGGTATTACTGCTCTACTTTTACTTTTATCTTTACCAGTATTGGCTGGAGCTATTACTATATTATTAACAGACCGTAATTTTAACACATCATTCTTCGATCCTGCAGGGGGAGGAGACCCAATTTTATATCAACACTTATTT
>BCEAB443-16|Notonecta viridis|MG665506
AACTTTATATTTCATTTTTGGTATTTGATCCGGTATAGTTGGTACATCACTAAGATGATTAATTCGAATTGAATTAGGACAACCAGGTTCATTTATTGGAGATGATCAAATTTATAATGTAATTGTAACAGCACATGCATTTATTATAATTTTCTTTATAGTTATACCTATCATAATTGGAGGATTTGGTAATTGATTAGTACCACTAATAATTGGAGCACCTGATATAGCATTTCCTCGAATAAATAATATAAGATTCTGACTATTACCCCCATCATTAACATTACTTCTAGCAAGATCAATTGTAGATAATGGTGCAGGAACAGGATGAACAGTTTATCCACCACTTTCAAGTAATTTAGCACATGCAGGAGCATCAGTAGATTTAGCAATTTTTTCATTACACCTTGCAGGTGTTTCATCTATTTTAGGAGCAGTAAATTTCATTTCAACAATTATTAATATACGATCTACAGGTATAACACCTGAACGAATACCGTTATTTGTATGATCAGTAGGAATTACCGCATTACTATTATTATTATCACTACCTGTTTTAGCTGGTGCTATTACTATACTATTAACAGACCGAAACTTTAATACCTCATTCTTTGATCCAGCAGGAGGGGGGGATCCTATTTTATATCAACACTTATTT
>BCEAB306-16|Hydrometra stagnorum|MG665565
AACATTATATTTTATATTCGGTATATGAGCAGGAATAGTTGGTATAAGTATAAGATGAATTATTCGTATTGAATTAGGACAACCCGGATCTTTTATTGGTGATGACCAAATCTATAATACTATTGTAACAGCCCATGCTTTTATTATAATTTTTTTTATAGTTATACCTATTATAATTGGAGGTTTTGGAAATTGATTAGTCCCACTAATACTTGGAGCCCCTGATATAGCATTTCCACGAATAAATAATATAAGATTTTGATTATTACCCCCATCTATTACATTATTATTGAGAAGAAGAATAATTGAAAAGGGGGCAGGGACAGGATGAACTGTTTACCCCCCCTTATCAAGAAATCTAGCACATACAGGGCCATCAGTAGATTTAACTATTTTTTCTTTACACCTAGCAGGAATTAGATCAATTCTAGGGGCTATTAATTTTATTTCAACAATTTTAAATATACGAGTTAAAGGAATAAATATAGAAAAAACCCCATTATTTGTTTGATCAGTAATTATTACAGCAATTTTATTGTTATTATCATTACCAGTATTAGCTGGAGCAATTACAATATTATTAACAGATCGAAACATTAACACAACCTTTTTTGATCCAATAGGTGGTGGAGATCCAGTATTATATCAACATTTATTT
>BCEAB439-16|Paracorixa concinna|MG665978
AACACTATATTTCATTTTTGGTATTTGATCAGGAATAGTGGGAACATCACTTAGATGGTTAATTCGAATTGAACTTGGTCAGCCAGGATCATTTATTGGGGATGATCAAATTTATAATGTAATTGTTACTGCCCATGCATTTATTATAATTTTCTTCATGGTTATACCCATTATAATTGGAGGATTTGGAAACTGATTAGTACCTTTAATAATTGGGGCCCCTGATATAGCATTTCCCCGAATAAATAATATAAGTTTCTGATTATTACCTCCATCTTTAACCCTACTTCTATCAAGAAGTTTTGTAAATTCGGGGGCAGGTACAGGATGAACAGTATACCCCCCACTATCAAGAAATTTAACACATAGAGGAGCATCAGTAGATTTAGCAATTTTCTCTTTACATTTAGCGGGTGTCTCATCAATTTTAGGAGCCATTAATTTTATTTCAACTATTATTAATATACGAGTAATAGGAATAACTCCTGAACGAACTCCCTTATTTGTATGATCAGTAGGAATTACTGCCCTCCTTCTTCTACTGTCTCTACCAGTACTTGCTGGAGCTATTACTATATTATTAACAGACCGTAATTTTAATACATCATTTTTTGATCCAGCTGGAGGTGGTGATCCTATTTTATATCAACACTTATTC
>BCEAB300-16|Hydrometra gracilenta|MG665603
AACAATATATTTTATATTTGGAATATGAGCAGGAATAGTAGGTATAAGAATAAGATGAATTATTCGAATTGAATTAGGAACCCCAGGATCCTTGATTGGAGATGATCAAATTTATAATACAATTGTAACAGCTCACGCATTTGTAATAATTTTCTTTATAGTTATACCAATTATAATTGGTGGATTTGGTAATTGGTTAGTTCCATTAATAATAGGAGCACCTGATATAGCTTTTCCACGAATAAATAATATAAGATTTTGATTATTACCTCCATCAATCTCATTATTATTAAGAAGAAGAATAATTGAAAAAGGAGCAGGAACAGGATGAACTGTTTATCCACCATTATCAAGAAATATTGCTCATGCAGGTCCATCAGTAGATTTAACTATTTTTTCATTACATTTAGCTGGTGTAAGATCAATTTTAGGAGCAATTAATTTTATTTCAACAATTTTAAATATAAAAATTAAAAGAATGACTTTAGAAAAAATACCTTTATTTGTGTGATCAGTAATTATTACTGCAATTTTACTTTTATTATCATTACCAGTATTAGCAGGTGCAATTACAATATTATTAACAGACCGAAATATTAATACTAGATTTTTTGATCCAATAGGAGGAGGAGATCCAGTATTATATCAACATTTATTT
>BCEAB288-16|Microvelia reticulata|MG665644
AACTCTATATTTTATATTAGGCATATGATCAGGTATAATTGGTATATCAATAAGATGAATTATCCGAATTGAACTAGGACAACCCGGATCATTCATTGGAAACGACCAGATCTATAACGTAATTGTTACAGCTCACGCTTTCATTATAATTTTCTTTATAGTAATACCCATCATAATTGGAGGATTTGGTAATTGACTGGTACCCTTAATAATTGGAGCACCGGACATGGCATTCCCTCGTATAAATAATATAAGATTTTGACTTCTTCCTCCGTCATTAACATTATTATTAGTAGGTAGAATAGTAGACGCGGGGGCGGGTACTGGGTGAACGGTATACCCTCCACTTTCAAGAAATATTTCACATAATGGAGCATCAGTAGATTTAACAATCTTTTCACTTCATTTAGCCGGTGTTTCATCAATCTTAGGGGCCGTAAATTTTATTTCCACAATTATTAATATACGAACAACAGGAATATCGAGAGAAAAAATCCCACTATTTGTATGATCTGTGGCAATTACAGCCCTACTTCTACTCCTATCACTACCAGTACTTGCTGGAGCAATTACTATATTATTAACTGATCGTAATTTAAATACATCATTCTTCGACCCGGCGGGAGGAGGTGATCCAATTTTATATCAACACTTATTT
>BCEAB282-16|Microvelia reticulata|MG665493
AACTCTATATTTTATATTAGGCATATGATCAGGTATAATTGGTATATCAATAAGATGAATTATCCGAATTGAACTAGGACAACCCGGATCATTCATTGGAAACGACCAAATCTATAACGTAATTGTTACAGCTCACGCTTTCATTATAATTTTCTTTATAGTAATACCCATCATAATTGGAGGATTTGGTAATTGACTGGTACCCTTAATAATTGGAGCACCGGACATGGCATTCCCTCGTATAAATAATATAAGATTTTGACTTCTTCCTCCGTCATTAACATTATTATTAGTAGGTAGAATAGTAGACGCGGGGGCGGGTACTGGGTGAACGGTATACCCTCCACTTTCAAGAAATATTTCACATAATGGAGCATCAGTAGATTTAACAATCTTTTCACTTCATTTAGCCGGTGTTTCATCAATCTTAGGGGCCGTAAATTTTATTTCCACAATTATTAATATACGAACAACAGGAATATCGAGAGAAAAAATCCCACTATTTGTATGATCTGTGGCAATTACAGCCCTACTTCTACTCCTATCACTACCAGTACTTGCTGGAGCAATTACTATATTATTAACTGATCGTAATTTAAATACATCATTCTTCGACCCGGCGGGAGGAGGTGATCCAATTTTATATCAACACTTATTT
>BCEAB434-16|Callicorixa praeusta|MG665636
AACATTATATTTTATTTTCGGTATTTGGTCAGGTATAGTAGGAACATCACTTAGATGATTAATTCGAATTGAATTAGGACAACCAGGATCATTTATTGGAGATGATCAAATTTATAATGTAATTGTAACAGCTCATGCCTTTATTATAATTTTCTTCATGGTTATACCTATTATAATTGGGGGATTTGGAAATTGATTAGTACCTTTAATAATTGGGGCCCCTGATATAGCATTCCCTCGAATAAATAATATAAGTTTTTGATTACTGCCTCCCTCATTAACTCTACTTTTATCAAGTAGATTTGTAAACTCGGGGGCAGGGACAGGATGAACAGTCTATCCACCCCTATCAAGAAATTTAACACATAGAGGAGCATCTGTAGATCTGGCAATCTTCTCTTTACACCTAGCGGGTGTATCATCAATTTTAGGTGCCATCAATTTTATCTCAACTATTATTAATATACGAGTTATAGGAATAACTCCTGAACGGACTCCGTTATTTGTATGATCAGTAGGTATTACTGCTCTACTTTTACTTTTATCTTTACCAGTATTGGCTGGAGCTATTACTATATTATTAACAGACCGTAATTTTAACACATCATTCTTCGATCCTGCAGGGGGAGGAGACCCAATTTTATATCAACACTTATTT
>BCEAB276-16|Microvelia reticulata|MG665549
AACTCTATATTTTATATTAGGTATATGATCAGGTATAATTGGTATATCAATAAGATGAATTATCCGAATTGAACTAGGACAACCCGGATCATTCATTGGAAACGACCAGATCTATAACGTAATTGTTACAGCTCACGCTTTCATTATAATTTTCTTTATAGTAATACCCATCATAATTGGAGGATTTGGTAATTGACTGGTACCCTTAATAATTGGAGCACCGGACATGGCATTCCCTCGTATAAATAATATAAGATTTTGACTTCTTCCTCCGTCATTAACATTATTATTAGTAGGTAGAATAGTAGACGCGGGGGCGGGTACTGGATGAACGGTATACCCTCCACTTTCAAGAAATATTTCACATAATGGAGCATCAGTAGATTTAACAATCTTTTCACTTCATTTAGCCGGTGTTTCATCAATCTTAGGGGCCGTAAATTTTATTTCCACAATTATTAATATACGAACAACAGGAATATCGAGAGAAAAAATCCCACTATTTGTATGATCTGTGGCAATTACAGCCCTACTTCTACTCCTATCACTACCAGTACTTGCTGGAGCAATTACTATATTATTAACTGATCGTAATTTAAATACATCATTCTTCGACCCGGCGGGAGGAGGTGATCCAATTTTATATCAACACTTATTT
>BCEAB581-17|Aquarius paludum|MG665853
AACTTTATATTTTATATTAGGTATATGATCAGGAATAATCGGAATATCAATAAGATGAATTATTCGTATTGAATTAGGACAACCAGGATCATTTATTGGAAATGATCAAATTTATAACGTAATTGTCACAGCCCATGCATTTATTATAATTTTCTTCATAGTTATGCCAATTATAATTGGAGGTTTTGGAAATTGATTAGTACCTTTAATAATTGGAGCACCAGATATAGCATTCCCACGAATAAATAATATAAGATTTTGATTATTACCCCCATCATTAACACTACTTTTAGTAGGTAGACTTGTAGACGCAGGAGCAGGTACAGGATGAACTGTTTACCCCCCACTATCTAGTAATATTGCTCATAATGGGGCGTCAGTAGATTTAACCATTTTCTCATTACATTTAGCTGGTGTATCCTCAATTCTTGGAGCGGTAAATTTCATTTCAACTATTATTAATATACGAACAAAAGGAATAACAAGAGAAAAAATCCCACTATTTGTATGATCAGTAGGAATTACTGCACTATTACTTTTATTATCTTTGCCTGTACTAGCCGGAGCTATTACAATACTATTAACTGACCGTAACATTAATACATCATTTTTTGACCCAGCAGGAGGAGGGGATCCCGTACTTTATCAACACCTATTC
>BCEAB383-16|Sigara falleni|MG665456
AACATTATACTTCATTTTTGGTATTTGATCAGGAATAGTGGGAACATCACTTAGATGATTAATTCGAATTGAATTAGGTCAACCAGGATCTTTTATTGGAGACGATCAAATTTATAATGTAATTGTTACTGCGCATGCGTTTATTATAATTTTCTTTATAGTTATACCTATTATAATTGGAGGATTTGGAAACTGACTAGTACCTTTAATAATCGGGGCCCCCGATATAGCATTTCCTCGAATAAATAATATAAGTTTTTGATTACTACCTCCATCTTTGACTCTGTTACTATCAAGTAGATTTGTAAATTCAGGAGCAGGTACAGGATGAACAGTATACCCGCCTCTATCAAGAAACTTAACACATAGAGGGGCATCGGTAGATTTAGCAATTTTCTCCTTACATTTAGCAGGTGTATCATCTATTTTAGGGGCAATTAATTTTATTTCAACTATTATTAATATACGAGTAATAGGAATAACTCCTGAACGAACTCCTTTATTTGTGTGATCAGTAGGCATCACCGCTCTTCTTCTTCTTTTATCGCTGCCAGTGTTGGCTGGAGCTATTACTATATTATTGACAGATCGAAATTTTAATACATCATTTTTTGATCCAGCTGGAGGTGGAGATCCTATTTTATATCAACACTTATTT
>BCEAB382-16|Notonecta glauca|MG665908
AACTTTATATTTCATTTTTGGTATTTGATCTGGTATAGTTGGAACATCATTAAGATGATTAATTCGAATTGAATTAGGACAGCCAGGATCATTTATTGGAGATGATCAAATTTATAATGTAATTGTAACAGCACATGCATTCATTATAATTTTCTTTATAGTTATACCTATTATAATTGGAGGATTTGGTAATTGATTGGTACCATTAATAATTGGAGCACCTGATATAGCATTTCCTCGAATAAATAATATAAGATTTTGATTATTACCACCATCATTAACATTACTTTTAGCAAGATCAATTGTAGATAATGGAGCAGGAACAGGATGAACAGTTTACCCACCACTATCAAGAAATTTAGCACACGCAGGAGCATCAGTAGATTTAGCAATTTTCTCTTTACACCTTGCAGGTGTTTCATCTATTTTAGGAGCAGTAAATTTCATTTCAACAATTATTAATATACGATCTACAGGTATAACACCTGAACGAATACCATTATTCGTATGATCAGTAGGAATTACTGCATTACTATTATTATTATCATTACCCGTATTAGCAGGTGCTATTACTATATTATTAACAGATCGAAATTTTAATACATCATTCTTTGATCCAGCCGGAGGAGGAGATCCTATTTTATATCAACATTTATTT
>BCEAB381-16|Notonecta glauca|MG665471
AACTTTATATTTCATTTTTGGTATTTGATCTGGTATAGTTGGAACATCATTAAGATGATTAATTCGAATTGAATTAGGACAACCAGGATCATTTATTGGAGATGATCAAATTTATAATGTAATTGTAACAGCACATGCATTCATTATAATTTTCTTTATAGTTATACCTATTATAATTGGAGGATTTGGTAATTGATTGGTACCATTAATAATTGGAGCACCTGATATAGCATTTCCTCGAATAAATAATATAAGATTTTGATTATTACCACCATCATTAACATTACTTTTAGCAAGATCAATTGTAGATAATGGAGCAGGAACAGGATGAACAGTTTACCCACCACTATCAAGAAATTTAGCACACGCAGGAGCATCAGTAGATTTAGCAATTTTCTCTTTACACCTTGCAGGTGTTTCATCTATTTTAGGAGCAGTAAATTTCATTTCAACAATTATTAATATACGATCTACAGGTATAACACCTGAACGAATACCATTATTCGTATGATCAGTAGGAATTACTGCATTACTATTATTATTATCATTACCCGTATTAGCAGGTGCTATTACTATATTATTAACAGATCGAAATTTTAATACATCATTCTTTGATCCAGCCGGAGGAGGAGATCCTATTTTATATCAACATTTATTT
>BCEAB380-16|Notonecta glauca|MG665930
AACTTTATATTTCATTTTTGGTATTTGATCTGGTATAGTTGGAACATCATTAAGATGATTAATTCGAATTGAATTAGGACAACCAGGATCATTTATTGGAGATGATCAAATTTATAATGTAATTGTAACAGCACATGCATTCATTATAATTTTCTTTATAGTTATACCTATTATAATTGGAGGATTTGGTAATTGATTGGTACCATTAATAATTGGAGCACCTGATATAGCATTTCCTCGAATAAATAATATAAGATTTTGATTATTACCACCATCATTAACATTACTTTTAGCAAGATCAATTGTAGATAATGGAGCAGGAACAGGATGAACAGTTTACCCACCACTATCAAGAAATTTAGCACACGCAGGAGCATCAGTAGATTTAGCAATTTTCTCTTTACACCTTGCAGGTGTTTCATCTATTTTAGGAGCAGTAAATTTCATTTCAACAATTATTAATATACGATCTACAGGTATAACACCTGAACGAATACCATTATTCGTATGATCAGTAGGAATTACTGCATTACTATTATTATTATCATTACCCGTATTAGCAGGTGCTATTACTATATTATTAACAGATCGAAATTTTAATACATCATTCTTTGATCCAGCCGGAGGAGGAGATCCTATTTTATATCAACATTTATTT
>BCEAB379-16|Notonecta viridis|MG665423
AACTTTATATTTCATTTTTGGTATTTGATCCGGTATAGTTGGTACATCACTAAGATGATTAATTCGAATTGAATTAGGACAACCAGGTTCATTTATTGGAGATGATCAAATTTATAATGTAATTGTAACAGCACATGCATTTATTATAATTTTCTTTATAGTTATACCTATCATAATTGGAGGATTTGGTAATTGATTAGTACCACTAATAATTGGAGCACCTGATATAGCATTTCCTCGAATAAATAATATAAGATTCTGACTATTACCCCCATCATTAACATTACTTCTAGCAAGATCAATTGTAGATAATGGTGCAGGAACAGGATGAACAGTTTATCCACCACTTTCAAGTAATTTAGCACATGCAGGAGCATCAGTAGATTTAGCAATTTTTTCATTACACCTTGCAGGTGTTTCATCTATTTTAGGAGCAGTAAATTTCATTTCAACAATTATTAATATACGATCTACAGGTATAACACCTGAACGAATACCGTTATTTGTATGATCAGTAGGAATTACCGCATTACTATTATTATTATCACTACCTGTTTTAGCTGGTGCTATTACTATACTATTAACAGACCGAAACTTTAATACCTCATTCTTTGATCCAGCGGGAGGGGGGGATCCTATTTTATATCAACACTTATTT
>BCEAB378-16|Notonecta viridis|MG665897
AACTTTATATTTCATTTTTGGTATTTGATCCGGTATAGTTGGTACATCACTAAGATGATTAATTCGAATTGAATTAGGACAACCAGGTTCATTTATTGGAGATGATCAAATTTATAATGTAATTGTAACAGCACATGCATTTATTATAATTTTCTTTATAGTTATACCTATCATAATTGGAGGATTTGGTAATTGATTAGTACCACTAATAATTGGAGCACCTGATATAGCATTTCCTCGAATAAATAATATAAGATTCTGACTATTACCCCCATCATTAACATTACTTCTAGCAAGATCAATTGTAGATAATGGTGCAGGAACAGGATGAACAGTTTATCCACCACTTTCAAGTAATTTAGCACATGCAGGAGCATCAGTAGATTTAGCAATTTTTTCATTACACCTTGCAGGTGTTTCATCTATTTTAGGAGCAGTAAATTTCATTTCAACAATTATTAATATACGATCTACAGGTATAACACCTGAACGAATACCGTTATTTGTATGATCAGTAGGAATTACCGCATTACTATTATTATTATCACTACCTGTTTTAGCTGGTGCTATTACTATACTATTAACAGACCGAAACTTTAATACCTCATTCTTTGATCCAGCGGGAGGGGGGGATCCTATTTTATATCAACACTTATTT
>BCEAB377-16|Plea minutissima|MG665463
AACTTTATACTTCATTTTTGGTATTTGATCAGGAATAGTAGGAACATCACTAAGATGATTAATTCGAATTGAACTAGGACAACCAGGATCATTTATTGGAGATGATCAAATTTACAATGTAATTGTAACAGCACACGCATTTATTATAATTTTTTTTATAGTTATACCAATTATAATTGGTGGATTCGGAAATTGATTAGTTCCACTAATGATTGGAGCACCAGATATAGCATTCCCACGAATAAACAATATAAGATTTTGATTATTGCCTCCATCATTAACACTTTTATTAAGAAGATCTATTGTAGATAATGGAGCAGGAACTGGATGAACAGTTTACCCTCCATTATCTAATAATGTAGCACATGCGGGAGCATCAGTAGATTTAGCAATCTTTTCCTTACACCTAGCAGGTGTATCATCAATTCTAGGTGCAGTTAATTTTATCTCAACAATTATTAATATGCGATCAACTGGAATATCACCAGAACGAATACCCCTATTTGTATGATCAGTAGGAATTACTGCACTATTATTGTTATTATCATTACCAGTATTAGCTGGAGCAATTACAATATTATTAACAGATCGAAATTTAAACACATCATTCTTCGACCCAGCAGGAGGGGGGGACCCAATTCTATATCAACATTTATTT
>BCEAB375-16|Plea minutissima|MG665487
AACTTTATACTTCATTTTTGGTATTTGATCAGGAATAGTAGGAACATCACTAAGATGATTAATTCGAATTGAACTAGGACAACCAGGATCATTTATTGGAGATGATCAAATTTACAATGTAATTGTAACAGCACACGCATTTATTATAATTTTTTTTATAGTTATACCAATTATAATTGGTGGATTCGGAAATTGATTAGTTCCACTAATGATTGGAGCACCAGATATAGCATTCCCACGAATAAACAATATAAGATTTTGATTATTGCCTCCATCATTAACACTTTTATTAAGAAGATCTATTGTAGATAATGGAGCAGGAACTGGATGAACAGTTTACCCTCCATTATCTAATAATGTAGCACATGCGGGAGCATCAGTAGATTTAGCAATCTTTTCCTTACACCTAGCAGGTGTATCATCAATTCTAGGTGCAGTTAATTTTATCTCAACAATTATTAATATGCGATCAACTGGAATATCACCAGAACGAATACCCCTATTTGTATGATCAGTAGGAATTACTGCACTATTATTGTTATTATCATTACCAGTATTAGCTGGAGCAATTACAATATTATTAACAGATCGAAATTTAAACACATCATTCTTCGACCCAGCAGGAGGGGGGGACCCAATTCTATATCAACATTTATTT
>BCEAB613-17|Arctocorisa germari|MG665609
ACCTATTATAATTGGAGGATTTGGGAATTGACTAGTACCTTTGATAATCGGAGCCCCTGATATAGCATTCCCCCGAATAAATAATATAAGTTTTTGATTATTACCTCCATCATTGACACTTCTACTATCAAGTAGATTTGTAAATTCAGGAGCAGGAACAGGATGAACAGTATATCCCCCTTTATCAAGAAATTTAACGCACAGAGGAGCCTCTGTGGATTTAGCAATCTTCTCCCTACATTTAGCAGGTGTATCGTCAATCTTAGGAGCTATTAATTTCATTTCAACTATTATTAATATACGAGTTATAGGAATAACTCCCGAACGAACACCATTATTTGTATGATCAGTAGGAATTACTGCGCTACTTCTACTCTTATCACTACCAGTGTTAGCTGGTGCTATTACTATATTATTAACAGATCGTAATTTTAATACATCATTTTTTGATCCAGCAGGAGGAGGGGATCCAATCCTATATCAACATTTATTT
>BCEAB270-16|Velia caprai|MG665952
AACTTTATACTTTATATTAGGTATATGGGCCGGAATAATTGGAATATCAATAAGATGAATTATCCGAATTGAACTAGGACAGCCAGGTTCATTTATTGGAAATGACCAAATCTATAATGTAATTGTAACAGCCCACGCATTTATTATAATTTTCTTTATAGTAATACCAATCATAATTGGTGGATTCGGAAACTGATTAGTACCTTTAATAATTGGGGCCCCAGACATAGCATTCCCCCGAATAAATAATATAAGATTTTGACTATTACCCCCTTCATTAACATTATTACTAGTTAGTAGTATAGTTGATGCAGGAGCCGGAACAGGTTGAACAGTATACCCACCATTATCTAGAAATATTGCCCATAACGGAGCATCAGTAGACTTAGCTATTTTTTCACTACATCTAGCTGGAGTATCATCAATTTTAGGTGCAGTAAATTTTATCTCAACTATTATTAATATACGAACTGCTGGTATAACCAGAGAAAAAATTCCCCTATTTGTATGATCAGTAGGAATTACAGCCCTATTATTACTTCTTTCCCTTCCAGTTCTTGCTGGAGCAATTACAATATTATTAACAGACCGAAATCTTAACACTTCGTTCTTTGACCCATCAGGAGGAGGAGACCCAGTATTATATCAACATTTATTC
>BCEAB368-16|Ranatra linearis|MG665764
AACATTATACTTTATATTCGGAATTTGATCAGGAATAGTAGGGACATCTCTAAGCTGATTAATTCGAATCGAACTAGGTCAACCAGGATCATTCATTGGAGATGACCAAATTTATAATGTAGTAGTGACTGCACATGCTTTTATTATAATTTTCTTCATAGTTATGCCTATTATAATTGGAGGATTTGGAAATTGATTAGTACCTTTAATATTAGGAGCGCCAGATATAGCATTCCCTCGAATAAATAATATAAGATTCTGATTACTTCCTCCATCCCTTACCCTCCTTTTAGCAAGCAGAATTGCAGAAAGAGGAGCAGGAACAGGATGAACAGTTTACCCTCCCCTATCAACTAATATTTCCCATAGAGGAGCGTCAGTCGATATAGCAATTTTTTCACTCCACTTAGCAGGTGTTTCATCTATTTTAGGAGCAGTAAACTTCATCTCAACTATTATTAATATACGAGCTACAGGAATAACCCCGGATCGAATAGCCCTATTTGTATGATCAGTGGGAATTACTGCATTATTATTATTATTATCTTTACCAGTATTAGCTGGGGCAATTACCATACTTCTTACAGATCGAAACCTTAATACATCATTCTTTGACCCTGCAGGAGGAGGAGATCCGATTTTGTATCAGCACCTATTT
>BCEAB367-16|Ranatra linearis|MG665730
AACATTATACTTTATATTCGGAATTTGATCAGGAATAGTAGGGACATCTCTAAGCTGATTAATTCGAATCGAACTAGGTCAACCAGGATCATTCATTGGAGATGACCAAATTTATAATGTAGTAGTGACTGCACATGCTTTTATTATAATTTTCTTCATAGTTATGCCTATTATAATTGGAGGATTTGGAAATTGATTAGTACCTTTAATATTAGGAGCGCCAGATATAGCATTCCCTCGAATAAATAATATAAGATTCTGATTACTTCCTCCATCCCTTACCCTCCTTTTAGCAAGCAGAATTGCAGAAAGAGGAGCAGGAACAGGATGAACAGTCTACCCTCCCCTATCAACTAATATTTCCCATAGAGGAGCGTCAGTCGATATAGCAATTTTTTCACTCCACTTAGCGGGTGTTTCATCTATTTTAGGAGCAGTAAACTTCATCTCAACTATTATTAATATACGAGCTACAGGAATAACCCCGGATCGAATAGCCCTATTTGTATGATCAGTAGGAATTACTGCATTATTATTATTACTATCTTTACCAGTATTAGCTGGGGCAATTACCATACTTCTTACAGATCGAAACCTTAATACATCATTCTTTGACCCTGCAGGAGGAGGAGATCCGATTTTGTATCAGCACCTATTT
>BCEAB366-16|Nepa cinerea|MG665505
AACCTTATACTTCATCTTTGGAATCTGATCGGGAATAGTAGGAACATCTTTAAGATGACTAATTCGAATTGAACTAGGACAACCCGGATCATTTATTGGAGACGATCAAATTTACAACGTAGTAGTAACAGCCCACGCATTTATTATAATTTTCTTTATGGTTATACCTATTATAATTGGGGGATTTGGAAATTGATTAGTTCCCTTAATAATTGGGGCCCCAGATATAGCATTCCCACGAATAAATAATATAAGATTCTGATTATTGCCTCCCTCCCTCACACTATTATTGATAAGAAGAATTGCAGAAAGAGGAGCCGGAACAGGATGAACAGTATATCCTCCCTTATCAACAAATATATCTCATAGAGGAGCATCTGTCGATCTTGCAATTTTTTCATTACATTTAGCTGGAGTGTCATCTATCCTAGGTGCAGTAAACTTTATTTCAACTATTATTAACATACGAAGAACAGGTATACATCCAGATCGAATACCTTTATTTGTGTGATCTGTAGGAATTACAGCCCTATTATTATTATTATCATTACCTGTTCTTGCAGGCGCTATCACGATACTATTAACAGATCGAAATTTAAATACATCATTCTTCGATCCCGCAGGAGGGGGAGATCCAATTTTATATCAACACCTTTTT
>BCEAB365-16|Nepa cinerea|MG665545
AACCTTATACTTCATCTTTGGAATCTGATCGGGAATAGTAGGAACATCTTTAAGATGACTAATTCGAATTGAACTAGGACAACCCGGATCATTTATTGGAGACGATCAAATTTACAACGTAGTAGTAACAGCCCACGCATTTATTATAATTTTCTTTATGGTTATACCTATTATAATTGGGGGATTTGGAAATTGATTAGTTCCCTTAATAATTGGGGCCCCAGATATAGCATTCCCACGAATAAATAATATAAGATTCTGATTATTGCCTCCCTCCCTCACACTATTATTGATAAGAAGAATTGCAGAAAGAGGAGCCGGAACAGGATGAACAGTATATCCTCCCTTATCAACAAATATATCTCATAGAGGAGCATCTGTCGATCTTGCAATTTTTTCATTACATTTAGCTGGAGTGTCATCTATCCTAGGTGCAGTAAACTTTATTTCAACTATTATTAACATACGAAGAACAGGTATACATCCAGATCGAATACCTTTATTTGTGTGATCTGTAGGAATTACAGCCCTATTATTATTATTATCATTACCTGTTCTTGCAGGCGCTATCACGATACTATTAACAGATCGAAATTTAAATACATCATTCTTCGATCCCGCAGGAGGGGGAGATCCAATTTTATATCAACACCTTTTT
>BCEAB364-16|Nepa cinerea|MG665851
AACCTTATACTTCATCTTTGGAATCTGATCGGGAATAGTAGGAACATCTTTAAGATGACTAATTCGAATTGAACTAGGACAACCCGGATCATTTATTGGAGACGATCAAATTTACAACGTAGTAGTAACAGCCCACGCATTTATTATAATTTTCTTTATGGTTATACCTATTATAATTGGGGGATTTGGAAATTGATTAGTTCCCTTAATAATTGGGGCCCCAGATATAGCATTCCCACGAATAAATAATATAAGATTCTGATTATTGCCTCCCTCCCTCACACTATTATTGATAAGAAGAATTGCAGAAAGAGGAGCCGGAACAGGATGAACAGTATATCCTCCCTTATCAACAAATATATCTCATAGAGGAGCATCTGTCGATCTTGCAATTTTTTCATTACATTTAGCTGGAGTGTCATCTATCCTAGGTGCAGTAAACTTTATTTCAACTATTATTAACATACGAAGAACAGGTATACATCCAGATCGAATACCTTTATTTGTGTGATCTGTAGGAATTACAGCCCTATTATTATTATTATCATTACCTGTTCTTGCAGGCGCTATCACGATACTATTAACAGATCGAAATTTAAATACATCATTCTTCGATCCCGCAGGAGGGGGAGATCCAATTTTATATCAACACCTTTTT
>BCEAB363-16|Micronecta scholtzi|MG665912
AACATTATACTTTTTATTCGGGATTTGATCAGGTATAGTAGGGACATCTCTTAGATGAATTATCCGAATTGAATTAGGACAACCCGGTTCATTTATTGGGGATGATCAAATCTATAATGTTATTGTTACTGCACACGCATTTATTATAATCTTTTTTATAGTTATACCTATCATAATTGGTGGATTTGGGAATTGACTTGTACCACTGATAATCGGAGCACCAGATATAGCATTCCCACGAATAAATAACATAAGATTCTGACTTTTACCGCCAGCATTAACATTATTGATTTCTAGCAGAATTGTAGAAAGAGGGGCCGGAACAGGATGAACAGTATACCCACCTCTGTCAAGAAATATTGCCCACAGAGGAGCATCGGTAGATTTAGCAATCTTCTCATTACATCTAGCAGGGATTTCATCAATTTTAGGAGCTGTAAATTTTATTTCAACTATTATCAATATACGAGCAACAGGAATAACGCCAGAGCGATTACCTTTATTTGTTTGATCAGTAGGAATTACAGCCCTACTTCTTCTTCTTTCGTTACCAGTTTTAGCTGGAGCTATCACCATATTATTAACTGACCGTAATATTAATACATCATTCTTTGACCCTGCTGGGGGGGGCGACCCGATTCTTTACCAACACTTATTC
>BCEAB362-16|Micronecta scholtzi|MG665452
AACATTATACTTTTTATTCGGGATTTGATCAGGTATAGTAGGGACATCTCTTAGATGAATTATCCGAATTGAATTAGGACAGCCCGGTTCATTTATTGGGGATGATCAAATCTATAATGTTATTGTTACTGCACACGCATTTATTATAATCTTTTTTATAGTTATACCTATCATAATTGGTGGATTTGGGAATTGACTTGTACCACTGATAATCGGAGCACCAGATATAGCATTCCCACGAATAAATAACATAAGATTCTGACTTTTACCGCCAGCATTAACATTATTGATTTCTAGCAGAATTGTAGAAAGAGGGGCCGGAACAGGATGAACAGTATACCCACCTCTGTCAAGAAATATTGCCCACAGAGGAGCATCGGTAGATTTAGCAATCTTCTCATTACATCTAGCAGGGATTTCATCAATTTTAGGAGCTGTAAATTTTATTTCAACTATTATCAATATACGAGCAACAGGAATAACGCCAGAGCGATTACCTTTATTTGTTTGATCAGTAGGAATTACAGCCCTACTTCTTCTTCTTTCGTTACCAGTTTTAGCTGGAGCTATCACCATATTATTAACTGACCGTAATATTAATACATCATTCTTTGACCCTGCTGGGGGGGGCGACCCGATTCTTTACCAACACTTATTC
>BCEAB361-16|Micronecta scholtzi|MG665550
AACATTATACTTTTTATTCGGGATTTGATCAGGTATAGTAGGGACATCTCTTAGATGAATTATCCGAATTGAATTAGGACAGCCCGGTTCATTTATTGGGGATGATCAAATCTATAATGTTATTGTTACTGCACACGCATTTATTATAATCTTTTTTATAGTTATACCTATCATAATTGGTGGATTTGGGAATTGACTTGTACCACTGATAATCGGAGCACCAGATATAGCATTCCCACGAATAAATAACATAAGATTCTGACTTTTACCGCCAGCATTAACATTATTGATTTCTAGCAGAATTGTAGAAAGAGGGGCCGGAACAGGATGAACAGTATACCCACCTCTGTCAAGAAATATTGCCCACAGAGGAGCATCGGTAGATTTAGCAATCTTCTCATTACATCTAGCAGGGATTTCATCAATTTTAGGAGCTGTAAATTTTATTTCAACTATTATCAATATACGAGCAACAGGAATAACGCCAGAGCGATTACCTTTATTTGTTTGATCAGTAGGAATTACAGCCCTACTTCTTCTTCTTTCGTTACCAGTTTTAGCTGGAGCTATCACCATATTATTAACTGACCGTAATATTAATACATCATTCTTTGACCCTGCTGGGGGGGGCGACCCGATTCTTTACCAACACTTATTC
>BCEAB360-16|Micronecta scholtzi|MG665931
AACATTATACTTTTTATTCGGGATTTGATCAGGTATAGTAGGGACATCTCTTAGATGAATTATCCGAATTGAATTAGGACAGCCCGGTTCATTTATTGGGGATGATCAAATCTATAATGTTATTGTTACTGCACACGCATTTATTATAATCTTTTTTATAGTTATACCTATCATAATTGGTGGATTTGGGAATTGACTTGTACCACTGATAATCGGAGCACCAGATATAGCATTCCCACGAATAAATAACATAAGATTCTGACTTTTACCGCCAGCATTAACATTATTGATTTCTAGCAGAATTGTAGAAAGAGGGGCCGGAACAGGATGAACAGTATACCCACCTCTGTCAAGAAATATTGCCCACAGAGGAGCATCGGTAGATTTAGCAATCTTCTCATTACATCTAGCAGGGATTTCATCAATTTTAGGAGCTGTAAATTTTATTTCAACTATTATCAATATACGAGCAACAGGAATAACGCCAGAGCGATTACCTTTATTTGTTTGATCAGTAGGAATTACAGCCCTACTTCTTCTTCTTTCGTTACCAGTTTTAGCTGGAGCTATCACCATATTATTAACTGACCGTAATATTAATACATCATTCTTTGACCCTGCTGGGGGGGGCGACCCGATTCTTTACCAACACTTATTC
>BCEAB359-16|Micronecta scholtzi|MG665791
AACATTATACTTTTTATTCGGGATTTGATCAGGTATAGTAGGGACATCTCTTAGATGAATTATCCGAATTGAATTAGGACAACCCGGTTCATTTATTGGGGATGATCAAATCTATAATGTTATTGTTACTGCACACGCATTTATTATAATCTTTTTTATAGTTATACCTATCATAATTGGTGGATTTGGGAATTGACTTGTACCACTGATAATCGGAGCACCAGATATAGCATTCCCACGAATAAATAACATAAGATTCTGACTTTTACCGCCAGCATTAACATTATTGATTTCTAGCAGAATTGTAGAAAGAGGGGCCGGAACAGGATGAACAGTATACCCACCTCTGTCAAGAAATATTGCCCACAGAGGAGCATCGGTAGATTTAGCAATCTTCTCATTACATCTAGCAGGGATTTCATCAATTTTAGGAGCTGTAAATTTTATTTCAACTATTATCAATATACGAGCAACAGGAATAACGCCAGAGCGATTACCTTTATTTGTTTGATCAGTAGGAATTACAGCCCTACTTCTTCTTCTTTCGTTACCAGTTTTAGCTGGAGCTATCACCATATTATTAACTGACCGTAATATTAATACATCATTCTTTGACCCTGCTGGGGGGGGCGACCCGATTCTTTACCAACACTTATTC
>BCEAB355-16|Sigara falleni|MG665759
AACATTATACTTCATTTTTGGTATTTGATCAGGAATAGTGGGAACATCACTTAGATGATTAATTCGAATTGAATTAGGTCAACCAGGATCTTTTATTGGAGACGATCAAATTTATAATGTAATTGTTACTGCGCATGCGTTTATTATAATTTTCTTTATAGTTATACCTATTATAATTGGAGGATTTGGAAACTGACTAGTACCTTTAATAATCGGGGCCCCCGATATAGCATTTCCTCGAATAAATAATATAAGTTTTTGATTACTACCTCCATCTTTGACTCTGTTACTATCAAGTAGATTTGTAAATTCAGGAGCAGGTACAGGATGAACAGTATACCCGCCTCTATCAAGAAACTTAACACATAGAGGGGCATCGGTAGATTTAGCAATTTTCTCCTTACATTTAGCAGGTGTATCATCTATTTTAGGGGCAATTAATTTTATTTCAACTATTATTAATATACGAGTAATAGGAATAACTCCTGAACGAACTCCTTTATTTGTGTGATCAGTGGGCATCACCGCTCTTCTTCTTCTTTTATCGCTGCCAGTGTTGGCTGGAGCTATTACTATATTATTGACAGATCGAAATTTTAATACATCATTTTTTGATCCAGCTGGAGGTGGAGATCCTATTTTATATCAACACTTATTT
>BCEAB354-16|Sigara iactans|MG665947
TCAGGAATAGTGGGAACATCACTTAGATGATTAATTCGAATTGAATTAGGTCAACCAGGATCTTTTATTGGAGACGATCAAATTTATAATGTAATTGTTACTGCGCATGCATTTATTATAATTTTCTTTATAGTTATACCTATTATAATTGGAGGATTTGGAAACTGACTAGTACCTTTAATAATCGGGGCCCCCGATATAGCATTTCCTCGAATAAATAATATAAGTTTTTGATTACTACCCCCATCTTTGACCCTGTTACTATCAAGTAGATTTGTAAATTCAGGGGCAGGTACAGGGTGAACAGTATACCCGCCTCTATCAAGAAACTTAACACATAGAGGAGCATCGGTAGATTTAGCAATTTTCTCCTTACATTTAGCAGGTGTATCGTCTATTTTAGGGGCAATTAATTTTATTTCAACTATTATTAATATACGAGTAATAGGAATAACTCCTGAACGAACTCCTTTATTTGTATGATCAGTAGGCATCACCGCCCTTCTTCTTCTTTTATCACTGCCAGTGTTGGCTGGGGCTATTACTATATTATTAACAGATCGAAATTTTAATACATCATTTTTTGATCCAGCTGGAGGTGGA
>BCEAB353-16|Sigara falleni|MG665854
AACATTGTACTTCATTTTTGGTATTTGATCAGGAATAGTGGGAACATCACTTAGATGATTAATTTGAATTGAATTAGGTCAACCAGGATCTTTTATTGGAGACGATCAAATTTATAATGTAATAGTTACTGCGCATGCATTTATTATAATTTTCTTTATAGTTATACCTATTATAATTGGAGGATTTGGAAACTGACTAGTACCTTTAATAATCGGGGCCCCCGATATAGCATTTCCTCGAATAAATAATATAAGTTTTTGATTACTACCCCCATCTTTGACCCTGTTACTATCAAGTAGATTTGTAAATTCAGGGGCAGGTACAGGGTGAACAGTATACCCGCCTCTATCAAGAAACTTAACACATAGAGGAGCATCGGTAGATTTAGCAATTTTCTCCTTACATTTAGCAGGTGTATCGTCTATTTTAGGGGCAATTAATTTTATTTCAACTATTATTAATATACGAGTAATAGGAATAACTCCTGAACGAACTCCTTTATTTGTATGATCAGTAGGCATCACCGCCCTTCTTCTTCTTTTATCACTGCCAGTGTTGGCTGGGGCTATTACTATATTATTAACAGATCGAAATTTTAATACATCATTTTTTTATCCAGTTGCAGGGTGAGG
>BCEAB352-16|Sigara limitata|MG665539
AACATTATATTTTATTTTTGGTATTTGATCAGGTATGGTTGGAACATCTCTTAGATGATTAATTCGAATTGAACTGGGTCAGCCAGGATCATTTATTGGAGATGATCAAATTTATAATGTAATTGTTACTGCCCACGCATTTATTATAATTTTCTTTATGGTTATGCCCATTATAATTGGAGGATTTGGAAACTGATTGGTACCATTAATAATTGGAGCGCCAGATATAGCATTCCCCCGAATAAATAATATAAGTTTTTGATTATTGCCTCCATCTTTAACATTACTTTTATCAAGTAGATTTGTAAATTCAGGAGCAGGAACAGGATGAACAGTATACCCACCTCTATCAAGAAATTTAACACATAGAGGAGCATCAGTAGATTTAGCAATTTTCTCTCTACATTTAGCGGGTGTATCATCAATTTTAGGGGCCATTAATTTTATTTCAACTATTATTAATATACGAGTAATAGGTATAACTCCCGAACGAACTCCCCTATTTGTCTGATCAGTAGGAATTACTGCCCTACTTCTTCTCTTATCTCTACCAGTATTGGCTGGAGCTATTACTATATTATTAACAGACCGTAATTTTAATACATCATTTTTTGATCCAGCTGGAGGGGGGGACCC
>BCEAB351-16|Paracorixa concinna|MG665466
AACACTATATTTCATTTTTGGTATTTGATCAGGAATAGTGGGAACATCACTTAGATGGTTAATTCGAATTGAACTAGGTCAGCCAGGATCATTTATTGGGGATGATCAAATTTATAATGTAATTGTTACTGCCCATGCATTTATTATAATTTTCTTCATGGTTATACCCATTATAATTGGAGGATTTGGAAACTGATTAGTACCTTTAATAATTGGGGCCCCTGATATAGCATTTCCCCGAATAAATAATATAAGTTTCTGATTATTACCTCCATCTTTAACCCTACTTCTATCAAGAAGTTTTGTAAATTCGGGGGCAGGTACAGGATGAACAGTATACCCCCCACTATCAAGAAATTTAACACATAGAGGAGCATCAGTAGATTTAGCAATTTTCTCTTTACATTTAGCGGGTGTCTCATCAATTTTAGGAGCCATTAATTTTATTTCAACTATTATTAATATACGAGTAATAGGAATAACTCCTGAACGAACTCCCTTATTTGTATGATCAGTAGGAATTACTGCCCTCCTTCTTCTACTGTCTCTACCAGTACTTGCTGGAGCTATTACTATATTATTAACAGACCGTAATTTTAATACATCATTTTTTGATCCAGCTGGAGGTGGTGATCCTATTTTATATCAACACTTATTC
>BCEAB350-16|Sigara striata|MG665492
AACATTATATTTTATTTTCGGTATTTGATCGGGAATGGTAGGAACATCACTTAGATGATTAATTCGAATTGAATTGGGTCAGCCAGGATCATTTATTGGAGATGATCAAATTTATAATGTAATTGTTACTGCCCATGCATTTATTATAATTTTTTTTATAGTTATACCTATTATAATTGGAGGATTTGGAAACTGATTAGTGCCCTTAATAATTGGGGCTCCTGATATAGCATTCCCTCGAATAAATAATATAAGTTTTTGATTATTACCTCCATCTTTAACCTTACTTTTATCAAGAAGATTCGTAAATTCAGGAGCAGGGACAGGATGAACAGTATATCCCCCTCTATCAAGAAATTTAACACATAGAGGAGCATCGGTAGATTTAGCTATTTTCTCCTTACATTTAGCAGGTGTATCATCAATTTTAGGGGCAATTAATTTTATTTCAACAATTATTAATATACGAGTTATAGGAATAAGCCCCGAACGAACCCCCCTTTTTGTATGATCAGTGGGAATTACTGCACTACTTCTTCTCCTATCCCTACCAGTATTGGCTGGAGCTATTACTATGTTATTAACAGATCGAAATTTTAATACATCATTCTTTGATCCAACTGGAGGAGGAGATCCTATTTTATATCAACATTTATTT
>BCEAB349-16|Sigara striata|MG665956
AACATTATATTTTATTTTCGGTATTTGATCGGGAATGGTAGGAACATCACTTAGATGATTAATTCGAATTGAATTGGGTCAGCCAGGATCATTTATTGGAGATGATCAAATTTATAATGTAATTGTTACTGCCCATGCATTTATTATAATTTTTTTTATAGTTATACCTATTATAATTGGAGGATTTGGAAACTGATTAGTGCCCTTAATAATTGGGGCTCCTGATATAGCATTCCCTCGAATAAATAATATAAGTTTTTGATTATTACCTCCATCTTTAACCTTACTTTTATCAAGAAGATTCGTAAATTCAGGAGCAGGGACAGGATGAACAGTATATCCCCCTCTATCAAGAAATTTAACACATAGAGGAGCATCGGTAGATTTAGCTATTTTCTCCTTACATTTAGCAGGTGTATCATCAATTTTAGGGGCAATTAATTTTATTTCAACAATTATTAATATACGAGTTATAGGAATAAGCCCCGAACGAACCCCCCTTTTTGTATGATCAGTGGGAATTACTGCACTACTTCTTCTCCTATCCCTACCAGTATTGGCTGGAGCTATTACTATGTTATTAACAGATCGAAATTTTAATACATCATTCTTTGATCCAGCTGGAGGAGGAGATCCTATTTTATATCAACATTTATTT
>BCEAB348-16|Sigara striata|MG665822
AACATTATATTTTATTTTCGGTATTTGATCGGGGATGGTAGGAACATCACTTAGATGATTAATTCGAATTGAATTGGGTCAGCCAGGATCATTTATTGGAGATGATCAAATTTATAATGTAATTGTTACTGCCCATGCATTTATTATAATTTTTTTTATAGTTATACCTATTATAATTGGAGGATTTGGAAACTGATTAGTACCCTTAATAATTGGGGCTCCTGATATAGCATTCCCTCGAATAAATAATATAAGTTTTTGATTATTACCTCCATCTTTAACCTTACTTTTATCAAGAAGATTCGTAAATTCGGGAGCAGGGACAGGATGAACAGTATATCCCCCTCTATCAAGAAATTTAACACATAGAGGAGCATCGGTAGATTTAGCTATTTTCTCCTTACATTTAGCAGGTGTATCATCAATTTTAGGGGCAATTAATTTTATTTCAACAATTATTAATATACGAGTTATAGGAATAAGCCCCGAACGAACCCCCCTTTTTGTATGATCAGTGGGAATTACTGCACTACTTCTTCTCCTATCCCTACCAGTATTAGCTGGAGCTATTACTATATTATTAACAGATCGAAATTTTAATACATCATTCTTTGATCCAGCTGGAGGAGGAGATCCTATTTTATATCAACATTTATTT
>BCEAB347-16|Sigara nigrolineata|MG665742
AACATTGTATTTTATTTTTGGTATTTGATCAGGAATAGTTGGAACATCACTTAGATGATTAATTCGAATTGAATTGGGTCAACCAGGATCATTTATTGGAGATGATCAAATTTATAATGTAATCGTCACAGCCCACGCATTTATTATAATTTTCTTCATGGTTATACCCATCATAATTGGGGGATTTGGAAATTGGTTGATCCCTTTAATAATTGGGGCCCCTGATATAGCATTCCCCCGAATAAATAATATAAGTTTCTGACTACTACCGCCATCTCTTACCCTACTTTTATCAAGTAGATTTGTAAATTCAGGGGCAGGAACAGGATGAACAGTTTATCCACCTTTATCAAGAAATTTAACACATAGAGGTGCATCCGTAGATTTAGCAATTTTCTCCCTTCATTTGGCAGGAGTATCATCAATTTTAGGAGCCATTAATTTTATTTCAACCATCGTGAACATGCGAGTTATAGGAATAACTCCTGAACGTACACCCCTATTTGTATGATCAGTAGGAATTACTGCACTACTTCTGCTTCTATCCCTACCAGTATTAGCTGGAGCTATTACTATATTATTAACAGACCGTAATTTTAATACTTCATTTTTTGACCCAGCTGGAGGGGGTGATCCAATTTTATATCAACATTTATTT
>BCEAB346-16|Sigara nigrolineata|MG665406
AACATTGTATTTTATTTTTGGTATTTGATCAGGAATAGTTGGAACATCACTTAGATGATTAATTCGAATTGAATTGGGTCAACCAGGATCATTTATTGGAGATGATCAAATTTATAATGTAATCGTCACAGCCCACGCATTTATTATAATTTTCTTCATGGTTATACCCATCATAATTGGGGGATTTGGAAATTGGTTGATCCCTTTAATAATTGGGGCCCCTGATATAGCATTCCCCCGAATAAATAATATAAGTTTCTGACTACTACCGCCATCTCTTACCCTACTTTTATCAAGTAGATTTGTAAATTCAGGGGCAGGAACAGGATGAACAGTTTATCCACCTTTATCAAGAAATTTAACACATAGAGGTGCATCCGTAGATTTAGCAATTTTCTCCCTTCATTTGGCAGGAGTATCATCAATTTTAGGAGCCATTAATTTTATTTCAACCATCGTGAACATGCGAGTTATAGGAATAACTCCTGAACGTACACCCCTATTTGTATGATCAGTAGGAATTACTGCACTACTTCTGCTTCTATCCCTACCAGTATTAGCTGGAGCTATTACTATATTATTAACAGACCGTAATTTTAATACTTCATTTTTTGACCCAGCTGGAGGGGGTGATCCAATTTTATATCAACATTTATTT
>BCEAB345-16|Sigara nigrolineata|MG665977
AACATTGTATTTTATTTTTGGTATTTGATCAGGAATAGTTGGAACATCACTTAGATGATTAATTCGAATTGAATTGGGTCAACCAGGATCATTTATTGGAGATGATCAAATTTATAATGTAATCGTCACAGCCCACGCATTTATTATAATTTTCTTCATGGTTATACCCATCATAATTGGGGGATTTGGAAATTGGTTGATCCCTTTAATAATTGGGGCCCCTGATATAGCATTCCCCCGAATAAATAATATAAGTTTCTGACTACTACCGCCATCTCTTACCCTACTTTTATCAAGTAGATTTGTAAATTCAGGGGCAGGAACAGGATGAACAGTTTATCCACCTTTATCAAGAAATTTAACACATAGAGGTGCATCCGTAGATTTAGCAATTTTCTCCCTTCATTTGGCAGGAGTATCATCAATTTTAGGAGCCATTAATTTTATTTCAACCATCGTGAACATGCGAGTTATAGGAATAACTCCTGAACGTACACCCCTATTTGTATGATCAGTAGGAATTACTGCACTACTTCTGCTTCTATCCCTACCAGTATTAGCTGGAGCTATTACTATATTATTAACAGACCGTAATTTTAATACTTCATTTTTTGACCCAGCTGGAGGGGGTGATCCAATTTTATATCAACATTTATTT
>BCEAB344-16|Sigara nigrolineata|MG665534
AACATTGTATTTTATTTTTGGTATTTGATCAGGAATAGTTGGAACATCACTTAGATGATTAATTCGAATTGAATTGGGTCAACCAGGATCATTTATTGGAGATGATCAAATTTATAATGTAATCGTCACAGCCCACGCATTTATTATAATTTTCTTCATGGTTATACCCATCATAATTGGGGGATTTGGAAATTGGTTGATCCCTTTAATAATTGGGGCCCCTGATATAGCATTCCCCCGAATAAATAATATAAGTTTCTGACTACTACCGCCATCTCTTACCCTACTTTTATCAAGTAGATTTGTAAATTCAGGGGCAGGAACAGGATGAACAGTTTATCCACCTTTATCAAGAAATTTAACACATAGAGGTGCATCCGTAGATTTAGCAATTTTCTCCCTTCATTTGGCAGGAGTATCATCAATTTTAGGAGCCATTAATTTTATTTCAACCATCGTGAACATGCGAGTTATAGGAATAACTCCTGAACGTACACCCCTATTTGTATGATCAGTAGGAATTACTGCACTACTTCTGCTTCTATCCCTACCAGTATTAGCTGGAGCTATTACTATATTATTAACAGACCGTAATTTTAATACTTCATTTTTTGACCCAGCTGGAGGGGGTGATCCAATTTTATATCAACATTTATTT
>BCEAB343-16|Sigara nigrolineata|MG665468
AACATTGTATTTTATTTTTGGTATTTGATCAGGAATAGTTGGAACATCACTTAGATGATTAATTCGAATTGAATTGGGTCAACCAGGGTCATTTATTGGAGATGATCAAATTTATAATGTAATCGTCACAGCCCACGCATTTATTATAATTTTCTTCATGGTTATACCCATCATAATTGGGGGATTTGGAAATTGGTTGATCCCTTTAATAATTGGGGCCCCTGATATAGCATTCCCCCGAATAAATAATATAAGTTTCTGACTACTACCGCCATCTCTTACCCTACTTTTATCAAGTAGATTTGTAAATTCAGGGGCAGGAACAGGATGAACAGTTTATCCACCTTTATCAAGAAATTTAACACATAGAGGTGCATCCGTAGATTTAGCAATTTTCTCCCTTCATTTGGCAGGAGTATCATCAATTTTAGGAGCCATTAATTTTATTTCAACCATCGTGAACATGCGAGTTATAGGAATAACTCCTGAACGTACACCCCTATTTGTATGATCAGTAGGAATTACTGCCCTACTTCTGCTTCTATCCCTACCAGTATTAGCTGGAGCTATTACTATATTATTAACAGACCGTAATTTTAATACTTCATTTTTTGACCCAGCTGGGGGGGGTGATCCAATTTTATATCAACATTTATTT
>BCEAB342-16|Arctocorisa carinata|MG665728
AACACTATATTTCATTTTTGGTATTTGGTCAGGTATAGTTGGAACATCACTTAGATGATTAATTCGAATTGAATTAGGACAGCCAGGATCATTTATTGKAGATGATCAAATTTATAATGTAATTGTAACAGCCCACGCATTTATTATAATTTTCTTTATAGTTATACCTATTATAATTGGAGGATTTGGGAATTGACTAGTACCTTTAATAATCGGAGCCCCKGATATAGCATTCCCCCGAATAAATAATATAAGTTTTTGATTATTACCTCCATCACTAACACTTCTTCTATCAAGTAGATTTGTAAATTCAGGAGCAGGGACAGGATGAACAGTATATCCCCCCCTATCAAGAAATTTAACGCACAGAGGAGCCTCTGTGGATTTAGCAATCTTCTCCCTACATTTAKCAGGGGTATCGTCAATTTTAGGGGCTATTAATTTCATTTCAACTATTATTAATATACGAKTTATAGGAATAACTCCCGAACGAACACCATTATTTGTATGATCAGTAGGAATTACTGCGCTACTTCTACTCTTATCATTACCAGTGTTAGCTGGTGCTATTACTATATTATTAACAGATCGTAATTTTAATACATCATTTTTTGATCCAGCAGGAGGAGGGGATCCAATCCTATATCAACATTTATTT
>BCEAB341-16|Arctocorisa carinata|MG665845
AACACTATATTTCATTTTTGGTATTTGGTCAGGTATAGTTGGAACATCACTTAGATGATTAATTCGAATTGAATTAGGACAGCCAGGATCATTTATTGKAGATGATCAAATTTATAATGTAATTGTAACAGCCCACGCATTTATTATAATTTTCTTTATAGTTATACCTATTATAATTGGAGGATTTGGGAATTGACTAGTACCTTTAATAATCGGAGCCCCKGATATAGCATTCCCCCGAATAAATAATATAAGTTTTTGATTATTACCTCCATCATTAACACTTCTACTATCAAGTAGATTTGTAAATTCAGGAGCAGGAACAGGATGAACAGTATATCCCCCTTTATCAAGAAATTTAACGCACAKAGGAGCCTCTGTGGATTTAGCAATCTTCTCCCTACATTTAKCAGGTGTATCGTCAATCTTAGGGGCTATTAATTTCATTTCAACTATTATTAATATACGAGTTATAGGAATAACTCCCGAACGAACACCATTATTTGAATGATCAGTAGGAATTACKGCGCTACTTCTACTCTTATCACTACCAGTGTTAGCTGGTGCTATTACTATATTATTAACAGATCGGAATTTTAATACATCATTTTTTGATCCGGCAGGAGGAGGAGATCCAATCCTATATCAACATTTATTT
>BCEAB340-16|Arctocorisa carinata|MG665516
AACACTATATTTCATTTTTGGTATTTGGTCAGGTATAGTTGGAACATCACTTAGATGATTAATTCGAATTGAATTAGGACAGCCAGGATCATTTATTGGAGATGATCAAATTTATAATGTAATTGTAACAGCCCACGCATTTATTATAATTTTCTTTATAGTTATACCTATTATAATTGGAGGATTTGGGAATTGACTAGTACCTTTAATAATCGGAGCCCCTGATATAGCATTCCCCCGAATAAATAATATAAGTTTTTGATTATTACCTCCATCACTAACACTTCTTCTATCAAGTAGATTTGTAAATTCAGGAGCAGGGACAGGATGAACAGTATATCCCCCCCTATCAAGAAATTTAACGCACAGAGGAGCCTCTGTGGATTTAGCAATCTTCTCCCTACATTTAGCAGGTGTATCGTCAATTTTAGGGGCTATTAATTTCATTTCAACTATTATTAATATACGAGTTATAGGAATAACTCCCGAACGAACACCATTATTTGTATGATCAGTAGGAATTACTGCGCTACTTCTACTCTTATCATTACCAGTGTTAGCTGGTGCTATTACTATATTATTAACAGATCGTAATTTTAATACATCATTTTTTGATCCAGCAGGAGGAGGGGATCCAATCCTATATCAACATTTATTT
>BCEAB339-16|Glaenocorisa propinqua|MG665979
AACACTATATTTTATTTTCGGTATTTGATCAGGTATAGTGGGAACTTCACTTAGATGGTTAATTCGAATTGAATTGGGTCAACCAGGATCATTCATTGGGGATGATCAAATTTATAACGTTATCGTTACTGCTCACGCATTTATTATAATTTTCTTTATAGTAATACCTATTATAATTGGAGGATTTGGTAACTGATTAGTACCTTTAATAATTGGAGCTCCCGATATAGCATTCCCCCGAATAAATAATATAAGTTTCTGATTATTACCTCCATCTCTAACTTTACTTTTATCAAGTAGATTTGTGAATTCGGGAGCAGGGACAGGGTGAACAGTATACCCCCCCCTATCAAGAAATTTAACACATAGAGGAGCCTCTGTAGACTTAGCAATTTTTTCCTTACATTTAGCAGGTGTATCATCAATTTTAGGGGCCATTAATTTTATTTCAACTATTATCAATATACGAGTTATAGGAATAACTCCTGAACGAACCCCATTATTTGTATGGTCAGTAGGAATTACTGCCTTGCTTTTACTACTATCCTTACCAGTGCTGGCTGGAGCTATTACTATATTATTAACAGACCGTAATTTTAATACATCATTTTTTGACCCAGCTGGTGGGGGAGACCCAATTTTATATCAACATTTATTT
>BCEAB338-16|Glaenocorisa propinqua|MG665777
AACACTATATTTTATTTTCGGTATTTGATCAGGTATAGTGGGAACTTCACTTAGATGGTTAATTCGAATTGAATTGGGTCAGCCAGGATCATTCATTGGAGATGATCAAATTTATAACGTTATCGTCACTGCTCACGCATTTATTATAATTTTCTTTATAGTAATACCCATTATAATTGGAGGATTTGGTAACTGATTAGTACCTTTAATAATTGGAGCTCCCGATATAGCATTCCCCCGAATAAATAATATAAGTTTCTGATTATTACCTCCATCTCTAACTTTACTTTTATCAAGTAGATTTGTGAATTCGGGAGCAGGGACAGGATGAACAGTATACCCCCCCCTATCAAGAAATTTGACACATAGAGGAGCCTCTGTAGACTTAGCAATTTTTTCCTTACATTTAGCAGGTGTATCATCAATTTTAGGGGCCATTAATTTTATTTCAACTATTATCAATATACGAGTTATAGGAATAACTCCTGAACGAACCCCATTATTTGTGTGGTCAGTAGGAATTACTGCCTTGCTTTTACTACTATCCTTACCAGTACTGGCTGGAGCTATTACTATATTATTAACAGACCGTAATTTTAATACATCATTTTTTGACCCGGCTGGTGGGGGAGACCCAATTTTATATCAACATTTATTT
>BCEAB337-16|Glaenocorisa propinqua|MG665874
AACACTATATTTTATTTTCGGTATTTGATCAGGTATAGTGGGAACTTCACTTAGATGGTTAATTCGAATTGAATTGGGTCAGCCAGGATCATTCATTGGAGATGATCAAATTTATAACGTTATCGTCACTGCTCACGCATTTATTATAATTTTCTTTATAGTAATACCCATTATAATTGGAGGATTTGGTAACTGATTAGTACCTTTAATAATTGGAGCTCCCGATATAGCATTCCCCCGAATAAATAATATAAGTTTCTGATTATTACCTCCATCTCTAACTTTACTTTTATCAAGTAGATTTGTGAATTCGGGAGCAGGGACAGGATGAACAGTATACCCCCCCCTATCAAGAAATTTGACACATAGAGGAGCCTCTGTAGACTTAGCAATTTTTTCCTTACATTTAGCAGGTGTATCATCAATTTTAGGGGCCATTAATTTTATTTCAACTATTATCAATATACGAGTTATAGGAATAACTCCTGAACGAACCCCATTATTTGTGTGGTCAGTAGGAATTACTGCCTTGCTTTTACTACTATCCTTACCAGTACTGGCTGGAGCTATTACTATATTATTAACAGACCGTAATTTTAATACATCATTTTTTGACCCGGCTGGTGGGGGAGACCCAATTTTATATCAACATTTATTT
>BCEAB336-16|Callicorixa praeusta|MG665937
AACATTATATTTTATTTTCGGTATTTGGTCAGGTATAGTAGGAACATCACTTAGATGATTAATTCGAATTGAATTAGGACAACCAGGATCATTTATTGGAGATGATCAAATTTATAATGTAATTGTAACAGCTCATGCCTTTATTATAATTTTCTTCATGGTTATACCTATTATAATTGGGGGATTTGGAAATTGATTAGTACCTTTAATAATTGGGGCCCCTGATATAGCATTCCCTCGAATAAATAATATAAGTTTTTGATTACTGCCTCCCTCATTAACTCTACTTTTATCAAGTAGATTTGTAAACTCGGGGGCAGGGACAGGATGAACAGTCTATCCACCCCTATCAAGAAATTTAACACATAGAGGAGCATCTGTAGATCTGGCAATCTTCTCTTTACACCTAGCGGGTGTATCATCAATTTTAGGTGCCATCAATTTTATCTCAACTATTATTAATATACGAGTTATAGGAATAACTCCTGAACGGACTCCGTTATTTGTATGATCAGTAGGTATTACTGCTCTACTTTTACTTTTATCTTTACCAGTATTGGCTGGAGCTATTACTATATTATTAACAGACCGTAATTTTAACACATCATTCTTCGATCCTGCAGGAGGAGGAGACCCAATTTTATATCAACACTTATTT
>BCEAB619-17|Ilyocoris cimicoides|MG665760
GAATTGAATTAGGACAACCAGGATCATTCATTGGAGATGATCAAATTTATAACGTAATTGTAACAGCACATGCATTCATTATAATTTTCTTCATGGTTATACCAATTATAATTGGAGGATTTGGTAATTGACTAGTACCTCTTATAATTGGAGCACCCGACATGGCATTTCCACGAATAAATAATATAAGATTTTGACTATTGCCCCCTTCATTAACACTTCTTATTTCAAGAAGAATAGTTAACAACGGGGCCGGAACAGGATGAACTGTTTATCCCCCCCTATCAACTAATATCGCCCATAGAGGAGCATCAGTAGACCTGGCTATCTTCTCTCTACACCTAGCAGGTGTATCATCCATTCTAGGAGCTGTGAACTTTATCTCAACAATTATTAATATACGATCAGTAGGAATAAAGCCTGACCGAATACCACTATTTGTATGATCAGTAGGAATTACTGCCCTACTCTTACTTCTATCATTACCAGTATTAGCAGGAGCTATTACAATATTATTAACTGACCGAAACTTCAATACATCATTCTTTGACCCTGCTGGAGGGGGAGATCCAATTCTCTACCAACATCTATTC
>BCEAB334-16|Sigara stagnalis|MG665812
AACACTATATTTTATTTTTGGTATTTGATCAGGAATAATTGGAACATCACTTAGATGATTAATTCGAATTGAATTAGGGCAGCCAGGATCATTTATTGGTGATGACCAGATTTATAATGTAATTGTAACAGCTCACGCATTTATTATAATTTTTTTTATAGTTATACCTATTATAATTGGAGGTTTTGGAAATTGATTAGTACCATTGATAATTGGAGCCCCTGACATAGCATTTCCACGAATAAATAATATAAGTTTTTGATTACTTCCACCAGCTCTAACACTACTTTTATCAAGAAGATTTGTAAATTCAGGAGCAGGAACAGGATGAACAGTATACCCCCCACTTTCAAGAAACTTAACACATAGAGGAGCATCTGTAGATTTAACTATTTTTTCTCTACATTTAGCAGGTGTCTCATCAATTTTAGGGGCCATTAACTTCATTTCAACTATTATTAATATACGAGTAATAGGAATAACTCCAGAACGAACTCCATTATTTGTATGATCAGTAGGTATTACTGCCCTACTCTTATTACTATCTCTACCAGTACTTGCAGGGGCTATTACCATACTACTAACCGACCGTAATTTTAATACATCATTCTTTGATCCTGCTGGAGGAGGAGATCCTATTCTTTATCAACATTTATTT
>BCEAB333-16|Corixa punctata|MG665606
AACCCTATACTTTATTTTCGGAATTTGATCGGGTATAGTGGGAACATCACTTAGATGATTAATTCGAATTGAATTGGGGCAACCCGGATCGTTTATTGGAGATGACCAAATCTATAATGTAATTGTAACAGCCCATGCATTTATTATAATTTTCTTTATAGTTATGCCCATTATAATTGGTGGGTTTGGGAATTGATTGGTACCTTTAATAATTGGAGCCCCTGATATGGCATTCCCACGAATAAATAATATAAGATTTTGATTATTACCACCATCTTTAACCCTACTCCTATCAAGAAGATTTGTAAACTCAGGAGCGGGGACAGGATGAACAGTCTACCCGCCCCTATCAAGTAATTTAACCCACAGAGGGGCATCTGTAGATTTAGCAATCTTCTCACTACATTTAGCAGGTGTTTCATCAATTCTTGGGGCCATTAACTTCATCTCAACTATTATTAATATGCGAGTATTGGGTATAACCCCCGAACGAACACCACTATTCGTGTGATCTGTAGGTATTACAGCACTTCTATTACTACTATCCTTACCGGTATTAGCGGGAGCTATTACTATGCTACTAACAGACCGAAATTTTAATACTTCATTCTTCGACCCTGCAGGGGGGGGAGACCCAATTCTATATCAACACCTATTT
>BCEAB332-16|Corixa punctata|MG665724
AACCCTATACTTTATTTTCGGAATTTGATCGGGTATAGTGGGAACATCACTTAGATGATTAATTCGAATTGAATTGGGGCAACCCGGATCGTTTATTGGAGATGACCAAATCTATAATGTAATTGTAACAGCCCATGCATTTATTATAATTTTCTTTATAGTTATGCCCATTATAATTGGTGGGTTTGGGAATTGATTGGTACCTTTAATAATTGGAGCCCCTGATATGGCATTCCCACGAATAAATAATATAAGATTTTGATTATTACCACCATCTTTAACCCTACTCCTATCAAGAAGATTTGTAAATTCAGGAGCGGGGACAGGATGAACAGTCTACCCGCCCCTATCAAGTAATTTAACCCACAGAGGGGCATCTGTAGATTTAGCAATCTTCTCACTACATTTAGCAGGTGTTTCATCAATTCTTGGGGCCATTAACTTCATCTCAACTATTATTAATATGCGAGTATTGGGTATAACTCCCGAACGAACACCACTATTCGTGTGATCTGTAGGTATTACAGCACTTCTATTACTACTATCCTTACCGGTATTAGCAGGAGCTATTACTATGCTACTAACAGACCGAAATTTTAATACTTCATTCTTCGACCCTGCAGGAGGGGGAGACCCAATTCTATATCAACACCTATTT
>BCEAB331-16|Corixa panzeri|MG665525
AACCCTATATTTCATTTTCGGAATTTGATCAGGAATAGTGGGAACATCGCTTAGATGATTAATTCGAATTGAATTAGGGCAGCCCGGATCATTTATTGGAGATGACCAAATCTATAATGTCATTGTAACAGCCCACGCATTTATTATAATTTTCTTTATGGTAATGCCCATTATAATTGGTGGATTTGGAAATTGATTAGTACCTTTAATAATTGGGGCCCCCGATATAGCCTTCCCACGAATAAATAATATAAGATTTTGATTATTACCTCCATCACTAACCCTACTTCTATCAAGAAGTTTTGTAAACTCAGGAGCAGGAACAGGATGAACAGTTTACCCCCCCCTGTCAAGTAATTTAACCCATAGAGGAGCATCTGTAGATTTAGCAATCTTTTCACTACATTTAGCAGGTGTTTCATCAATCCTTGGGGCCATTAATTTCATCTCAACTATTATTAACATACGAGTATTGGGAATAACTCCCGAACGAACACCACTATTTGTATGATCTGTGGGCATTACAGCCCTTCTTCTACTTCTATCCCTACCTGTATTAGCAGGAGCTATTACTATATTATTAACAGACCGAAATTTTAATACCTCATTCTTTGATCCTGCAGGAGGAGGAGACCCAATTCTATACCAACACCTATTT
>BCEAB330-16|Corixa panzeri|MG665511
AACCCTATATTTCATTTTCGGAATTTGATCAGGAATAGTGGGAACATCGCTTAGATGATTAATTCGAATTGAATTAGGGCAGCCCGGATCATTTATTGGAGATGACCAAATCTATAATGTCATTGTAACAGCCCACGCATTTATTATAATTTTCTTTATGGTAATGCCCATTATAATTGGTGGATTTGGAAATTGATTAGTACCTTTAATAATTGGGGCCCCCGATATAGCCTTCCCACGAATAAATAATATAAGATTTTGATTATTACCTCCATCACTAACCCTACTTCTATCAAGAAGTTTTGTAAACTCAGGAGCAGGAACAGGATGAACAGTTTACCCCCCCCTGTCAAGTAATTTAACCCATAGAGGAGCATCTGTAGATTTAGCAATCTTTTCACTACATTTAGCAGGTGTTTCATCAATCCTTGGGGCCATTAATTTCATCTCAACTATTATTAACATACGAGTATTGGGAATAACTCCCGAACGAACACCACTATTTGTATGATCTGTGGGCATTACAGCCCTTCTTCTACTTCTATCCCTACCTGTATTAGCAGGAGCTATTACTATATTATTAACAGACCGAAATTTTAATACCTCATTCTTTGATCCTGCAGGAGGAGGA
>BCEAB329-16|Corixa affinis|MG665601
AACCCTATACTTCATTTTCGGGATTTGATCAGGAATAGTAGGAACATCGCTTAGATGATTAATTCGAATTGAATTGGGACAGCCCGGATCATTTATTGGAGACGACCAAATCTATAATGTCATTGTAACAGCCCACGCATTTATTATAATTTTCTTTATGGTTATACCTATTATAATTGGTGGATTTGGAAATTGATTAGTACCTTTAATAATTGGAGCCCCCGATATAGCCTTCCCGCGAATAAATAATATAAGATTTTGATTATTGCCACCATCCTTAACTCTGCTCCTATCAAGAAGATTTGTAAACTCAGGAGCAGGAACAGGATGAACAGTTTATCCACCCCTATCAAGTAATTTAACCCACAGAGGGGCATCTGTAGATTTAGCAATCTTTTCATTACATCTAGCAGGTGTTTCATCAATTCTTGGGGCCATTAATTTCATCTCAACTATTATTAATATACGAGTATTGGGAATAACTCCCGAACGAACACCACTATTTGTATGATCTGTGGGCATTACAGCCCTTCTTCTACTACTATCCCTCCCTGTTCTAGCTGGCGCTATTACTATATTATTAACAGACCGTAATTTTAATACATCATTCTTCGATCCTGCAGGAGGAGGAGACCCAATTCTATATCAACACCTATTT
>BCEAB328-16|Corixa affinis|MG665430
AACCCTATACTTCATTTTCGGGATTTGATCAGGAATAGTAGGAACATCGCTTAGATGATTAATTCGAATTGAATTGGGACAGCCCGGATCATTTATTGGAGACGACCAAATCTATAATGTCATTGTAACAGCCCACGCATTTATTATAATTTTCTTTATGGTTATACCTATTATAATTGGTGGATTTGGAAATTGATTAGTACCTTTAATAATTGGAGCCCCCGATATAGCCTTCCCGCGAATAAATAATATAAGATTTTGATTATTGCCACCATCCTTAACTCTGCTCCTATCAAGAAGATTTGTAAACTCAGGAGCAGGAACAGGATGAACAGTTTATCCACCCCTATCAAGTAATTTAACCCACAGAGGGGCATCTGTAGATTTAGCAATCTTTTCATTACATCTAGCAGGTGTTTCATCAATTCTTGGGGCCATTAATTTCATCTCAACTATTATTAATATACGAGTATTGGGAATAACTCCCGAACGAACACCACTATTTGTATGATCTGTGGGCATTACAGCCCTTCTTCTACTACTATCCCTCCCTGTTCTAGCTGGCGCTATTACTATATTATTAACAGACCGTAATTTTAATACATCATTCTTCGATCCTGCAGGAGGAGGAGACCCAATTCTATATCAACACCTATTT
>BCEAB327-16|Corixa affinis|MG665852
AACCCTATACTTCATTTTCGGGATTTGATCAGGAATAGTAGGAACATCGCTTAGATGATTAATTCGAATTGAATTGGGACAGCCCGGATCATTTATTGGAGACGACCAAATCTATAATGTCATTGTAACAGCCCACGCATTTATTATAATTTTCTTTATGGTTATACCTATTATAATTGGTGGATTTGGAAATTGATTAGTACCTTTAATAATTGGAGCCCCCGATATAGCCTTCCCGCGAATAAATAATATAAGATTTTGATTATTGCCACCATCCTTAACTCTGCTCCTATCAAGAAGATTTGTAAACTCAGGAGCAGGAACAGGATGAACAGTTTATCCACCCCTATCAAGTAATTTAACCCACAGAGGGGCATCTGTAGATTTAGCAATCTTTTCATTACATCTAGCAGGTGTTTCATCAATTCTTGGGGCCATTAATTTCATCTCAACTATTATTAATATACGAGTATTGGGAATAACTCCCGAACGAACACCACTATTTGTATGATCTGTGGGCATTACAGCCCTTCTTCTACTACTATCCCTCCCTGTTCTAGCTGGCGCTATTACTATATTATTAACAGACCGTAATTTTAATACATCATTCTTCGATCCTGCAGGAGGAGGAGACCCAATTCTATATCAACACCTATTT
>BCEAB326-16|Corixa affinis|MG665749
AACCCTATACTTCATTTTCGGGATTTGATCAGGAATAGTAGGAACATCGCTTAGATGATTAATTCGAATTGAATTGGGACAGCCCGGATCATTTATTGGAGACGACCAAATCTATAATGTCATTGTAACAGCCCACGCATTTATTATAATTTTCTTTATGGTTATACCTATTATAATTGGTGGATTTGGAAATTGATTAGTACCTTTAATAATTGGAGCCCCCGATATAGCCTTCCCGCGAATAAATAATATAAGATTTTGATTATTGCCACCATCCTTAACTCTGCTCCTATCAAGAAGATTTGTAAACTCAGGAGCAGGAACAGGATGAACAGTTTATCCACCCCTATCAAGTAATTTAACCCACAGAGGGGCATCTGTAGATTTAGCAATCTTTTCATTACATCTAGCAGGTGTTTCATCAATTCTTGGGGCCATTAATTTCATCTCAACTATTATTAATATACGAGTATTGGGAATAACTCCCGAACGAACACCACTATTTGTATGATCTGTGGGCATTACAGCCCTTCTTCTACTACTATCCCTCCCTGTTCTAGCTGGCGCTATTACTATATTATTAACAGACCGTAATTTTAATACATCATTCTTCGATCCTGCAGGAGGAGGAGACCCAATTCTATATCAACACCTATTT
>BCEAB325-16|Corixa affinis|MG665961
AACCCTATACTTCATTTTCGGGATTTGATCAGGAATAGTAGGAACATCGCTTAGATGATTAATTCGAATTGAATTGGGACAGCCCGGATCATTTATTGGAGACGACCAAATCTATAATGTCATTGTAACAGCCCACGCATTTATTATAATTTTCTTTATGGTTATACCTATTATAATTGGTGGATTTGGAAATTGATTAGTACCTTTAATAATTGGAGCCCCCGATATAGCCTTCCCGCGAATAAATAATATAAGATTTTGATTATTGCCACCATCCTTAACTCTGCTCCTATCAAGAAGATTTGTAAACTCAGGAGCAGGAACAGGATGAACAGTTTATCCACCCCTATCAAGTAATTTAACCCACAGAGGGGCATCTGTAGATTTAGCAATCTTTTCATTACATCTAGCAGGTGTTTCATCAATTCTTGGGGCCATTAATTTCATCTCAACTATTATTAATATACGAGTATTGGGAATAACTCCCGAACGAACACCACTATTTGTATGATCTGTGGGCATTACAGCCCTTCTTCTACTACTATCCCTCCCTGTTCTAGCTGGCGCTATTACTATATTATTAACAGACCGTAATTTTAATACATCATTCTTCGATCCTGCAGGAGGAGGAGACCCAATTCTATATCAACACCTATTT
>BCEAB324-16|Corixa affinis|MG665647
AACCCTATACTTCATTTTCGGGATTTGATCAGGAATAGTAGGAACATCGCTTAGATGATTAATTCGAATTGAATTGGGACAGCCCGGATCATTTATTGGAGACGACCAAATCTATAATGTCATTGTAACAGCCCACGCATTTATTATAATTTTCTTTATGGTTATACCTATTATAATTGGTGGATTTGGAAATTGATTAGTACCTTTAATAATTGGAGCCCCCGATATAGCCTTCCCGCGAATAAATAATATAAGATTTTGATTATTGCCACCATCCTTAACTCTGCTCCTATCAAGAAGATTTGTAAACTCAGGAGCAGGAACAGGATGAACAGTTTATCCACCCCTATCAAGTAATTTAACCCACAGAGGGGCATCTGTAGATTTAGCAATCTTTTCATTACATCTAGCAGGTGTTTCATCAATTCTTGGGGCCATTAATTTCATCTCAACTATTATTAATATACGAGTATTGGGAATAACTCCCGAACGAACACCACTATTTGTATGATCTGTGGGCATTACAGCCCTTCTTCTACTACTATCCCTCCCTGTTCTAGCTGGCGCTATTACTATATTATTAACAGACCGTAATTTTAATACATCATTCTTCGATCCTGCAGGAGGAGGAGACCCAATTCTATATCAACACCTATTT
>BCEAB323-16|Corixa affinis|MG665491
AACCCTATACTTCATTTTCGGGATTTGATCAGGAATAGTAGGAACATCGCTTAGATGATTAATTCGAATTGAATTGGGACAGCCCGGATCATTTATTGGAGACGACCAAATCTATAATGTCATTGTAACAGCCCACGCATTTATTATAATTTTCTTTATGGTTATACCTATTATAATTGGTGGATTTGGAAATTGATTAGTACCTTTAATAATTGGAGCCCCCGATATAGCCTTCCCGCGAATAAATAATATAAGATTTTGATTATTGCCACCATCCTTAACTCTGCTCCTATCAAGAAGATTTGTAAACTCAGGAGCAGGAACAGGATGAACAGTTTATCCACCCCTATCAAGTAATTTAACCCACAGAGGGGCATCTGTAGATTTAGCAATCTTTTCATTACATCTAGCAGGTGTTTCATCAATTCTTGGGGCCATTAATTTCATCTCAACTATTATTAATATACGAGTATTGGGAATAACTCCCGAACGAACACCACTATTTGTATGATCTGTGGGCATTACAGCCCTTCTTCTACTACTATCCCTCCCTGTTCTAGCTGGCGCTATTACTATATTATTAACAGACCGTAATTTTAATACATCATTCTTCGATCCTGCAGGAGGAGGAGACCCAATTCTATATCAACACCTATTT
>BCEAB322-16|Corixa affinis|MG665517
AACCCTATACTTCATTTTCGGGATTTGATCAGGAATAGTAGGAACATCGCTTAGATGATTAATTCGAATTGAATTGGGACAGCCCGGATCATTTATTGGAGACGACCAAATCTATAATGTCATTGTAACAGCCCACGCATTTATTATAATTTTCTTTATGGTTATACCTATTATAATTGGTGGATTTGGAAATTGATTAGTACCTTTAATAATTGGAGCCCCCGATATAGCCTTCCCGCGAATAAATAATATAAGATTTTGATTATTGCCACCATCCTTAACTCTGCTCCTATCAAGAAGATTTGTAAACTCAGGAGCAGGAACAGGATGAACAGTTTATCCACCCCTATCAAGTAATTTAACCCACAGAGGGGCATCTGTAGATTTAGCAATCTTTTCATTACATCTAGCAGGTGTTTCATCAATTCTTGGGGCCATTAATTTCATCTCAACTATTATTAATATACGAGTATTGGGAATAACTCCCGAACGAACACCACTATTTGTATGATCTGTGGGCATTACAGCCCTTCTTCTACTACTATCCCTCCCTGTTCTAGCTGGCGCTATTACTATATTATTAACAGACCGTAATTTTAATACATCATTCTTCGATCCTGCAGGAGGAGGAGACCCAATTCTATATCAACACCTATTT
>BCEAB321-16|Hesperocorixa castanea|MG665605
AACACTATACTTCATTTTCGGAATCTGAGCAGGCATAGTGGGAACATCACTTAGATGATTAATCCGAATTGAATTAGGACAACCAGGATCATTTATTGGGGATGACCAAATCTATAACGTTATCGTTACAGCTCATGCATTTATTATAATTTTCTTTATGGTTATACCAATTATGATCGGAGGATTTGGTAATTGATTAGTACCTCTAATAATTGGAGCACCTGACATGGCATTCCCTCGAATAAATAATATAAGATTCTGACTTCTACCTCCTTCATTAACCCTCCTTTTATCAAGAAGATTTGTAAATTCCGGAGCAGGAACAGGATGAACAGTATACCCACCACTTTCAAGCAATTTAACACATAGAGGAGCATCTGTAGATTTAGCAATTTTCTCATTACATCTTGCCGGAGTATCTTCAATTTTAGGAGCCATTAACTTTATTTCAACAATTATTAATATACGAGTATTAGGAATAACTCCCGAACGAACCCCCCTATTCGTATGATCAGTAGGAATTACTGCCCTTCTCCTTCTACTATCATTACCAGTTTTGGCCGGAGCTATTACTATATTATTAACTGACCGTAACTTTAATACATCATTTTTCGATCCTGCAGGAGGAGGAGAC
>BCEAB320-16|Hesperocorixa sahlbergi|MG665750
AACACTATATTTCATTTTCGGAATTTGGTCAGGAATAGTAGGAACATCTCTTAGATGATTAATTCGAATTGAATTAGGACAGCCAGGATCATTTATTGGAGATGATCAAATTTACAACGTCATTGTAACAGCCCATGCATTTATTATAATTTTCTTTATGGTTATACCAATTATAATTGGAGGATTTGGTAATTGATTAGTACCCCTAATAATCGGAGCACCCGACATGGCATTCCCCCGAATAAATAATATAAGATTTTGACTTCTACCTCCCTCCCTAACATTACTTCTATCAAGTAGATTTGTAAACTCAGGAGCAGGAACTGGATGAACAGTTTATCCCCCACTTTCAAGAAATTTAACTCATAGAGGAGCATCAGTAGATCTAGCAATTTTCTCCCTACACCTAGCAGGTGTATCATCAATCCTTGGAGCTATTAACTTCATTTCAACTATTATTAATATACGAGTATTAGGAATAACTCCTGAACGAACACCCCTATTTGTATGATCTGTAGGAATTACAGCCCTCCTTCTTCTTTTATCACTACCTGTATTAGCAGGAGCTATTACAATATTATTAACAGATCGAAATTTTAATACATCATTCTTTGACCCTGCAGGAGGGGGAGATCCAATTCTTTATCAACACTTATTC
>BCEAB319-16|Hesperocorixa sahlbergi|MG665747
AACACTATATTTCATTTTCGGAATTTGGTCAGGAATAGTAGGAACATCTCTTAGATGATTAATTCGAATTGAATTAGGACAGCCAGGATCATTTATTGGAGATGATCAAATTTACAACGTCATTGTAACAGCCCATGCATTTATTATAATTTTCTTTATGGTTATACCAATTATAATTGGAGGATTTGGTAATTGATTAGTACCTCTAATAATCGGAGCACCCGACATGGCATTCCCCCGAATAAATAATATAAGATTTTGACTTCTACCTCCCTCCCTAACCTTACTTCTATCAAGTAGATTTGTAAACTCAGGAGCAGGAACTGGATGAACAGTTTATCCCCCACTTTCAAGAAATTTAACTCATAGAGGAGCATCAGTAGATCTAGCAATTTTCTCCCTACACCTAGCAGGTGTATCATCAATCCTTGGAGCTATTAACTTCATTTCAACTATTATTAATATACGAGTATTAGGAATAACTCCTGAACGAACACCCCTATTTGTATGATCTGTAGGAATTACAGCCCTCCTTCTTCTTTTATCACTACCTGTATTAGCAGGAGCTATTACAATACTACTAACAGATCGAAATTTTAATACATCATTCTTTGACCCTGCGGGAGGG
>BCEAB318-16|Hesperocorixa sahlbergi|MG665981
AACACTATATTTCATTTTCGGAATTTGGTCAGGAATAGTAGGAACATCTCTTAGATGATTAATTCGAATTGAATTAGGACAGCCAGGATCATTTATTGGAGATGATCAAATTTACAACGTCATTGTAACAGCCCATGCATTTATTATAATTTTCTTTATGGTTATACCAATTATAATTGGAGGATTTGGTAATTGATTAGTACCTCTAATAATCGGAGCACCCGACATGGCATTCCCCCGAATAAATAATATAAGATTTTGACTTCTACCTCCCTCCCTAACCTTACTTCTATCAAGTAGATTTGTAAACTCAGGAGCAGGAACTGGATGAACAGTTTATCCCCCACTTTCAAGAAATTTAACTCATAGAGGAGCATCAGTAGATCTAGCAATTTTCTCCCTACACCTAGCAGGTGTATCATCAATCCTTGGAGCTATTAACTTCATTTCAACTATTATTAATATACGAGTATTAGGAATAACTCCTGAACGAACACCCCTATTTGTATGATCTGTAGGAATTACAGCCCTCCTTCTTCTTTTATCACTACCTGTATTAGCAGGAGCTATTACAATACTACTAACAGATCGAAATTTTAATACATCATTCTTTGACCCTGCGGGAGGGGGGGATCCAATTCTTTATCAACACTTATTC
>BCEAB317-16|Hesperocorixa sahlbergi|MG665400
AACACTATATTTCATTTTCGGAATTTGGTCAGGAATAGTAGGAACATCTCTTAGATGATTAATTCGAATTGAATTAGGACAGCCAGGATCATTTATTGGAGATGATCAAATTTACAACGTCATTGTAACAGCCCATGCATTTATTATAATTTTCTTTATGGTTATACCAATTATAATTGGAGGATTTGGTAATTGATTAGTACCTCTAATAATCGGAGCACCCGACATGGCATTCCCCCGAATAAATAATATAAGATTTTGACTTCTACCTCCCTCCCTAACCTTACTTCTATCAAGTAGATTTGTAAACTCAGGAGCAGGAACTGGATGAACAGTTTATCCCCCACTTTCAAGAAATTTGACTCATAGAGGAGCATCAGTAGATCTAGCAATTTTCTCCCTACACCTAGCAGGTGTATCATCAATCCTTGGAGCTATTAACTTCATTTCAACTATTATTAATATACGAGTATTAGGAATAACTCCTGAACGAACACCCCTATTTGTATGATCTGTAGGAATTACAGCCCTCCTTCTTCTTTTATCACTACCTGTATTGGCAGGAGCTATTACAATACTATTAACAGATCGAAATTTTAATACATCATTCTTTGACCCTGCAGGAGGGGGGGATCCAATTCTTTATCAACACTTATTC
>BCEAB316-16|Hesperocorixa sahlbergi|MG665709
AACACTATATTTCATTTTCGGAATTTGGTCAGGAATAGTAGGAACATCTCTTAGATGATTAATTCGAATTGAATTAGGACAGCCAGGATCATTTATTGGAGATGATCAAATTTACAACGTCATTGTAACAGCCCATGCATTTATTATAATTTTCTTTATGGTTATACCAATTATAATTGGAGGATTTGGTAATTGATTAGTACCTCTAATAATCGGAGCACCCGACATGGCATTCCCCCGAATAAATAATATAAGATTTTGACTTCTACCTCCCTCCCTAACCTTACTTCTATCAAGTAGATTTGTAAACTCAGGAGCAGGAACTGGATGAACAGTTTATCCCCCACTTTCAAGAAATTTGACTCATAGAGGAGCATCAGTAGATCTAGCAATTTTCTCCCTACACCTAGCAGGTGTATCATCAATCCTTGGAGCTATTAACTTCATTTCAACTATTATTAATATACGAGTATTAGGAATAACTCCTGAACGAACACCCCTATTTGTATGATCTGTAGGAATTACAGCCCTCCTTCTTCTTTTATCACTACCTGTATTGGCAGGAGCTATTACAATACTATTAACAGATCGAAATTTTAATACATCATTCTTTGACCCTGCAGGAGGGGGGGATCCAATTCTTTATCAACACTTATTC
>BCEAB315-16|Hydrometra stagnorum|MG665426
AACATTATATTTTATATTCGGTATATGAGCAGGAATAGTTGGTATAAGTATAAGATGAATTATTCGTATTGAATTAGGACAACCCGGATCTTTTATTGGTGATGACCAAATCTATAATACTATTGTAACAGCCCATGCTTTTATTATAATTTTTTTTATAGTTATACCTATTATAATTGGAGGTTTTGGAAATTGATTAGTCCCACTAATACTTGGAGCCCCTGATATAGCATTTCCACGAATAAATAATATAAGATTTTGGTTATTACCCCCATCTATTACATTATTATTGAGAAGAAGAATAATTGAAAAGGGGGCAGGGACAGGATGAACTGTTTACCCCCCCTTATCAAGAAATCTAGCACATACAGGGCCATCAGTAGATTTAACTATTTTTTCTTTACACCTAGCAGGAATTAGATCAATTCTAGGGGCTATTAATTTTATTTCAACAATTTTAAATATACGAGTTAAAGGAATAAATATAGAAAAAACCCCATTATTTGTTTGATCAGTAATTATTACAGCAATTTTATTGTTATTATCATTACCAGTATTAGCTGGAGCAATTACAATATTATTAACAGATCGAAACATTAACACAACCTTTTTTGATCCAATAGGTGGTGGAGATCCAGTATTATATCAACATTTATTT
>BCEAB314-16|Hydrometra stagnorum|MG665546
AACATTATATTTTATATTCGGTATATGAGCAGGAATAGTTGGTATAAGTATAAGATGAATTATTCGTATTGAATTAGGACAACCCGGATCTTTTATTGGTGATGACCAAATCTATAATACTATTGTAACAGCCCATGCTTTTATTATAATTTTTTTTATAGTTATACCTATTATAATTGGAGGTTTTGGAAATTGATTAGTCCCACTAATACTTGGAGCCCCTGATATAGCATTTCCACGAATAAATAATATAAGATTTTGATTATTACCCCCATCTATTACATTATTATTGAGAAGAAGAATAATTGAAAAGGGGGCAGGGACAGGATGAACTGTTTACCCCCCCTTATCAAGAAATCTAGCACATACAGGGCCATCAGTAGATTTAACTATTTTTTCTTTACACCTAGCAGGAATTAGATCAATTCTAGGGGCTATTAATTTTATTTCAACAATTTTAAATATACGAGTTAAAGGAATAAATATAGAAAAAACCCCATTATTTGTTTGATCAGTAATTATTACAGCAATTTTATTGTTATTATCATTACCAGTATTAGCTGGAGCAATTACAATATTATTAACAGATCGAAACATTAACACAACCTTTTTTGATCCAATAGGTGGTGGAGATCCAGTATTATATCAACATTTATTT
>BCEAB313-16|Hydrometra stagnorum|MG665959
AACATTATATTTTATATTCGGTATATGAGCAGGAATAGTTGGTATAAGTATAAGATGAATTATTCGTATTGAATTAGGACAACCCGGATCTTTTATTGGTGATGACCAAATCTATAATACTATTGTAACAGCCCATGCTTTTATTATAATTTTTTTTATAGTTATACCTATTATAATTGGAGGTTTTGGAAATTGATTAGTCCCACTAATACTTGGAGCCCCTGATATAGCATTTCCACGAATAAATAATATAAGATTTTGATTATTACCCCCATCTATTACATTATTATTGAGAAGAAGAATAATTGAAAAGGGGGCAGGGACAGGATGAACTGTTTACCCCCCCTTATCAAGAAATCTAGCACATACAGGGCCATCAGTAGATTTAACTATTTTTTCTTTACACCTAGCAGGAATTAGATCAATTCTAGGGGCTATTAATTTTATTTCAACAATTTTAAATATACGAGTTAAAGGAATAAATATAGAAAAAACCCCATTATTTGTTTGATCAGTAATTATTACAGCAATTTTATTGTTATTATCATTACCAGTATTAGCTGGAGCAATTACAATATTATTAACAGATCGAAACATTAACACAACCTTTTTTGATCCAATAGGTGGTGGAGATCCAGTATTATATCAACATTTATTT
>BCEAB312-16|Hydrometra stagnorum|MG665672
AACATTATATTTTATATTCGGTATATGAGCAGGAATAGTTGGTATAAGTATAAGATGAATTATTCGTATTGAATTAGGACAACCCGGATCTTTTATTGGTGATGACCAAATCTATAATACTATTGTAACAGCCCATGCTTTTATTATAATTTTTTTTATAGTTATACCTATTATAATTGGAGGTTTTGGAAATTGATTAGTCCCACTAATACTTGGAGCCCCTGATATAGCATTTCCACGAATAAATAATATAAGATTTTGATTATTACCCCCATCTATTACATTATTATTGAGAAGAAGAATAATTGAAAAGGGGGCAGGGACAGGATGAACTGTTTACCCCCCCTTATCAAGAAATCTAGCACATACAGGGCCATCAGTAGATTTAACTATTTTTTCTTTACACCTAGCAGGAATTAGATCAATTCTAGGGGCTATTAATTTTATTTCAACAATTTTAAATATACGAGTTAAAGGAATAAATATAGAAAAAACCCCATTATTTGTTTGATCAGTAATTATTACAGCAATTTTATTGTTATTATCATTACCAGTATTAGCTGGAGCAATTACAATATTATTAACAGATCGAAACATTAACACAACCTTTTTTGATCCAATAGGTGGTGGAGATCCAGTATTATATCAACATTTATTT
>BCEAB311-16|Hydrometra stagnorum|MG665980
AACATTATATTTTATATTCGGTATATGAGCAGGAATAGTTGGTATAAGTATAAGATGAATTATTCGTATTGAATTAGGACAACCCGGATCTTTTATTGGTGATGACCAAATCTATAATACTATTGTAACAGCCCATGCTTTTATTATAATTTTTTTTATAGTTATACCTATTATAATTGGAGGTTTTGGAAATTGATTAGTCCCACTAATACTTGGAGCCCCTGATATAGCATTTCCACGAATAAATAATATAAGATTTTGATTATTACCCCCATCTATTACATTATTATTGAGAAGAAGAATAATTGAAAAGGGGGCAGGGACAGGATGAACTGTTTACCCCCCCTTATCAAGAAATCTAGCACATACAGGGCCATCAGTAGATTTAACTATTTTTTCTTTACACCTAGCAGGAATTAGATCAATTCTAGGGGCTATTAATTTTATTTCAACAATTTTAAATATACGAGTTAAAGGAATAAATATAGAAAAAACCCCATTATTTGTTTGATCAGTAATTATTACAGCAATTTTATTGTTATTATCATTACCAGTATTAGCTGGAGCAATTACAATATTATTAACAGATCGAAACATTAACACAACCTTTTTTGATCCAATAGGTGGTGGAGATCCAGTATTATATCAACATTTATTT
>BCEAB310-16|Hydrometra stagnorum|MG665738
AACATTATATTTTATATTCGGTATATGAGCAGGAATAGTTGGTATAAGTATAAGATGAATTATTCGTATTGAATTAGGACAACCCGGATCTTTTATTGGTGATGACCAAATCTATAATACTATTGTAACAGCCCATGCTTTTATTATAATTTTTTTTATAGTTATACCTATTATAATTGGAGGTTTTGGAAATTGATTAGTCCCACTAATACTTGGAGCCCCTGATATAGCATTTCCACGAATAAATAATATAAGATTTTGATTATTACCCCCATCTATTACATTATTATTGAGAAGAAGAATAATTGAAAAGGGGGCAGGGACAGGATGAACTGTTTACCCCCCCTTATCAAGAAATCTAGCACATACAGGGCCATCAGTAGATTTAACTATTTTTTCTTTACACCTAGCAGGAATTAGATCAATTCTAGGGGCTATTAATTTTATTTCAACAATTTTAAATATACGAGTTAAAGGAATAAACATAGAAAAAACCCCATTATTTGTTTGATCAGTAATTATTACAGCAATTTTATTGTTATTATCATTACCAGTATTAGCTGGAGCAATTACAATATTATTAACAGATCGAAACATTAACACAACCTTTTTTGATCCAATAGGTGGTGGAGATCCAGTATTATATCAACATTTATTT
>BCEAB309-16|Hydrometra stagnorum|MG665938
AACATTATATTTTATATTCGGTATATGAGCAGGAATAGTTGGTATAAGTATAAGATGAATTATTCGTATTGAATTAGGACAACCCGGATCTTTTATTGGTGATGACCAAATCTATAATACTATTGTAACAGCCCATGCTTTTATTATAATTTTTTTTATAGTTATACCTATTATAATTGGAGGTTTTGGAAATTGATTAGTCCCACTAATACTTGGAGCCCCTGATATAGCATTTCCACGAATAAATAATATAAGATTTTGATTATTACCCCCATCTATTACATTATTATTGAGAAGAAGAATAATTGAAAAGGGGGCAGGGACAGGATGAACTGTTTACCCCCCCTTATCAAGAAATCTAGCACATACAGGGCCATCAGTAGATTTAACTATTTTTTCTTTACACCTAGCAGGAATTAGATCAATTCTAGGGGCTATTAATTTTATTTCAACAATTTTAAATATACGAGTTAAAGGAATAAATATAGAAAAAACCCCATTATTTGTTTGATCAGTAATTATTACAGCAATTTTATTGTTATTATCATTACCAGTATTAGCTGGAGCAATTACAATATTATTAACAGATCGAAACATTAACACAACCTTTTTTGATCCAATAGGTGGTGGAGATCCAGTATTATATCAACATTTATTT
>BCEAB308-16|Hydrometra stagnorum|MG665666
AACATTATATTTTATATTCGGTATATGAGCAGGAATAGTTGGTATAAGTATAAGATGAATTATTCGTATTGAATTAGGACAACCCGGATCTTTTATTGGTGATGACCAAATCTATAATACTATTGTAACAGCCCATGCTTTTATTATAATTTTTTTTATAGTTATACCTATTATAATTGGAGGTTTTGGAAATTGATTAGTCCCACTAATACTTGGAGCCCCTGATATAGCATTTCCACGAATAAATAATATAAGATTTTGATTATTACCCCCATCTATTACATTATTATTGAGAAGAAGAATAATTGAAAAGGGGGCAGGGACAGGATGAACTGTTTACCCCCCCTTATCAAGAAATCTAGCACATACAGGGCCATCAGTAGATTTAACTATTTTTTCTTTACACCTAGCAGGAATTAGATCAATTCTAGGGGCTATTAATTTTATTTCAACAATTTTAAATATACGAGTTAAAGGAATAAATATAGAAAAAACCCCATTATTTGTTTGATCAGTAATTATTACAGCAATTTTATTGTTATTATCATTACCAGTATTAGCTGGAGCAATTACAATATTATTAACAGATCGAAACATTAACACAACCTTTTTTGATCCAATAGGTGGTGGAGATCCAGTATTATATCAACATTTATTT
>BCEAB307-16|Hydrometra stagnorum|MG665528
AACATTATATTTTATATTCGGTATATGAGCAGGAATAGTTGGTATAAGTATAAGATGAATTATTCGTATTGAATTAGGACAACCCGGATCTTTTATTGGTGATGACCAAATCTATAATACTATTGTAACAGCCCATGCTTTTATTATAATTTTTTTTATAGTTATACCTATTATAATTGGAGGTTTTGGAAATTGATTAGTCCCACTAATACTTGGAGCCCCTGATATAGCATTTCCACGAATAAATAATATAAGATTTTGATTATTACCCCCATCTATTACATTATTATTGAGAAGAAGAATAATTGAAAAGGGGGCAGGGACAGGATGAACTGTTTACCCCCCCTTATCAAGAAATCTAGCACATACAGGGCCATCAGTAGATTTAACTATTTTTTCTTTACACCTAGCAGGAATTAGATCAATTCTAGGGGCTATTAATTTTATTTCAACAATTTTAAATATACGAGTTAAAGGAATAAATATAGAAAAAACCCCATTATTTGTTTGATCAGTAATTATTACAGCAATTTTATTGTTATTATCATTACCAGTATTAGCTGGAGCAATTACAATATTATTAACAGATCGAAACATTAACACAACCTTTTTTGATCCAATAGGTGGTGGAGATCCAGTATTATATCAACATTTATTT
>BCEAB620-17|Notonecta glauca|MG665519
TGAATTAGGACAACCAGGATCATTTATTGGAGATGATCAAATTTATAATGTAATTGTAACAGCACATGCATTCATTATAATTTTCTTTATAGTTATACCTATTATAATTGGAGGATTTGGTAATTGATTGGTACCATTAATAATTGGAGCACCTGATATAGCATTTCCTCGAATAAATAATATAAGATTTTGATTATTACCACCATCATTAACATTACTTTTAGCAAGATCAATTGTAGATAATGGAGCAGGAACAGGATGAACAGTTTACCCACCACTATCAAGAAATTTAGCACACGCAGGAGCATCAGTAGATTTAGCGATTTTCTCTTTACACCTTGCAGGTGTTTCATCTATTTTAGGAGCAGTAAATTTCATTTCAACAATTATTAATATACGATCTACAGGTATAACACCTGAACGAATACCATTATTCGTATGATCAGTAGGAATTACTGCATTACTATTATTATTATCATTACCCGTATTAGCAGGTGCTATTA
>BCEAB305-16|Hydrometra stagnorum|MG665557
AACATTATATTTTATATTCGGTATATGAGCAGGAATAGTTGGTATAAGTATAAGATGAATTATTCGTATTGAATTAGGACAACCCGGATCTTTTATTGGTGATGACCAAATCTATAATACTATTGTAACAGCCCATGCTTTTATTATAATTTTTTTTATAGTTATACCTATTATAATTGGAGGTTTTGGAAATTGATTAGTCCCACTAATACTTGGAGCCCCTGATATAGCATTTCCACGAATAAATAATATAAGATTTTGATTATTACCCCCATCTATTACATTATTATTGAGAAGAAGAATAATTGAAAAGGGGGCAGGGACAGGATGAACTGTTTACCCCCCCTTATCAAGAAATCTAGCACATACAGGGCCATCAGTAGATTTAACTATTTTTTCTTTACACCTAGCAGGAATTAGATCAATTCTAGGGGCTATTAATTTTATTTCAACAATTTTAAATATACGAGTTAAAGGAATAAATATAGAAAAAACCCCATTATTTGTTTGATCAGTAATTATTACAGCAATTTTATTGTTATTATCATTACCAGTATTAGCTGGAGCAATTACAATATTATTAACAGATCGAAACATTAACACAACCTTTTTTGATCCAATAGGTGGTGGAGATCCAGTATTATATCAACATTTATTT
>BCEAB304-16|Hydrometra stagnorum|MG665767
AACATTATATTTTATATTCGGTATATGAGCAGGAATAGTTGGTATAAGTATAAGATGAATTATTCGTATTGAATTAGGACAACCCGGATCTTTTATTGGTGATGACCAAATCTATAATACTATTGTAACAGCCCATGCTTTTATTATAATTTTTTTTATAGTTATACCTATTATAATTGGAGGTTTTGGAAATTGATTAGTCCCACTAATACTTGGAGCCCCTGATATAGCATTTCCACGAATAAATAATATAAGATTTTGATTATTACCCCCATCTATTACATTATTATTGAGAAGAAGAATAATTGAAAAGGGGGCAGGGACAGGATGAACTGTTTACCCCCCCTTATCAAGAAATCTAGCACATACAGGGCCATCAGTAGATTTAACTATTTTTTCTTTACACCTAGCAGGAATTAGATCAATTCTAGGGGCTATTAATTTTATTTCAACAATTTTAAATATACGAGTTAAAGGAATAAATATAGAAAAAACCCCATTATTTGTTTGATCAGTAATTATTACAGCAATTTTATTGTTATTATCATTACCAGTATTAGCTGGAGCAATTACAATATTATTAACAGATCGAAACATTAACACAACCTTTTTTGATCCAATAGGTGGTGGAGATCCAGTATTATATCAACATTTATTT
>BCEAB303-16|Hydrometra stagnorum|MG665816
AACATTATATTTTATATTCGGTATATGAGCAGGAATAGTTGGTATAAGTATAAGATGAATTATTCGTATTGAATTAGGACAACCCGGATCTTTTATTGGTGATGACCAAATCTATAATACTATTGTAACAGCCCATGCTTTTATTATAATTTTTTTTATAGTTATACCTATTATAATTGGAGGTTTTGGAAATTGATTAGTCCCACTAATACTTGGAGCCCCTGATATAGCATTTCCACGAATAAATAATATAAGATTTTGATTATTACCCCCATCTATTACATTATTATTGAGAAGAAGAATAATTGAAAAGGGGGCAGGGACAGGATGAACTGTTTACCCCCCCTTATCAAGAAATCTAGCACATACAGGGCCATCAGTAGATTTAACTATTTTTTCTTTACACCTAGCAGGAATTAGATCAATTCTAGGGGCTATTAATTTTATTTCAACAATTTTAAATATACGAGTTAAAGGAATAAATATAGAAAAAACCCCATTATTTGTTTGATCAGTAATTATTACAGCAATTTTATTGTTATTATCATTACCAGTATTAGCTGGAGCAATTACAATATTATTAACAGATCGAAACATTAACACAACCTTTTTTGATCCAATAGGTGGTGGAGATCCAGTATTATATCAACATTTATTT
>BCEAB302-16|Hydrometra stagnorum|MG665920
AACATTATATTTTATATTCGGTATATGAGCAGGAATAGTTGGTATAAGTATAAGATGAATTATTCGTATTGAATTAGGACAACCCGGATCTTTTATTGGTGATGACCAAATCTATAATACTATTGTAACAGCCCATGCTTTTATTATAATTTTTTTTATAGTTATACCTATTATAATTGGAGGTTTTGGAAATTGATTAGTCCCACTAATACTTGGAGCCCCTGATATAGCATTTCCACGAATAAATAATATAAGATTTTGATTATTACCCCCATCTATTACATTATTATTGAGAAGAAGAATAATTGAAAAGGGGGCAGGGACAGGATGAACTGTTTACCCCCCCTTATCAAGAAATCTAGCACATACAGGGCCATCAGTAGATTTAACTATTTTTTCTTTACACCTAGCAGGAATTAGATCAATTCTAGGGGCTATTAATTTTATTTCAACAATTTTAAATATACGAGTTAAAGGAATAAATATAGAAAAAACCCCATTATTTGTTTGATCAGTAATTATTACAGCAATTTTATTGTTATTATCATTACCAGTATTAGCTGGAGCAATTACAATATTATTAACAGATCGAAACATTAACACAACCTTTTTTGATCCAATAGGTGGTGGAGATCCAGTATTATATCAACATTTATTT
>BCEAB301-16|Hydrometra gracilenta|MG665841
AACAATATATTTTATATTTGGAATATGAGCAGGAATAGTAGGTATAAGAATAAGATGAATTATTCGAATTGAATTAGGAACCCCAGGATCCTTGATTGGAGATGATCAAATTTATAATACAATTGTAACAGCTCACGCATTTGTAATAATTTTCTTTATAGTTATACCAATTATAATTGGTGGATTTGGTAATTGGTTAGTTCCATTAATAATAGGAGCACCTGATATAGCTTTTCCACGAATAAATAATATAAGATTTTGATTATTACCTCCATCAATCTCATTATTATTAAGAAGAAGAATAATTGAAAAAGGAGCAGGAACAGGATGAACTGTTTATCCACCATTATCAAGAAATATTGCTCATGCAGGTCCATCAGTAGATTTAACTATTTTTTCATTACATTTAGCTGGTGTAAGATCAATTTTAGGAGCAATTAATTTTATTTCAACAATTTTAAATATAAAAATTAAAAGAATAACTTTAGAAAAAATACCTTTATTTGTGTGATCAGTAATTATTACTGCAATTTTACTTTTATTATCATTACCAGTATTAGCAGGTGCAATTACAATATTATTAACAGACCGAAATATTAATACTAGATTTTTTGATCCAATAGGAGGAGGAGATCCAGTATTATATCAACATTTATTT
>BCEAB258-16|Aquarius paludum|MG665832
AACTTTATATTTTATATTAGGTATATGATCAGGAATAATCGGAATATCAATAAGATGAATTATTCGTATTGAATTAGGACAACCAGGATCATTTATTGGAAATGATCAAATTTATAACGTAATTGTCACAGCCCATGCATTTATTATAATTTTCTTCATAGTTATGCCAATTATAATTGGAGGTTTTGGAAATTGATTAGTACCTTTAATAATTGGAGCGCCAGATATAGCATTCCCGCGAATAAATAATATAAGATTTTGATTATTACCCCCATCATTAACACTACTTTTAGTAGGTAGACTTGTAGACGCAGGAGCAGGTACAGGATGAACTGTTTACCCCCCCCTATCTAGTAATATTGCTCATAATGGGGCGTCAGTAGATTTAACCATTTTCTCATTACATTTAGCTGGTGTATCCTCAATTCTTGGAGCGGTAAATTTCATTTCAACTATTATTAATATACGAACAAAAGGAATAACAAGAGAAAAAATTCCACTATTTGTATGATCAGTAGGAATTACTGCACTATTACTTTTATTATCTTTGCCTGTACTAGCCGGAGCTATTACAATACTATTAACTGACCGTAACATTAATACATCATTTTTTGACCCGGCAGGAGGAGGGGACCCCGTACTTTATCAACACCTATTC
>BCEAB299-16|Hydrometra gracilenta|MG665434
AACAATATATTTTATATTTGGAATATGAGCAGGAATAGTAGGTATAAGAATAAGATGAATTATTCGAATTGAATTAGGAACCCCAGGATCCTTGATTGGAGATGATCAAATTTATAATACAATTGTAACAGCTCACGCATTTGTAATAATTTTCTTTATAGTTATACCAATTATAATTGGTGGATTTGGTAATTGGTTAGTTCCATTAATAATAGGAGCACCTGATATAGCTTTTCCACGAATAAATAATATAAGATTTTGATTATTACCTCCATCAATCTCATTATTATTAAGAAGAAGAATAATTGAAAAAGGAGCAGGAACAGGATGAACTGTTTATCCACCATTATCAAGAAATATTGCTCATGCAGGTCCATCAGTAGATTTAACTATTTTTTCATTACATTTAGCTGGTGTAAGATCAATTTTAGGAGCAATTAATTTTATTTCAACAATTTTAAATATAAAAATTAAAAGAATGACTTTAGAAAAAATACCTTTATTTGTGTGATCAGTAATTATTACTGCAATTTTACTTTTATTATCATTACCAGTATTAGCAGGTGCAATTACAATATTATTAACAGACCGAAATATTAATACTAGATTTTTTGATCCAATAGGAGGAGGAGATCCAGTATTATATCAACATTTATTT
>BCEAB298-16|Mesovelia furcata|MG665866
AACACTATATTTTATATTTGGTATATGATCTGGAATAGTAGGAATATCTATAAGATGAATTATTCGGATTGAATTAGGAAACCCAGGATCATTTATTGGAAATGATCAAATCTATAATGTTATTGTCACAGCACACGCATTTGTTATAATTTTCTTTATAGTTATGCCAGTTATAATTGGGGGTTTTGGAAATTGAATAGTCCCTTTAATAATTGGAGCCCCTGACATGGCATTCCCACGAATAAACAATATAAGATTTTGATTATTACCTCCATCTATTACACTATTAATTTCAAGATCTATAATTGACACCGGGGCAGGAACCGGATGAACTGTATACCCACCACTATCAATAAATACTGCCCATAATGGCCCATCAGTTGATTTAACTATTTTTTCACTTCATTTAGCCGGAGTATCCTCAATTTTGGGGGCAATTAATTTCATTTCAACAATTATTAATATACGACACTCAGGAATAACAGCAGATAAAATACCACTATTTGTCTGATCTGTGGGAATTACAGCACTTCTTTTACTATTATCACTTCCTGTTTTAGCCGGAGCTATTACTATATTATTAACTGACCGTAACTTAAATACAAGATTCTTTGACCCAGCGGGAGGGGGTGATCCTATTCTATACCAACATTTATTT
>BCEAB297-16|Mesovelia furcata|MG665831
AACACTATATTTTATATTTGGTATATGGTCTGGAATAGTAGGAATATCTATAAGATGAATTATTCGGATTGAATTAGGAAACCCAGGATCATTTATTGGAAATGATCAAATCTATAATGTTATTGTCACAGCACACGCATTTGTTATAATTTTCTTTATAGTTATGCCAGTTATAATTGGGGGTTTTGGAAATTGAATAGTCCCTTTAATAATTGGAGCCCCTGACATGGCATTCCCACGAATAAACAATATAAGATTTTGATTATTACCTCCATCTATTACACTATTAATTTCAAGATCTATAATTGACACCGGGGCAGGAACCGGATGAACTGTATACCCACCACTATCAATAAATACTGCCCATAATGGCCCATCAGTTGATTTAACTATTTTTTCACTTCATTTAGCCGGAGTATCCTCAATTTTGGGGGCAATTAATTTCATTTCAACAATTATTAATATACGACACTCAGGAATAACAGCAGATAAAATACCACTATTTGTCTGATCTGTGGGAATTACAGCACTTCTTTTACTATTATCACTTCCTGTTTTAGCCGGAGCTATTACTATATTATTAACTGACCGTAACTTAAATACAAGATTCTTTGACCCAGCGGGAGGGGGTGATCCTATTCTATACCAACATTTATTT
>BCEAB296-16|Mesovelia furcata|MG665560
AACACTATATTTTATATTTGGTATATGGTCTGGAATAGTAGGAATATCTATAAGATGAATTATTCGGATTGAATTAGGAAACCCAGGATCATTTATTGGAAATGATCAAATCTATAATGTTATTGTCACAGCACACGCATTTGTTATAATTTTCTTTATAGTTATGCCAGTTATAATTGGGGGTTTTGGAAATTGAATAGTCCCTTTAATAATTGGAGCCCCTGACATGGCATTCCCACGAATAAACAATATAAGATTTTGATTATTACCTCCATCTATTACACTATTAATTTCAAGATCTATAATTGACACCGGGGCAGGAACCGGATGAACTGTATACCCACCACTATCAATAAATACTGCCCATAATGGCCCATCAGTTGATTTAACTATTTTTTCACTTCATTTAGCCGGAGTATCCTCAATTTTGGGGGCAATTAATTTCATTTCAACAATTATTAATATACGACACTCAGGAATAACAGCAGATAAAATACCACTATTTGTCTGATCTGTGGGAATTACAGCACTTCTTTTACTATTATCACTTCCTGTTTTAGCCGGAGCTATTACTATATTATTAACTGACCGTAACTTAAATACAAGATTCTTTGACCCAGCGGGAGGGGGTGATCCTATTCTATACCAACATTTATTT
>BCEAB295-16|Mesovelia furcata|MG665895
AACACTATATTTTATATTTGGTATATGATCTGGAATAGTAGGAATATCTATAAGATGAATTATTCGGATTGAATTAGGAAACCCAGGATCATTTATTGGAAATGATCAAATCTATAATGTTATTGTCACAGCACACGCATTTGTTATAATTTTCTTTATAGTTATGCCAGTTATAATTGGGGGTTTTGGAAATTGAATAGTCCCTTTAATAATTGGAGCCCCTGACATGGCATTCCCACGAATAAACAATATAAGATTTTGATTATTACCTCCATCTATTACACTATTAATTTCAAGATCTATAATTGACACCGGGGCAGGAACCGGATGAACTGTATACCCACCACTATCAATAAATACTGCCCATAATGGCCCATCAGTTGATTTAACTATTTTTTCACTTCATTTAGCCGGAGTATCCTCAATTTTGGGGGCAATTAATTTCATTTCAACAATTATTAATATACGACACTCAGGAATAACAGCAGATAAAATACCACTATTTGTCTGATCTGTGGGAATTACAGCACTTCTTTTACTATTATCACTTCCTGTTTTAGCCGGAGCTATTACTATATTATTAACTGACCGTAACTTAAATACAAGATTCTTTGACCCAGCGGGAGGGGGTGATCCTATTCTATACCAACATTTATTT
>BCEAB294-16|Mesovelia furcata|MG665410
AACACTATATTTTATATTTGGTATATGATCTGGAATAGTAGGAATATCTATAAGATGAATTATTCGGATTGAATTAGGAAACCCAGGATCATTTATTGGAAATGATCAAATCTATAATGTTATTGTCACAGCACACGCATTTGTTATAATTTTCTTTATAGTTATGCCAGTTATAATTGGGGGTTTTGGAAATTGAATAGTCCCTTTAATAATTGGAGCCCCTGACATGGCATTCCCACGAATAAACAATATAAGATTTTGATTATTACCTCCATCTATTACACTATTAATTTCAAGATCTATAATTGACACCGGGGCAGGAACCGGATGAACTGTATACCCACCACTATCAATAAATACTGCCCATAATGGCCCATCAGTTGATTTAACTATTTTTTCACTTCATTTAGCCGGAGTATCCTCAATTTTGGGGGCAATTAATTTCATTTCAACAATTATTAATATACGACACTCAGGAATAACAGCAGATAAAATACCACTATTTGTCTGATCTGTGGGAATTACAGCACTTCTTTTACTATTATCACTTCCTGTTTTAGCCGGAGCTATTACTATATTATTAACTGACCGTAACTTAAATACAAGATTCTTTGACCCAGCGGGAGGGGGTGATCCTATTCTATACCAACATTTATTT
>BCEAB293-16|Mesovelia furcata|MG665659
AACACTATATTTTATATTTGGTATATGATCTGGAATAGTAGGCATATCTATAAGATGAATTATTCGGATTGAATTAGGAAATCCAGGATCATTTATTGGAAATGATCAAATCTATAATGTTATTGTCACAGCACACGCATTTGTTATAATTTTCTTTATAGTTATACCAGTTATAATTGGAGGTTTTGGAAATTGAATAGTCCCCTTAATAATTGGAGCCCCTGACATAGCATTCCCACGAATAAACAATATAAGATTTTGATTATTACCTCCATCTATTACACTATTAATTTCAAGATCTATAATTGACACCGGGGCAGGAACCGGATGAACTGTATACCCACCACTATCAATAAATACTGCCCATAATGGCCCATCAGTTGATTTAACTATTTTTTCACTTCATTTAGCCGGAGTATCCTCAATTTTGGGGGCAATTAATTTCATTTCAACAATTATTAATATACGACACTCAGGAATAACAGCAGATAAAATACCACTATTTGTCTGATCTGTGGGAATTACAGCACTTCTTTTACTATTATCACTTCCTGTTTTAGCCGGAGCTATTACTATATTATTAACTGACCGTAACTTAAATACAAGATTCTTTGACCCAGCGGGAGGGGGTGATCCTATTTTATACCAACATTTATTT
>BCEAB292-16|Mesovelia furcata|MG665564
AACACTATATTTTATATTTGGTATATGATCTGGAATAGTAGGCATATCTATAAGATGAATTATTCGGATTGAATTAGGAAATCCAGGATCATTTATTGGAAATGATCAAATCTATAATGTTATTGTCACAGCACACGCATTTGTTATAATTTTCTTTATAGTTATACCAGTTATAATTGGAGGTTTTGGAAATTGAATAGTCCCCTTAATAATTGGAGCCCCTGACATAGCATTCCCACGAATAAACAATATAAGATTTTGATTATTACCTCCATCTATTACACTATTAATTTCAAGATCTATAATTGACACCGGGGCAGGAACCGGATGAACTGTATACCCACCACTATCAATAAATACTGCCCATAATGGCCCATCAGTTGATTTAACTATTTTTTCACTTCATTTAGCCGGAGTATCCTCAATTTTGGGGGCAATTAATTTCATTTCAACAATTATTAATATACGACACTCAGGAATAACAGCAGATAAAATACCACTATTTGTCTGATCTGTGGGAATTACAGCACTTCTTTTACTATTATCACTTCCTGTTTTAGCCGGAGCTATTACTATATTATTAACTGACCGTAACTTAAATACAAGATTCTTTGACCCAGCGGGAGGGGGTGATCCTATTTTATACCAACATTTATTT
>BCEAB291-16|Mesovelia furcata|MG665585
AACACTATATTTTATATTTGGTATATGATCTGGAATAGTAGGAATATCTATAAGATGAATTATTCGGATTGAATTAGGAAACCCAGGATCATTTATTGGAAATGATCAAATCTATAATGTTATTGTCACAGCACACGCATTTGTTATAATTTTCTTTATAGTTATGCCAGTTATAATTGGGGGTTTTGGAAATTGAATAGTCCCTTTAATAATTGGAGCCCCTGACATGGCATTCCCACGAATAAACAATATAAGATTTTGATTATTACCTCCATCTATTACACTATTAATTTCAAGATCTATAATTGACACCGGGGCAGGAACCGGATGAACTGTATACCCACCACTATCAATAAATACTGCCCATAATGGCCCATCAGTTGATTTAACTATTTTTTCACTTCATTTAGCCGGAGTATCCTCAATTTTGGGGGCAATTAATTTCATTTCAACAATTATTAATATACGACACTCAGGAATAACAGCAGATAAAATACCACTATTTGTCTGATCTGTGGGAATTACAGCACTTCTTTTACTATTATCACTTCCTGTTTTAGCCGGAGCTATTACTATATTATTAACTGACCGTAACTTAAATACAAGATTCTTTGACCCAGCGGGAGGGGGTGATCCTATTCTATACCAACATTTATTT
>BCEAB290-16|Mesovelia furcata|MG665718
AACACTATATTTTATATTTGGTATATGATCTGGAATAGTAGGCATATCTATAAGATGAATTATTCGGATTGAATTAGGAAATCCAGGATCATTTATTGGAAATGATCAAATCTATAATGTTATTGTCACAGCACACGCATTTGTTATAATTTTCTTTATAGTTATACCAGTTATAATTGGAGGTTTTGGAAATTGAATAGTCCCCTTAATAATTGGAGCCCCTGACATAGCATTCCCACGAATAAACAATATAAGATTTTGATTATTACCTCCATCTATTACACTATTAATTTCAAGATCTATAATTGACACCGGGGCAGGAACCGGATGAACTGTATACCCACCACTATCAATAAATACTGCCCATAATGGCCCATCAGTTGATTTAACTATTTTTTCACTTCATTTAGCCGGAGTATCCTCAATTTTGGGGGCAATTAATTTCATTTCAACAATTATTAATATACGACACTCAGGAATAACAGCAGATAAAATACCACTATTTGTCTGATCTGTGGGAATTACAGCACTTCTTTTACTATTATCACTTCCTGTTTTAGCCGGAGCTATTACTATATTATTAACTGACCGTAACTTAAATACAAGATTCTTTGACCCAGCGGGAGGGGGTGATCCTATTTTATACCAACATTTATTT
>BCEAB289-16|Mesovelia furcata|MG665597
AACACTATATTTTATATTTGGTATATGATCTGGAATAGTAGGCATATCTATAAGATGAATTATTCGGATTGAATTAGGAAATCCAGGATCATTTATTGGAAATGATCAAATCTATAATGTTATTGTCACAGCACACGCATTTGTTATAATTTTCTTTATAGTTATACCAATTATAATTGGAGGTTTTGGAAATTGAATAGTCCCCTTAATAATTGGAGCCCCTGACATAGCATTCCCACGAATAAACAATATAAGATTTTGATTATTACCTCCATCTATTACACTATTAATTTCAAGATCTATAATTGACACCGGGGCAGGAACCGGATGAACTGTATACCCACCACTATCAATAAATACTGCCCATAATGGCCCATCAGTTGATTTAACTATTTTTTCACTTCATTTAGCCGGAGTATCCTCAATTTTGGGGGCAATTAATTTCATTTCAACAATTATTAATATACGACACTCAGGAATAACAGCAGATAAAATACCACTATTTGTCTGATCTGTGGGAATTACAGCACTTCTTTTACTATTATCACTTCCTGTTTTAGCCGGAGCTATTACTATATTATTAACTGACCGTAACTTAAATACAAGATTCTTTGACCCAGCGGGAGGGGGTGATCCTATTTTATACCAACATTTATTT
>BCEAB617-17|Notonecta glauca|MG665881
GAATTGAATTAGGACAACCAGGATCATTTATTGGAGATGATCAAATTTATAATGTAATTGTAACAGCACATGCATTCATTATAATTTTCTTTATAGTTATACCTATTATAATTGGAGGATTTGGTAATTGACTGGTACCATTAATAATTGGAGCACCTGATATAGCATTTCCTCGAATAAATAATATAAGATTTTGATTATTACCACCATCATTAACATTACTTTTAGCAAGATCAATTGTAGATAATGGAGCAGGAACAGGATGAACAGTTTACCCACCACTATCAAGAAATTTAGCACACGCAGGAGCATCAGTAGATTTAGCAATTTTCTCTTTACACCTTGCAGGTGTTTCATCTATTTTAGGAGCAGTAAATTTCATTTCAACAATTATTAATATACGATCTACAGGTATAACACCTGAACGAATACCATTATTCGTATGATCAGTAGGAATTACTGCATTACTATTATTATTATCATTACCCGTATTAGCAGGTGCTATTACTATATTATTAACAGATCGAAATTTTAATACATCATTCTTTGATCCAGCCGGAGGGGGAGATCCTATTTTATATCAACATTTATTT
>BCEAB287-16|Microvelia reticulata|MG665566
AACTCTATATTTTATATTAGGCATATGATCAGGTATAATTGGTATATCAATAAGATGAATTATCCGAATTGAATTAGGACAACCCGGATCATTCATTGGAAACGACCAGATCTATAACGTAATTGTTACAGCTCACGCTTTCATTATAATTTTCTTTATAGTAATACCCATCATAATTGGAGGATTTGGTAATTGACTGGTACCCTTAATAATTGGAGCACCGGACATGGCATTCCCTCGTATAAATAATATAAGATTTTGACTTCTTCCTCCGTCATTAACATTATTATTAGTAGGTAGAATAGTAGACGCGGGGGCGGGTACTGGGTGAACGGTATACCCTCCACTTTCAAGAAATATTTCACATAATGGAGCATCAGTAGATTTAACAATCTTTTCACTTCATTTAGCCGGTGTTTCATCAATCTTAGGGGCCGTAAATTTTATTTCCACAATTATTAATATACGAACAACAGGAATATCGAGAGAAAAAATCCCACTATTTGTATGATCTGTGGCAATTACAGCCCTACTTCTACTCCTATCACTACCAGTACTTGCTGGAGCAATTACTATATTATTAACTGATCGTAATTTAAATACATCATTCTTCGACCCGGCGGGAGGAGGTGATCCAATTCTATATCAACACTTATTT
>BCEAB286-16|Microvelia reticulata|MG665892
AACTCTATATTTTATATTAGGCATATGATCAGGTATAATTGGTATATCAATAAGATGAATTATCCGAATTGAACTAGGACAACCCGGATCATTCATTGGAAACGACCAGATCTATAACGTAATTGTTACAGCTCACGCTTTCATTATAATTTTCTTTATAGTAATACCCATCATAATTGGAGGATTTGGTAATTGACTGGTACCCTTAATAATTGGAGCACCGGACATGGCATTCCCTCGTATAAATAATATAAGATTTTGACTTCTTCCTCCGTCATTAACATTATTATTAGTAGGTAGAATAGTAGACGCGGGGGCGGGTACTGGGTGAACGGTATACCCTCCACTTTCAAGAAATATTTCACATAATGGAGCATCAGTAGATTTAACAATCTTTTCACTTCATTTAGCCGGTGTTTCATCAATCTTAGGGGCCGTAAATTTTATTTCCACAATTATTAATATACGAACAACAGGAATATCGAGAGAAAAAATCCCACTATTTGTATGATCTGTGGCAATTACAGCCCTACTTCTACTCCTATCACTACCAGTACTTGCTGGAGCAATTACTATATTATTAACTGATCGTAATTTAAATACATCATTCTTCGACCCGGCGGGAGGAGGTGATCCAATTTTATATCAACACTTATTT
>BCEAB285-16|Microvelia reticulata|MG665640
AACTCTATATTTTATATTAGGCATATGATCAGGTATAATTGGTATATCAATAAGATGAATTATCCGAATTGAACTAGGACAACCCGGATCATTCATTGGAAACGACCAGATCTATAACGTAATTGTTACAGCTCACGCTTTCATTATAATTTTCTTTATAGTAATACCCATCATAATTGGAGGATTTGGTAATTGACTGGTACCCTTAATAATTGGAGCACCGGACATGGCATTCCCTCGTATAAATAATATAAGATTTTGACTTCTTCCTCCGTCATTAACATTATTATTAGTAGGTAGAATAGTAGACGCGGGGGCGGGTACTGGGTGAACGGTATACCCTCCACTTTCAAGAAATATTTCACATAATGGAGCATCAGTAGATTTAACAATCTTTTCACTTCATTTAGCCGGTGTTTCATCAATCTTAGGGGCCGTAAATTTTATTTCCACAATTATTAATATACGAACAACAGGAATATCGAGAGAAAAAATCCCACTATTTGTATGATCTGTGGCAATTACAGCCCTACTTCTACTCCTATCACTACCAGTACTTGCTGGAGCAATTACTATATTATTAACTGATCGTAATTTAAATACATCATTCTTCGACCCGGCGGGAGGAGGTGATCCAATTTTATATCAACACTTATTT
>BCEAB284-16|Microvelia reticulata|MG665719
AACTCTATATTTTATATTAGGTATATGATCAGGTATAATTGGTATATCAATAAGATGAATTATCCGAATTGAACTAGGACAACCCGGATCATTCATTGGAAACGACCAGATCTATAACGTAATTGTTACAGCTCACGCTTTCATTATAATTTTCTTTATAGTAATACCCATCATAATTGGAGGATTTGGTAATTGACTGGTACCCTTAATAATTGGAGCACCGGACATGGCATTCCCTCGTATAAATAATATAAGATTTTGACTTCTTCCTCCGTCATTAACATTATTATTAGTAGGTAGAATAGTAGACGCGGGGGCGGGTACTGGGTGAACGGTATACCCTCCACTTTCAAGAAATATTTCACATAATGGAGCATCAGTAGATTTAACAATCTTTTCACTTCATTTAGCCGGTGTTTCATCAATCTTAGGGGCCGTAAATTTTATTTCCACAATTATTAATATACGAACAACAGGAATATCGAGAGAAAAAATCCCACTATTTGTATGATCTGTGGCAATTACAGCCCTACTTCTACTCCTATCACTACCAGTACTTGCTGGAGCAATTACTATATTATTAACTGATCGTAATTTAAATACATCATTCTTCGACCCGGCGGGAGGAGGTGATCCAATTTTATATCAACACTTATTT
>BCEAB283-16|Microvelia reticulata|MG665530
AACTCTATATTTTATATTAGGCATATGATCAGGTATAATTGGTATATCAATAAGATGAATTATCCGAATTGAACTAGGACAACCCGGATCATTCATTGGAAACGACCAGATCTATAACGTAATTGTTACAGCTCACGCTTTCATTATAATTTTCTTTATAGTAATACCCATCATAATTGGAGGATTTGGTAATTGACTGGTACCCTTAATAATTGGAGCACCGGACATGGCATTCCCTCGTATAAATAATATAAGATTTTGACTTCTTCCTCCGTCATTAACATTATTATTAGTAGGTAGAATAGTAGACGCGGGGGCGGGTACTGGGTGAACGGTATACCCTCCACTTTCAAGAAATATTTCACATAATGGAGCATCAGTAGATTTAACAATCTTTTCACTTCATTTAGCCGGTGTTTCATCAATCTTAGGGGCCGTAAATTTTATTTCCACAATTATTAATATACGAACAACAGGAATATCGAGAGAAAAAATCCCACTATTTGTATGATCTGTGGCAATTACAGCCCTACTTCTACTCCTATCACTACCAGTACTTGCTGGAGCAATTACTATATTATTAACTGATCGTAATTTAAATACATCATTCTTCGACCCGGCGGGAGGAGGTGATCCAATTTTATATCAACACTTATTT
>BCEAB616-17|Nepa cinerea|MG665849
GAATTGAATTAGGACAACCCGGATCATTTATTGGAGACGATCAAATTTACAACGTAGTAGTAACAGCCCACGCATTTATTATAATTTTCTTTATGGTTATACCTATTATAATTGGGGGATTTGGAAATTGATTAGTTCCCTTAATAATTGGGGCCCCAGATATAGCATTCCCACGAATAAATAATATAAGATTCTGATTATTGCCTCCCTCCCTCACACTATTATTGATAAGAAGAATTGCAGAAAGAGGAGCCGGAACAGGATGAACAGTATATCCTCCCTTATCAACAAATATATCTCATAGAGGAGCATCTGTCGATCTTGCAATTTTTTCATTACATTTAGCTGGAGTGTCATCTATCCTAGGTGCAGTAAACTTTATTTCAACTATTATTAACATACGAAGAACAGGTATACATCCAGATCGAATACCTTTATTTGTGTGATCTGTAGGAATTACAGCCCTATTATTATTATTATCATTACCTGTTCTTGCAGG
>BCEAB281-16|Microvelia reticulata|MG665794
AACTCTATATTTTATATTAGGCATATGATCAGGTATAATTGGTATATCAATAAGATGAATTATCCGAATTGAACTAGGACAACCCGGATCATTCATTGGAAACGACCAGATCTATAACGTAATTGTTACAGCTCACGCTTTCATTATAATTTTCTTTATAGTAATACCCATCATAATTGGAGGATTTGGTAATTGACTGGTACCCTTAATAATTGGAGCACCGGACATGGCATTCCCTCGTATAAATAATATAAGATTTTGACTTCTTCCTCCGTCATTAACATTATTATTAGTAGGTAGAATAGTAGACGCGGGGGCGGGTACTGGGTGAACGGTATACCCTCCACTTTCAAGAAATATTTCACATAATGGAGCATCAGTAGATTTAACAATCTTTTCACTTCATTTAGCCGGTGTTTCATCAATCTTAGGGGCCGTAAATTTTATTTCCACAATTATTAATATACGAACAACAGGAATATCGAGAGAAAAAATCCCACTATTTGTATGATCTGTGGCAATTACAGCCCTACTTCTACTCCTATCACTACCAGTACTTGCTGGGGCAATTACTATATTATTAACTGATCGTAATTTAAATACATCATTCTTCGACCCAGCGGGAGGAGGTGATCCAATTTTATATCAACACTTATTT
>BCEAB280-16|Microvelia reticulata|MG665443
AACTCTATATTTTATATTAGGCATATGATCAGGTATAATTGGTATATCAATAAGATGAATTATCCGAATTGAACTAGGACAACCTGGATCATTCATTGGAAACGACCAGATCTATAACGTAATTGTTACAGCTCACGCTTTCATTATAATTTTCTTTATAGTAATACCCATCATAATTGGAGGATTTGGTAATTGACTGGTACCCTTAATAATTGGAGCACCGGACATGGCATTCCCTCGTATAAATAATATAAGATTTTGACTTCTTCCTCCGTCATTAACATTATTATTAGTAGGTAGAATAGTAGACGCGGGGGCGGGTACTGGGTGAACGGTATACCCTCCACTTTCAAGAAATATTTCACATAATGGAGCATCAGTAGATTTAACAATCTTTTCACTTCATTTAGCCGGTGTTTCATCAATCTTAGGGGCCGTAAATTTTATTTCCACAATTATTAATATACGAACAACAGGAATATCGAGAGAAAAAATCCCACTATTTGTATGATCTGTGGCAATTACAGCCCTACTTCTACTCCTATCACTACCAGTACTTGCTGGAGCAATTACTATATTATTAACTGATCGTAATTTAAATACATCATTCTTCGACCCGGCGGGAGGGGGTGATCCAATTTTATATCAACACTTATTT
>BCEAB279-16|Microvelia reticulata|MG665679
AACTCTATATTTTATATTAGGCATATGATCAGGTATAATTGGTATATCAATAAGATGAATTATCCGAATTGAACTAGGACAACCCGGATCATTCATTGGAAACGACCAGATCTATAACGTAATTGTTACAGCTCACGCTTTCATTATAATTTTCTTTATAGTAATACCCATCATAATTGGAGGATTTGGTAATTGACTGGTACCCTTAATAATTGGAGCACCGGACATGGCATTCCCTCGTATAAATAATATAAGATTTTGACTTCTTCCTCCGTCATTAACATTATTACTAGTAGGTAGAATAGTAGACGCGGGGGCGGGTACTGGGTGAACGGTATACCCTCCACTTTCAAGAAATATTTCACATAATGGAGCATCAGTAGATTTAACAATCTTTTCACTTCATTTAGCCGGTGTTTCATCAATCTTAGGGGCCGTAAATTTTATTTCCACAATTATTAATATACGAACAACAGGAATATCGAGAGAAAAAATCCCACTATTTGTATGATCTGTGGCAATTACAGCCCTACTTCTACTCCTATCACTACCAGTACTTGCTGGAGCAATTACTATATTATTAACTGATCGTAATTTAAATACATCATTCTTCGACCCGGCGGGAGGAGGTGATCCAATTTTATATCAACACTTATTT
>BCEAB278-16|Microvelia reticulata|MG665713
AACTCTATATTTTATATTAGGCATATGATCAGGTATAATTGGTATATCAATAAGATGAATTATCCGAATTGAACTAGGACAACCCGGATCATTCATTGGAAACGACCAGATCTATAACGTAATTGTTACAGCTCACGCTTTCATTATAATTTTCTTTATAGTAATACCCATCATAATTGGAGGATTTGGTAATTGACTGGTACCCTTAATAATTGGAGCACCGGACATGGCATTCCCTCGTATAAATAATATAAGATTTTGACTTCTTCCTCCGTCATTAACATTATTATTAGTAGGTAGAATAGTAGACGCGGGGGCGGGTACTGGGTGAACGGTATACCCCCCACTTTCAAGAAATATTTCACATAATGGAGCATCAGTAGATTTAACAATCTTTTCACTTCATTTAGCCGGTGTTTCATCAATCTTAGGGGCCGTAAATTTTATTTCCACAATTATTAATATACGAACAACAGGAATATCGAGAGAAAAAATCCCACTATTTGTATGATCTGTGGCAATTACAGCCCTACTTCTACTCCTATCACTACCAGTACTTGCTGGAGCAATTACTATATTATTAACTGATCGTAATTTAAATACATCATTCTTCGACCCGGCGGGAGGAGGTGATCCAATTTTATATCAACACTTATTT
>BCEAB277-16|Microvelia reticulata|MG665929
AACTCTATATTTTATATTAGGCATATGATCAGGTATAATTGGTATATCAATAAGATGAATTATCCGAATTGAACTAGGACAACCCGGATCATTCATTGGAAACGACCAGATCTATAACGTAATTGTTACAGCTCACGCTTTCATTATAATTTTCTTTATAGTAATACCCATCATAATTGGAGGATTTGGTAATTGACTGGTACCCTTAATAATTGGAGCACCGGACATGGCATTCCCTCGTATAAATAATATAAGATTTTGACTTCTTCCTCCGTCATTAACATTATTATTAGTAGGTAGAATAGTAGACGCGGGGGCGGGTACTGGGTGAACGGTATACCCTCCACTTTCAAGAAATATTTCACATAATGGAGCATCAGTAGATTTAACAATCTTTTCACTTCATTTAGCCGGTGTTTCATCAATCTTAGGGGCCGTAAATTTTATTTCCACAATTATTAATATACGAACAACAGGAATATCGAGAGAAAAAATCCCACTATTTGTATGATCTGTGGCAATTACAGCCCTACTTCTACTACTATCACTACCAGTACTTGCTGGAGCAATTACTATATTATTAACTGATCGTAATTTAAATACATCATTCTTCGACCCGGCGGGAGGAGGTGATCCAATTTTATATCAACACTTATTT
>BCEAB615-17|Nepa cinerea|MG665702
GAATTGAATTAGGACAACCCGGATCATTTATTGGAGACGATCAAATTTACAACGTAGTAGTAACAGCCCACGCATTTATTATAATTTTCTTTATGGTTATACCTATTATAATTGGGGGATTTGGAAATTGATTAGTTCCCTTAATAATTGGGGCCCCAGATATAGCATTCCCACGAATAAATAATATAAGATTCTGATTATTGCCTCCCTCCCTCACACTATTATTGATAAGAAGAATTGCAGAAAGAGGAGCCGGAACAGGATGAACAGTATATCCTCCCTTATCAACAAATATATCTCATAGAGGAGCATCTGTCGATCTTGCAATTTTTTCATTACATTTAGCTGGAGTGTCATCTATCCTAGGTGCAGTAAACTTTATTTCAACTATTATTAACATACGAAGAACAGGTATACATCCAGATCGAATACCTTTATTTGTGTGATCTGTAGGAATTACAGCCCTATTATTATTATTATCATTACCTGTTCTTGCAGGCGCTATCACTATACTATTAACAGATCGAAATTTAAATACATCATTCTTCGATCCCGCAGGAGGGGGAGATCCAATTTTATATCAACACCTTTTT
>BCEAB275-16|Microvelia reticulata|MG665441
AACTCTATATTTTATATTAGGCATATGATCAGGTATAATTGGTATATCAATAAGATGAATTATCCGAATTGAACTAGGACAACCCGGATCATTCATTGGAAACGACCAGATCTATAACGTAATTGTTACAGCTCACGCTTTCATTATAATTTTCTTTATAGTAATACCCATCATAATTGGAGGATTTGGTAATTGACTGGTACCCTTAATAATTGGAGCACCGGACATGGCATTCCCTCGTATAAATAATATAAGATTTTGACTTCTTCCTCCGTCATTAACATTATTATTAGTAGGTAGAATAGTAGACGCGGGGGCGGGTACTGGATGAACGGTATACCCTCCACTTTCAAGAAATATTTCACATAATGGAGCATCAGTAGATTTAACAATCTTTTCACTTCATTTAGCCGGTGTTTCATCAATCTTAGGGGCCGTAAATTTTATTTCCACAATTATTAATATACGAACAACAGGAATATCGAGAGAAAAAATCCCACTATTTGTATGATCTGTGGCAATTACAGCCCTACTTCTACTCCTATCACTACCAGTACTTGCTGGAGCAATTACTATATTATTAACTGATCGTAATTTAAATACATCATTCTTCGACCCGGCGGGAGGAGGTGATCCAATTTTATATCAACACTTATTT
>BCEAB274-16|Velia caprai|MG665645
TTTATACTTTATATTAGGTATATGGGCCGGAATAATTGGAATATCAATAAGATGAATTATCCGAATTGAACTAGGACAGCCAGGTTCATTTATTGGAAATGACCAAATCTATAATGTAATTGTAACAGCCCACGCATTTATTATAATTTTCTTTATAGTAATACCAATCATAATTGGTGGATTCGGAAACTGATTAGTACCTTTAATAATTGGGGCCCCAGACATAGCATTCCCCCGAATAAATAATATAAGATTTTGACTATTACCCCCTTCATTAACATTATTACTAGTTAGTAGTATAGTTGATGCAGGAGCCGGAACAGGTTGAACAGTATACCCACCATTATCTAGAAATATTGCCCATAACGGAGCATCAGTAGACTTAGCTATTTTTTCACTACATCTAGCTGGAGTATCATCAATTTTAGGTGCAGTAAATTTTATCTCAACTATTATTAATATACGAACTGCTGGTATAACCAGAGAAAAAATTCCCCTATTTGTATGATCAGTAGGAATTACAGCCCTATTATTACTTCTTTCCCTTCCAGTTCTTGCTGGAGCAATTACAATATTATTAACAGACCGAAATCTTAACACTTCGTTCTTTGACCCATCAGGAGGAGGAGACCCAGTATTATATCAACATTTATTC
>BCEAB273-16|Velia caprai|MG665987
AACTTTATACTTTATATTAGGTATATGGGCCGGAATAATTGGAATATCAATAAGATGAATTATCCGAATTGAACTAGGACAGCCAGGTTCATTTATTGGAAATGACCAAATCTATAATGTAATTGTAACAGCCCACGCATTTATTATAATTTTCTTTATAGTAATACCAATCATAATTGGTGGATTCGGAAACTGATTAGTACCTTTAATAATTGGGGCCCCAGACATAGCATTCCCCCGAATAAATAATATAAGATTTTGACTATTACCCCCTTCATTAACATTATTACTAGTTAGTAGTATAGTTGATGCAGGAGCCGGAACAGGTTGAACAGTATACCCACCATTATCTAGAAATATTGCCCATAACGGAGCATCAGTAGACTTAGCTATTTTTTCACTACATCTAGCTGGAGTATCATCAATTTTAGGTGCAGTAAATTTTATCTCAACTATTATTAATATACGAACTGCTGGTATAACCAGAGAAAAAATTCCCCTATTTGTATGATCAGTAGGAATTACAGCCCTATTATTACTTCTTTCCCTTCCAGTTCTTGCTGGAGCAATTACAATATTATTAACAGACCGAAATCTTAACACTTCGTTCTTTGACCCATCAGGAGGAGGAGACCCAGTATTATATCAACATTTATTC
>BCEAB272-16|Velia caprai|MG665744
TTTATACTTTATATTAGGTATATGGGCCGGAATAATTGGAATATCAATAAGATGAATTATCCGAATTGAACTAGGACAGCCAGGTTCATTTATTGGAAATGACCAAATCTATAATGTAATTGTAACAGCCCACGCATTTATTATAATTTTCTTTATAGTAATACCAATCATAATTGGTGGATTCGGAAACTGATTAGTACCTTTAATAATTGGGGCCCCAGACATAGCATTCCCCCGAATAAATAATATAAGATTTTGACTATTACCCCCTTCATTAACATTATTACTAGTTAGTAGTATAGTTGATGCAGGAGCCGGAACAGGTTGAACAGTATACCCACCATTATCTAGAAATATTGCCCATAACGGAGCATCAGTAGACTTAGCTATTTTTTCACTACATCTAGCTGGAGTATCATCAATTTTAGGTGCAGTAAATTTTATCTCAACTATTATTAATATACGAACTGCTGGTATAACCAGAGAAAAAATTCCCCTATTTGTATGATCAGTAGGAATTACAGCCCTATTATTACTTCTTTCCCTTCCAGTTCTTGCTGGAGCAATTACAATATTATTAACAGACCGAAATCTTAACACTTCGTTCTTTGACCCATCAGGAGGAGGAGACCCAGTATTATATCAACATTTATTC
>BCEAB271-16|Velia caprai|MG665736
AACTTTATACTTTATATTAGGTATATGGGCCGGAATAATTGGAATATCAATAAGATGAATTATCCGAATTGAACTAGGACAGCCAGGTTCATTTATTGGAAATGACCAAATCTATAATGTAATTGTAACAGCCCACGCATTTATTATAATTTTCTTTATAGTAATACCAATCATAATTGGTGGATTCGGAAACTGATTAGTACCTTTAATAATTGGGGCCCCAGACATAGCATTCCCCCGAATAAATAATATAAGATTTTGACTATTACCCCCTTCATTAACATTATTACTAGTTAGTAGTATAGTTGATGCAGGAGCCGGAACAGGTTGAACAGTATACCCACCATTATCTAGAAATATTGCCCATAACGGAGCATCAGTAGACTTAGCTATTTTTTCACTACATCTAGCTGGAGTATCATCAATTTTAGGTGCAGTAAATTTTATCTCAACTATTATTAATATACGAACTGCTGGTATAACCAGAGAAAAAATTCCCCTATTTGTATGATCAGTAGGAATTACAGCCCTATTATTACTTCTTTCCCTTCCAGTTCTTGCTGGAGCAATTACAATATTATTAACAGACCGAAATCTTAACACTTCGTTCTTTGACCCATCAGGAGGAGGAGACCCAGTATTATATCAACATTTATTC
>BCEAB614-17|Sigara hellensii|MG665668
GAATTGAATTAGGTCAACCAGGATCATTTATTGGAGATGATCAAGTTTATAATGTGATTGTTACCGCTCACGCATTTATTATAATTTTCTTTATAGTTATACCTATTATAATTGGGGGATTTGGAAACTGATTAGTACCTTTAATAATTGGGGCCCCCGACATAGCATTTCCTCGAATAAATAATATAAGTTTTTGATTATTACCTCCATCTTTAACCCTACTACTATCAAGTAGTTTTGTAAATTCAGGTGCAGGAACAGGATGAACAGTTTACCCCCCCCTGTCAAGAAATTTAACACATAGAGGAGCATCAGTAGATTTGGCAATTTTCTCTTTACATTTAGCAGGGGTATCTTCAATTTTGGGGGCTATTAATTTTATTTCAACTATTATTAATATACGAGTAATAGGAATAACCCCTGAATGTACTCCTTTATTTGTATGATCAGTAGGAATTACTGCACTTCTCCTTCTTCTATCTTTACCGGTCTTAGCTGGAGCTATTACTATATTATTAACAGATCGAAATTTTAATACATCATTCTTTGATCCTGCAGGGGGTGGGGATCCTATTTTATATCAACACTTATTT
>BCEAB269-16|Velia caprai|MG665771
AACTTTATACTTTATATTAGGTATATGGGCCGGAATAATTGGAATATCAATAAGATGAATTATCCGAATTGAACTAGGACAGCCAGGTTCATTTATTGGAAATGACCAAATCTATAATGTAATTGTAACAGCCCACGCATTTATTATAATTTTCTTTATAGTAATACCAATCATAATTGGTGGATTCGGAAACTGATTAGTACCTTTAATAATTGGGGCCCCAGACATAGCATTCCCCCGAATAAATAATATAAGATTTTGACTATTACCCCCTTCATTAACATTATTACTAGTTAGTAGTATAGTTGATGCAGGAGCCGGAACAGGTTGAACAGTATACCCACCATTATCTAGAAATATTGCCCATAACGGAGCATCAGTAGACTTAGCTATTTTTTCACTACATCTAGCTGGAGTATCATCAATTTTAGGTGCAGTAAATTTTATCTCAACTATTATTAATATACGAACTGCTGGTATAACCAGAGAAAAAATTCCCCTATTTGTATGATCAGTAGGAATTACAGCCCTATTATTACTTCTTTCCCTTCCAGTTCTTGCTGGAGCAATTACAATATTATTAACAGACCGAAATCTTAATACTTCGTTCTTTGACCCATCAGGAGGAGGAGACCCAGTATTATATCAACATTTATTC
>BCEAB268-16|Velia caprai|MG665725
GACTTTATACTTTATATTAGGTATATGGGCCGGAATAATTGGAATATCAATAAGATGAATTATCCGAATTGAACTAGGACAGCCAGGTTCATTTATTGGAAATGACCAAATCTATAATGTAATTGTAACAGCCCACGCATTTATTATAATTTTCTTTATAGTAATACCAATCATAATTGGTGGATTCGGAAACTGATTAGTACCTTTAATAATTGGGGCCCCAGACATAGCATTCCCCCGAATAAATAATATAAGATTTTGACTATTACCCCCTTCATTAACATTATTACTAGTTAGTAGTATAGTTGATGCAGGAGCCGGAACAGGTTGAACAGTATACCCACCATTATCTAGAAATATTGCCCATAACGGAGCATCAGTAGACTTAGCTATTTTTTCACTACATCTAGCTGGAGTATCATCAATTTTAGGTGCAGTAAATTTTATCTCAACTATTATTAATATACGAACTGCTGGTATAACCAGAGAAAAAATTCCCCTATTTGTATGATCAGTAGGAATTACAGCCCTATTATTACTTCTTTCCCTTCCAGTTCTTGCTGGAGCAATTACAATATTATTAACAGACCGAAATCTTAACACTTCGTTCTTTGACCCATCAGGAGGAGGAGACCCAGTATTATATCAACATTTATTC
>BCEAB267-16|Velia caprai|MG665836
AACTTTATACTTTATATTAGGTATATGGGCCGGAATAATTGGAATATCAATAAGATGAATTATCCGAATTGAACTAGGACAGCCAGGTTCATTTATTGGAAATGACCAAATCTATAATGTAATTGTAACAGCCCACGCATTTATTATAATTTTCTTTATAGTAATACCAATCATAATTGGTGGATTCGGAAACTGATTAGTACCTTTAATAATTGGGGCCCCAGACATAGCATTCCCCCGAATAAATAATATAAGATTTTGACTATTACCCCCTTCATTAACATTATTACTAGTTAGTAGTATAGTTGATGCAGGAGCCGGAACAGGTTGAACAGTATACCCACCATTATCTAGAAATATTGCCCATAACGGAGCATCAGTAGACTTAGCTATTTTTTCACTACATCTAGCTGGAGTATCATCAATTTTAGGTGCAGTAAATTTTATCTCAACTATTATTAATATACGAACTGCTGGTATAACCAGAGAAAAAATTCCCCTATTTGTATGATCAGTAGGAATTACAGCCCTATTATTACTTCTTTCCCTTCCAGTTCTTGCTGGAGCAATTACAATATTATTAACAGACCGAAATCTTAACACTTCGTTCTTTGACCCATCAGGAGGAGGAGACCCAGTATTATATCAACATTTATTC
>BCEAB266-16|Velia caprai|MG665646
AACTTTATACTTTATATTAGGTATATGGGCCGGAATAATTGGAATATCAATAAGATGAATTATCCGAATTGAACTAGGACAGCCAGGTTCATTTATTGGAAATGACCAAATCTATAATGTAATTGTAACAGCCCACGCATTTATTATAATTTTCTTTATAGTAATACCAATCATAATTGGTGGATTCGGAAACTGATTAGTACCTTTAATAATTGGGGCCCCAGACATAGCATTCCCCCGAATAAATAATATAAGATTTTGACTATTACCCCCTTCATTAACATTATTACTAGTTAGTAGTATAGTTGATGCAGGAGCCGGAACAGGTTGAACAGTATACCCACCATTATCTAGAAATATTGCCCATAACGGAGCATCAGTAGACTTAGCTATTTTTTCACTACATCTAGCTGGAGTATCATCAATTTTAGGTGCAGTAAATTTTATCTCAACTATTATTAATATACGAACTGCTGGTATAACCAGAGAAAAAATTCCCCTATTTGTATGATCAGTAGGAATTACAGCCCTATTATTACTTCTTTCCCTTCCAGTTCTTGCTGGAGCAATTACAATATTATTAACAGACCGAAATCTTAACACTTCGTTCTTTGACCCATCAGGAGGAGGAGACCCAGTATTATATCAACATTTATTC
>BCEAB265-16|Velia caprai|MG665602
AACTTTATACTTTATATTAGGTATATGGGCCGGAATAATTGGAATATCAATAAGATGAATTATCCGAATTGAACTAGGACAGCCAGGTTCATTTATTGGAAATGACCAAATCTATAATGTAATTGTAACAGCCCACGCATTTATTATAATTTTCTTTATAGTAATACCAATCATAATTGGTGGATTCGGAAACTGATTAGTACCTTTAATAATTGGGGCCCCAGACATAGCATTCCCCCGAATAAATAATATAAGATTTTGACTATTACCCCCTTCATTAACATTATTACTAGTTAGTAGTATAGTTGATGCAGGAGCCGGAACAGGTTGAACAGTATACCCACCATTATCTAGAAATATTGCCCATAACGGAGCATCAGTAGACTTAGCTATTTTTTCACTACATCTAGCTGGAGTATCATCAATTTTAGGTGCAGTAAATTTTATCTCAACTATTATTAATATACGAACTGCTGGTATAACCAGAGAAAAAATTCCCCTATTTGTATGATCAGTAGGAATTACAGCCCTATTATTACTTCTTTCCCTTCCAGTTCTTGCTGGAGCAATTACAATATTATTAACAGACCGAAATCTTAACACTTCGTTCTTTGACCCATCAGGAGGAGGAGACCCAGTATTATATCAACATTTATTC
>BCEAB264-16|Aquarius paludum|MG665431
CAACCAGGATCATTTATTGGAAATGATCAAATTTATAACGTAATTGTCACAGCCCATGCATTTATTATAATTTTCTTCATAGTTATGCCAATTATAATTGGAGGTTTTGGAAATTGATTAGTACCTTTAATAATTGGAGCACCAGATATAGCATTCCCACGAATAAATAATATAAGATTTTGATTATTACCCCCATCATTAACACTACTTTTAGTAGGTAGACTTGTAGACGCAGGAGCAGGTACAGGATGAACTGTTTACCCCCCCCTATCTAGTAATATTGCTCATAATGGGGCGTCAGTAGATTTAACCATTTTCTCATTACATTTAGCTGGTGTATCCTCAATTCTTGGAGCGGTAAATTTCATTTCAACTATTATTAATATACGAACAAAAGGAATAACAAGAGAAAAAATCCCACTATTTGTATGATCAGTAGGAATTACTGCACTATTACTTTTATTATCTTTGCCTGTACTAGCCGGAGCTATTACAATACTATTAACTGACCGTAACATTAATACATCATTTTTTGACCCAGCAGGAGGAGGGGACCCCGTACTTTATCAACACCTATTC
>BCEAB263-16|Aquarius paludum|MG665868
CAACCAGGATCATTTATTGGAAATGATCAAATTTATAACGTAATTGTCACAGCCCATGCATTTATTATAATTTTCTTCATAGTTATGCCAATTATAATTGGAGGTTTTGGAAATTGATTAGTACCTTTAATAATTGGAGCACCAGATATAGCATTCCCACGAATAAATAATATAAGATTTTGATTATTACCCCCATCATTAACACTACTTTTAGTAGGTAGACTTGTAGACGCAGGAGCAGGTACAGGATGAACTGTTTACCCCCCCCTATCTAGTAATATTGCTCATAATGGGGCGTCAGTAGATTTAACCATTTTCTCATTACATTTAGCTGGTGTATCCTCAATTCTTGGAGCGGTAAATTTCATTTCAACTATTATTAATATACGAACAAAAGGAATAACAAGAGAAAAAATCCCACTATTTGTATGATCAGTAGGAATTACTGCACTATTACTTTTATTATCTTTGCCTGTACTAGCCGGAGCTATTACAATACTATTAACTGACCGTAACATTAATACATCATTTTTTGACCCAGCAGGAGGAGGGGACCCCGTACTTTATCAACACCTATTC
>BCEAB262-16|Aquarius paludum|MG665946
CAACCAGGATCATTTATTGGAAATGATCAAATTTATAACGTAATTGTCACAGCCCATGCATTTATTATAATTTTCTTCATAGTTATGCCAATTATAATTGGAGGTTTTGGAAATTGATTAGTACCTTTAATAATTGGAGCACCAGATATAGCATTCCCACGAATAAATAATATAAGATTTTGATTATTACCCCCATCATTAACACTACTTTTAGTAGGTAGACTTGTAGACGCAGGAGCAGGTACAGGATGAACTGTTTACCCCCCCCTATCTAGTAATATTGCTCATAATGGGGCGTCAGTAGATTTAACCATTTTCTCATTACATTTAGCTGGTGTATCCTCAATTCTTGGAGCGGTAAATTTCATTTCAACTATTATTAATATACGAACAAAAGGAATAACAAGAGAAAAAATCCCACTATTTGTATGATCAGTAGGAATTACTGCACTATTACTTTTATTATCTTTGCCTGTACTAGCCGGAGCTATTACAATACTATTAACTGACCGTAACATTAATACATCATTTTTTGACCCAGCAGGAGGAGGGGACCCCGTACTTTATCAACACCTATTC
>BCEAB261-16|Aquarius paludum|MG665461
CAACCAGGATCATTTATTGGAAATTATCAAATTTATAACGTAATTGTCACAGCCCATGCATTTATTATAATTTTCTTCATAGTTATGCCAATTATAATTGGAGGTTTTGGAAATTGATTAGTACCTTTAATAATTGGAGCACCAGATATAGCATTCCCACGAATAAATAATATAAGATTTTGATTATTACCCCCATCATTAACACTACTTTTAGTAGGTAGACTTGTAGACGCAGGAGCAGGTACAGGATGAACTGTTTACCCCCCCCTATCTAGTAATATTGCTCATAATGGGGCGTCAGTAGATTTAACCATTTTCTCATTACATTTAGCTGGTGTATCCTCAATTCTTGGAGCGGTAAATTTCATTTCAACTATTATTAATATACGAACAAAAGGAATAACAAGAGAAAAAATCCCACTATTTGTATGATCAGTAGGAATTACTGCACTATTACTTTTATTATCTTTGCCTGTACTAGCCGGAGCTATTACAATACTATTAACTGACCGTAACATTAATACATCATTTTTTGACCCAGCAGGAGGAGGGGACCCCGTACTTTATCAACACCTATTC
>BCEAB197-16|Gerris costae|MG665793
CAACCAGGTTCATTTATTGGAAACGATCAAATTTATAACGTAATTGTTACAGCACATGCCTTCATTATAATTTTTTTCATAGTTATACCAATCATAATTGGTGGATTTGGAAATTGATTAGTTCCCCTAATAATTGGAGCCCCAGATATAGCATTCCCTCGAATAAATAATATAAGATTCTGATTATTACCACCATCTCTAACATTATTACTTGTAGGAAGATTAGTTGATGCTGGAGCAGGAACAGGATGAACCGTTTATCCACCACTATCAAGAAATATTGCTCATAACGGAGCATCCGTAGATTTAACAATTTTTTCATTACATCTTGCAGGTGTATCATCAATTTTAGGAGCTGTAAACTTTATTTCAACTATTATTAATATACGAACAACAGGTATAACAAGAGAAAAAATCCCTCTATTTGTTTGATCTGTAGGGATTACAGCTTTATTATTATTATTATCATTACCTGTTCTAGCAGGAGCTATTACTATACTTTTAACAGACCGAAATCTTAATACATCATTTTTTGATCCAGCAGGAGGAGGGGATCCAGTACTTTACCAACATTTATTT
>BCEAB196-16|Gerris gibbifer|MG665496
CAGCCTGGATCATTTATTGGAAATGACCAAATTTATAACGTAATTGTTACAGCCCATGCATTTATTATAATTTTTTTCATAGTTATACCAATTATAATTGGTGGATTCGGAAATTGACTAGTTCCCTTAATAATTGGAGCCCCAGATATAGCATTCCCTCGAATAAATAATATAAGATTCTGACTACTACCGCCCTCACTAACATTATTACTTGTAGGAAGATTAGTTGATGCTGGAGCAGGAACAGGATGAACTGTTTACCCACCATTATCAAGAAATATTGCTCATAATGGAGCATCCGTAGATTTAACAATTTTTTCATTACATTTAGCGGGAGTTTCTTCAATTCTAGGAGCCGTAAATTTTATTTCAACAATTATTAATATACGAACAAAAGGTATAACAAGAGAAAAAATCCCATTATTTGTTTGATCAGTAGGTATTACTGCTTTACTTCTACTACTATCATTACCAGTGTTAGCAGGAGCTATTACTATACTTCTAACAGATCGAAATTTAAATACATCATTCTTTGATCCAGCTGGAGGAGGGGACCCTGTACTTTATCAACATTTATTT
>BCEAB195-16|Gerris gibbifer|MG665778
CAGCCTGGATCATTTATTGGAAATGACCAAATTTATAACGTAATTGTTACAGCCCATGCATTTATTATAATTTTTTTCATAGTTATACCAATTATAATTGGTGGATTCGGAAATTGACTAGTTCCCTTAATAATTGGAGCCCCAGATATAGCATTCCCTCGAATAAATAATATAAGATTCTGACTACTACCGCCCTCACTAACATTATTACTTGTAGGAAGATTAGTTGATGCTGGAGCAGGAACAGGATGAACTGTTTACCCACCATTATCAAGAAATATTGCTCATAATGGAGCATCCGTAGATTTAACAATTTTTTCATTACATTTAGCGGGAGTTTCTTCAATTCTAGGAGCCGTAAATTTTATTTCAACAATTATTAATATACGAACAAAAGGTATAACAAGAGAAAAAATCCCATTATTTGTTTGATCAGTAGGTATTACTGCTTTACTTCTACTACTATCATTACCAGTGTTAGCAGGAGCTATTACTATACTTCTAACAGATCGAAATTTAAATACATCATTCTTTGATCCAGCTGGAGGAGGGGACCCTGTACTTTATCAACATTTATTT
>BCEAB194-16|Gerris gibbifer|MG665444
CAGCCTGGATCATTTATTGGAAATGACCAAATTTATAACGTAATTGTTACAGCCCATGCATTTATTATAATTTTTTTCATAGTTATACCAATTATAATTGGTGGATTCGGAAATTGACTAGTTCCCTTAATAATTGGAGCCCCAGATATAGCATTCCCTCGAATAAATAATATAAGATTCTGACTACTACCGCCCTCACTAACATTATTACTTGTAGGAAGATTAGTTGATGCTGGAGCAGGAACAGGATGAACTGTTTACCCACCATTATCAAGAAATATTGCTCATAATGGAGCATCCGTAGATTTAACAATTTTTTCATTACATTTAGCGGGAGTTTCTTCAATTCTAGGAGCCGTAAATTTTATTTCAACAATTATTAATATACGAACAAAAGGTATAACAAGAGAAAAAATCCCATTATTTGTTTGATCAGTAGGTATTACTGCTTTACTTCTACTACTATCATTACCAGTGTTAGCAGGAGCTATTACTATACTTCTAACAGATCGAAATTTAAATACATCATTCTTTGATCCAGCTGGAGGAGGGGACCCTGTACTTTATCAACACTTATTT
>BCEAB193-16|Gerris gibbifer|MG665489
CAGCCTGGATCATTTATTGGAAATGACCAAATTTATAACGTAATTGTTACAGCCCATGCATTTATTATAATTTTTTTCATAGTTATACCAATTATAATTGGTGGATTCGGAAATTGACTAGTTCCCTTAATAATTGGAGCCCCAGATATAGCATTCCCTCGAATAAATAATATAAGATTCTGACTACTACCGCCCTCACTAACATTATTACTTGTAGGAAGATTAGTTGATGCTGGAGCAGGAACAGGATGAACTGTTTACCCACCATTATCAAGAAATATTGCTCATAATGGAGCATCCGTAGATTTAACAATTTTTTCATTACATTTAGCGGGAGTTTCTTCAATTCTAGGAGCCGTAAATTTTATTTCAACAATTATTAATATACGAACAAAAGGTATAACAAGAGAAAAAATCCCATTATTTGTTTGATCAGTAGGTATTACTGCTTTACTTCTACTACTATCATTACCAGTGTTAGCAGGAGCTATTACTATACTTCTAACAGATCGAAATTTAAATACATCATTCTTTGATCCAGCTGGAGGAGGGGACCCTGTACTTTATCAACACTTATTT
>BCEAB192-16|Gerris gibbifer|MG665972
CAGCCTGGATCATTTATTGGAAATGACCAAATTTATAACGTAATTGTAACAGCCCATGCATTTATTATAATTTTTTTCATAGTTATACCAATTATAATTGGTGGATTCGGAAATTGACTAGTTCCCTTAATAATTGGAGCCCCAGATATAGCATTCCCTCGAATAAATAATATAAGATTCTGACTACTACCGCCCTCACTAACATTATTACTTGTAGGAAGATTAGTTGATGCTGGAGCAGGAACAGGATGAACTGTTTACCCACCATTATCAAGAAATATTGCTCATAACGGAGCATCCGTAGATTTAACAATTTTTTCATTACATTTAGCGGGAGTTTCTTCAATTCTAGGAGCCGTAAATTTTATTTCAACAATTATTAATATACGAACAAAAGGTATAACAAGAGAAAAAATCCCATTATTTGTTTGATCAGTAGGTATTACTGCTTTACTTCTACTATTATCATTACCAGTGTTAGCAGGAGCTATTACTATACTTCTAACAGATCGAAATTTAAATACATCATTCTTTGATCCAGCTGGAGGAGGGGACCCTGTACTTTATCAACACTTATTT
>BCEAB191-16|Gerris gibbifer|MG665806
CAGCCTGGATCATTTATTGGAAATGACCAAATTTATAACGTAATTGTTACAGCCCATGCATTTATTATAATTTTTTTCATAGTTATACCAATTATAATTGGTGGATTCGGAAATTGACTAGTTCCCTTAATAATTGGAGCCCCAGATATAGCATTCCCTCGAATAAATAATATAAGATTCTGACTACTACCGCCCTCACTAACATTATTACTTGTAGGAAGATTAGTTGATGCTGGAGCAGGAACAGGATGAACTGTTTACCCACCATTATCAAGAAATATTGCTCATAATGGAGCATCCGTAGATTTAACAATTTTTTCATTACATTTAGCGGGAGTTTCTTCAATTCTAGGAGCCGTAAATTTTATTTCAACAATTATTAATATACGAACAAAAGGTATAACAAGAGAAAAAATCCCATTATTTGTTTGATCAGTAGGTATTACTGCTTTACTTCTACTATTATCATTACCAGTGTTAGCAGGAGCTATTACTATACTTCTAACAGATCGAAATTTAAATACATCATTCTTTGATCCAGCTGGAGGAGGGGACCCTGTACTTTATCAACACTTATTT
>BCEAB190-16|Gerris gibbifer|MG665795
CAGCCTGGATCATTTATTGGAAATGACCAAATTTATAACGTAATTGTTACAGCCCATGCATTTATTATAATTTTTTTCATAGTTATACCAATTATAATTGGTGGATTCGGAAATTGACTAGTTCCCTTAATAATTGGAGCTCCAGATATAGCATTCCCTCGAATAAATAATATAAGATTCTGACTACTACCGCCCTCACTAACATTATTACTTGTAGGAAGATTAGTTGATGCTGGAGCAGGAACAGGATGAACTGTTTACCCACCATTATCAAGAAATATTGCTCATAATGGAGCATCCGTAGATTTAACAATTTTTTCATTACATTTAGCGGGAGTTTCTTCAATTCTAGGAGCCGTAAATTTTATTTCAACAATTATTAATATACGAACAAAAGGTATAACAAGAGAAAAAATCCCATTATTTGTTTGATCAGTTGGTATTACTGCTTTACTTCTACTATTATCATTACCAGTGTTAGCAGGAGCTATTACTATACTTCTAACAGATCGAAATTTAAATACATCATTCTTTGATCCAGCTGGAGGAGGGGACCCTGTACTTTATCAACACTTATTT
>BCEAB189-16|Gerris gibbifer|MG665446
CAGCCTGGATCATTTATTGGAAATGACCAAATTTATAACGTAATTGTTACAGCCCATGCATTTATTATAATTTTTTTCATAGTTATACCAATTATAATTGGTGGATTCGGAAATTGACTAGTTCCCTTAATAATTGGAGCCCCAGATATAGCATTCCCTCGAATAAATAATATAAGATTCTGACTACTACCGCCCTCACTAACATTATTACTTGTAGGAAGATTAGTTGATGCTGGAGCAGGAACAGGATGAACTGTTTACCCACCATTATCAAGAAATATTGCTCATAATGGAGCATCCGTAGATTTAACAATTTTTTCATTACATTTAGCGGGAGTTTCTTCAATTCTAGGAGCCGTAAATTTTATTTCAACAATTATTAATATACGAACAAAAGGTATAACAAGAGAAAAAATCCCATTATTTGTTTGATCAGTAGGTATTACTGCTTTACTTCTATTATTATCATTACCAGTATTAGCAGGAGCTATTACTATACTTCTAACAGACCGAAATTTAAATACATCATTCTTTGATCCAGCTGGAGGAGGGGACCCTGTACTTTATCAACACTTATTT
>BCEAB188-16|Gerris gibbifer|MG665532
CAGCCTGGATCATTTATTGGAAATGACCAAATTTATAACGTAATTGTTACAGCCCATGCATTTATTATAATTTTTTTCATAGTTATACCAATTATAATTGGTGGATTCGGAAATTGACTAGTTCCCTTAATAATTGGAGCCCCAGATATAGCATTCCCTCGAATAAATAATATAAGATTCTGACTACTACCGCCCTCACTAACATTATTACTTGTAGGAAGATTAGTTGATGCTGGAGCAGGAACAGGATGAACTGTTTACCCACCATTATCAAGAAATATTGCTCATAATGGAGCATCCGTAGATTTAACAATTTTTTCATTACATTTAGCGGGAGTTTCTTCAATTCTAGGAGCCGTAAATTTTATTTCAACAATTATTAATATACGAACAAAAGGTATAACAAGAGAAAAAATCCCATTATTTGTTTGATCAGTAGGTATTACTGCTTTACTTCTATTATTATCATTACCAGTATTAGCAGGAGCTATTACTATACTTCTAACAGACCGAAATTTAAATACATCATTCTTTGATCCAGCTGGAGGAGGGGACCCTGTACTTTATCAACACTTATTT
>BCEAB187-16|Gerris gibbifer|MG665720
CAGCCTGGATCATTTATTGGAAATGACCAAATTTATAACGTAATTGTTACAGCCCATGCATTTATTATAATTTTTTTCATAGTTATACCAATTATAATTGGTGGATTCGGAAATTGACTAGTTCCCTTAATAATTGGAGCCCCAGATATAGCATTCCCTCGAATAAATAATATAAGATTCTGACTACTACCGCCCTCACTAACATTATTACTTGTAGGAAGATTAGTTGATGCTGGAGCAGGAACAGGATGAACTGTTTACCCACCATTATCAAGAAATATTGCTCATAATGGAGCATCCGTAGATTTAACAATTTTTTCATTACATTTAGCGGGAGTTTCTTCAATTCTAGGAGCCGTAAATTTTATTTCAACAATTATTAATATACGAACAAAAGGTATAACAAGAGAAAAAATCCCATTATTTGTTTGATCAGTAGGTATTACTGCTTTACTTCTATTATTATCATTACCAGTATTAGCAGGAGCTATTACTATACTTCTAACAGACCGAAATTTAAATACATCATTCTTTGATCCAGCTGGAGGAGGGGACCCTGTACTTTATCAACACTTATTT
>BCEAB186-16|Gerris lacustris|MG665786
CAACCAGGATCATTCATTGGAAATGATCAAATCTATAACGTAATTGTTACAGCCCATGCTTTCATTATAATTTTTTTTATGGTTATACCAATTATAATTGGTGGATTTGGAAATTGATTAGTTCCTTTAATAATTGGAGCACCAGATATGGCATTTCCTCGAATAAATAATATAAGATTCTGACTTTTACCACCATCACTAACATTATTACTTGTGGGAAGATTAGTCGATGCTGGAGCAGGAACAGGATGAACTGTTTATCCACCTTTATCAAGAAATATCGCCCATAATGGAGCATCCGTGGATTTAACTATTTTTTCATTACATTTAGCAGGTGTATCTTCAATTCTAGGAGCTGTAAATTTTATTTCAACTATTATTAATATACGAACAACAGGTATAACGAGAGAAAAAATTCCATTATTTGTTTGATCGGTTGGGATTACAGCTTTATTATTACTGTTATCATTACCAGTATTAGCAGGAGCTATTACTATACTTCTAACAGATCGAAACTTAAATACATCATTCTTTGACCCAGCTGGAGGAGGAGACCCAGTATTATATCAACATTTATTT
>BCEAB185-16|Gerris lacustris|MG665692
CAACCAGGATCATTCATTGGAAATGATCAAATCTATAACGTAATTGTTACAGCCCATGCTTTTATTATAATTTTTTTTATGGTTATACCAATTATAATTGGTGGATTTGGAAATTGATTAGTTCCTTTAATAATTGGAGCACCAGATATGGCATTTCCTCGAATAAATAATATAAGATTCTGACTTTTACCACCATCACTAACATTATTACTTGTGGGAAGATTAGTCGATGCTGGAGCAGGAACAGGATGAACTGTTTATCCACCTTTATCAAGAAATATCGCCCATAATGGAGCATCCGTGGATTTAACTATTTTTTCATTACATTTAGCAGGTGTATCTTCAATTCTAGGAGCTGTAAATTTTATTTCAACTATTATTAATATACGAACAACAGGTATAACGAGAGAAAAAATTCCATTATTTGTTTGATCGGTTGGGATTACAGCTTTATTATTACTGTTATCATTACCAGTATTAGCAGGAGCTATTACTATACTTCTAACAGATCGAAACTTAAATACATCATTCTTTGACCCAGCTGGAGGAGGAGACCCAGTATTATATCAACATTTATTT
>BCEAB184-16|Gerris lacustris|MG665861
CAACCAGGATCATTCATTGGAAATGATCAAATCTATAACGTAATTGTTACAGCCCATGCTTTCATTATAATTTTTTTTATGGTTATACCAATTATAATTGGTGGATTTGGAAATTGATTAGTTCCTTTAATAATTGGAGCACCAGATATGGCATTTCCTCGAATAAATAATATAAGATTCTGACTTTTACCACCATCACTAACATTATTACTTGTGGGAAGATTAGTCGATGCTGGAGCAGGAACAGGATGAACTGTTTATCCACCTTTATCAAGAAATATCGCCCATAATGGAGCATCCGTGGATTTAACTATTTTTTCATTACATTTAGCAGGTGTATCTTCAATTCTAGGGGCTGTAAATTTTATTTCAACTATTATTAATATACGAACAACAGGTATAACRAGAGAAAAAATTCCATTATTTGTTTGATCGGTTGGGATTACAGCTTTATTATTACTGTTATCATTACCAGTATTAGCAGGAGCTATTACTATACTTCTAACAGATCGAAACTTAAATACATCATTCTTTGACCCAGCTGGAGGAGGAGACCCAGTATTATATCAACATTTATTT
>BCEAB183-16|Gerris lacustris|MG665769
CAACCAGGATCATTCATTGGAAATGATCAAATCTATAACGTAATTGTTACAGCCCATGCTTTCATTATAATTTTTTTTATGGTTATACCAATTATAATTGGTGGATTTGGAAATTGATTAGTTCCTTTAATAATTGGAGCACCAGATATGGCATTTCCTCGAATAAATAATATAAGATTCTGACTTTTACCACCATCACTAACATTATTACTTGTGGGAAGATTAGTCGATGCTGGAGCAGGAACAGGATGAACTGTTTATCCACCTTTATCAAGAAATATCGCCCATAATGGAGCATCCGTGGATTTAACTATTTTTTCATTACATTTAGCAGGTGTATCTTCAATTCTAGGGGCTGTAAATTTTATTTCAACTATTATTAATATACGAACAACAGGTATAACGAGAGAAAAAATTCCATTATTTGTTTGATCGGTTGGGATTACAGCTTTATTATTACTGTTATCATTACCAGTATTAGCAGGAGCTATTACTATACTTCTAACAGATCGAAACTTAAATACATCATTCTTTGACCCAGCTGGAGGAGGAGACCCAGTATTATATCAACATTTATTT
>BCEAB182-16|Gerris lacustris|MG665529
CAACCAGGATCATTCATTGGAAATGATCAAATCTATAACGTAATTGTTACAGCCCATGCTTTTATTATAATTTTTTTTATGGTTATACCAATTATAATTGGTGGATTTGGAAATTGATTAGTTCCTTTAATAATTGGAGCACCAGATATGGCATTTCCCCGAATAAATAATATAAGATTCTGACTTTTACCACCATCACTAACATTATTACTTGTGGGAAGATTAGTCGATGCTGGAGCAGGAACAGGATGAACTGTTTATCCACCTTTATCAAGAAATATCGCCCATAATGGAGCATCCGTGGATTTAACTATTTTTTCATTACATTTAGCAGGTGTATCTTCAATTCTAGGGGCTGTAAATTTTATTTCAACTATTATTAATATACGAACAACAGGTATAACGAGAGAAAAAATTCCATTATTTGTTTGATCGGTTGGGATTACAGCTTTATTATTACTGTTATCATTACCAGTATTAGCAGGAGCTATTACTATACTTCTAACAGATCGAAACTTAAATACATCATTCTTTGACCCAGCTGGAGGAGGAGACCCAGTATTATATCAACATTTATTT
>BCEAB181-16|Gerris lacustris|MG665873
CAACCAGGATCATTCATTGGAAATGATCAAATCTATAACGTAATTGTTACAGCCCATGCTTTTATTATAATTTTTTTTATGGTTATACCAATTATAATTGGTGGATTTGGAAATTGATTAGTTCCTTTAATAATTGGAGCACCAGATATGGCATTTCCTCGAATAAATAATATAAGATTCTGACTTTTACCACCATCACTAACATTATTACTTGTGGGAAGATTAGTCGATGCTGGAGCAGGAACAGGATGAACTGTTTATCCACCTTTATCAAGAAATATCGCCCATAATGGAGCATCCGTGGATTTAACTATTTTTTCATTACATTTAGCAGGTGTATCTTCAATTCTAGGGGCTGTAAATTTTATTTCAACTATTATTAATATACGAACAACAGGTATAACGAGAGAAAAAATTCCATTATTTGTTTGATCGGTTGGGATTACAGCTTTATTATTACTGTTATCATTACCAGTATTAGCAGGAGCTATTACTATACTTCTAACAGATCGAAACTTAAATACATCATTCTTTGACCCAGCTGGAGGAGGAGACCCAGTATTATATCAACATTTATTT
>BCEAB180-16|Gerris lacustris|MG665451
CAACCAGGATCATTCATTGGAAATGATCAAATCTATAACGTAATTGTTACAGCCCATGCTTTTATTATAATTTTTTTTATGGTTATACCAATTATAATTGGTGGATTTGGAAATTGATTAGTTCCTTTAATAATTGGAGCACCAGATATGGCATTTCCCCGAATAAATAATATAAGATTCTGACTTTTACCACCATCACTAACATTATTACTTGTGGGAAGATTAGTCGATGCTGGAGCAGGAACAGGATGAACTGTTTATCCACCTTTATCAAGAAATATCGCCCATAATGGAGCATCCGTGGATTTAACTATTTTTTCATTACATTTAGCAGGTGTATCTTCAATTCTAGGGGCTGTAAATTTTATTTCAACTATTATTAATATACGAACAACAGGTATAACGAGAGAAAAAATTCCATTATTTGTTTGATCGGTTGGGATTACAGCTTTATTATTACTGTTATCATTACCAGTATTAGCAGGAGCTATTACTATACTTCTAACAGATCGAAACTTAAATACATCATTCTTTGACCCAGCTGGAGGAGGAGACCCAGTATTATATCAACATTTATTT
>BCEAB179-16|Gerris lacustris|MG665774
CAACCAGGATCATTCATTGGAAATGATCAAATCTATAACGTAATTGTTACAGCCCATGCTTTTATTATAATTTTTTTTATGGTTATACCAATTATAATTGGTGGGTTTGGAAATTGATTAGTTCCTTTAATAATTGGAGCACCAGATATGGCATTTCCTCGAATAAATAATATAAGATTCTGACTTTTACCACCATCACTAACATTATTACTTGTGGGAAGATTAGTCGATGCTGGAGCAGGAACAGGATGAACTGTTTATCCACCTTTATCAAGAAATATCGCCCATAATGGAGCATCCGTGGATTTAACTATTTTTTCATTACATTTAGCAGGTGTATCTTCAATTCTAGGGGCTGTAAATTTTATTTCAACTATTATTAATATACGAACAACAGGTATAACGAGAGAAAAAATTCCATTATTTGTTTGATCGGTTGGGATTACAGCTTTATTATTACTGTTATCATTACCAGTATTAGCAGGAGCTATTACTATACTTCTAACAGATCGAAACTTAAATACATCATTCTTTGACCCAGCTGGAGGAGGAGACCCAGTATTATATCAACATTTATTT
>BCEAB178-16|Gerris lacustris|MG665425
CAACCAGGATCATTCATTGGAAATGATCAAATCTATAACGTAATTGTTACAGCCCATGCTTTCATTATAATTTTTTTTATGGTTATACCAATTATAATTGGTGGATTTGGAAATTGATTAGTTCCTTTAATAATTGGAGCACCAGATATGGCATTTCCTCGAATAAATAATATAAGATTCTGACTTTTACCACCATCACTAACATTATTACTTGTGGGAAGATTAGTCGATGCTGGAGCAGGAACAGGATGAACTGTTTATCCACCTTTATCAAGAAATATCGCCCATAATGGAGCATCCGTGGATTTAACTATTTTTTCATTACATTTAGCAGGTGTATCTTCAATTCTAGGGGCTGTAAATTTTATTTCAACTATTATTAATATACGAACAACAGGTATAACGAGAGAAAAAATTCCATTATTTGTTTGATCGGTTGGGATTACAGCTTTATTATTACTGTTATCATTACCAGTATTAGCAGGAGCTATTACTATACTTCTAACAGATCGAAACTTAAATACATCATTCTTTGACCCAGCTGGAGGAGGAGACCCAGTATTATATCAACATTTATTT
>BCEAB177-16|Gerris lacustris|MG665625
CAACCAGGATCATTCATTGGAAATGATCAAATCTATAACGTAATTGTTACAGCCCATGCTTTTATTATAATTTTTTTTATGGTTATACCAATTATAATTGGTGGATTTGGAAATTGATTAGTTCCTTTAATAATTGGAGCACCAGATATGGCATTTCCTCGAATAAATAATATAAGATTCTGACTTTTACCACCATCACTAACATTATTACTTGTGGGAAGATTAGTCGATGCTGGAGCAGGAACAGGATGAACTGTTTATCCACCTTTATCAAGAAATATCGCCCATAATGGAGCATCCGTGGATTTAACTATTTTTTCATTACATTTAGCAGGTGTATCTTCAATTCTAGGGGCTGTAAATTTTATTTCAACTATTATTAATATACGAACAACAGGTATAACGAGAGAAAAAATTCCATTATTTGTTTGATCGGTTGGGATTACAGCTTTATTATTACTGTTATCATTACCAGTATTAGCAGGAGCTATTACTATACTTCTAACAGATCGAAACTTAAATACATCATTCTTTGACCCAGCTGGAGGAGGAGACCCAGTATTATATCAACATTTATTT
>BCEAB176-16|Gerris lacustris|MG665893
CAACCAGGATCATTCATTGGAAATGATCAAATCTATAACGTAATTGTTACAGCCCATGCTTTTATTATAATTTTTTTTATGGTTATACCAATTATAATTGGTGGATTTGGAAATTGATTAGTTCCTTTAATAATTGGAGCACCAGATATGGCATTTCCTCGAATAAATAATATAAGATTCTGACTTTTACCACCATCACTAACATTATTACTTGTGGGAAGATTAGTCGATGCTGGAGCAGGAACAGGATGAACTGTTTATCCACCTTTATCAAGAAATATCGCCCATAATGGAGCATCCGTGGATTTAACTATTTTTTCATTACATTTAGCAGGTGTATCTTCAATTCTAGGGGCTGTAAATTTTATTTCAACTATTATTAATATACGAACAACAGGTATAACGAGAGAAAAAATTCCATTATTTGTTTGATCGGTTGGGATTACAGCTTTATTATTACTGTTATCATTACCAGTATTAGCAGGAGCTATTACTATACTTCTAACAGATCGAAACTTAAATACATCATTCTTTGACCCAGCTGGAGGAGGAGACCCAGTATTATATCAACATTTATTT
>BCEAB175-16|Gerris lacustris|MG665518
CAACCAGGATCATTCATTGGAAATGATCAAATCTATAACGTAATTGTTACAGCCCATGCTTTTATTATAATTTTTTTTATGGTTATACCAATTATAATTGGTGGATTTGGAAATTGATTAGTTCCTTTAATAATTGGAGCACCAGATATGGCATTTCCTCGAATAAATAATATAAGATTCTGACTTTTACCACCATCACTAACATTATTACTTGTGGGAAGATTAGTCGATGCTGGAGCAGGAACAGGATGAACTGTTTATCCACCTTTATCAAGAAATATCGCCCATAATGGAGCATCCGTGGATTTAACTATTTTTTCATTACATTTAGCAGGTGTATCTTCAATTCTAGGGGCTGTAAATTTTATTTCAACTATTATTAATATACGAACAACAGGTATAACGAGAGAAAAAATTCCATTATTTGTTTGATCGGTTGGGATTACAGCTTTATTATTACTGTTATCATTACCAGTATTAGCAGGAGCTATTACTATACTTCTAACAGATCGAAACTTAAATACATCATTCTTTGACCCAGCTGGAGGAGGAGACCCAGTATTATATCAACATTTATTT
>BCEAB174-16|Gerris lacustris|MG665535
CAACCAGGATCATTCATTGGAAATGATCAAATCTATAACGTAATTGTTACAGCCCATGCTTTTATTATAATTTTTTTTATGGTTATACCAATTATAATTGGTGGATTTGGAAATTGATTAGTTCCTTTAATAATTGGAGCACCAGATATGGCATTTCCCCGAATAAATAATATAAGATTCTGACTTTTACCACCATCACTAACATTATTACTTGTGGGAAGATTAGTCGATGCTGGAGCAGGAACAGGATGAACTGTTTATCCACCTTTATCAAGAAATATCGCCCATAATGGAGCATCCGTGGATTTAACTATTTTTTCATTACATTTAGCAGGTGTATCTTCAATTCTAGGGGCTGTAAATTTTATTTCAACTATTATTAATATACGAACAACAGGTATAACGAGAGAAAAAATTCCATTATTTGTTTGATCGGTTGGGATTACAGCTTTATTATTACTGTTATCATTACCAGTATTAGCAGGAGCTATTACTATACTTCTAACAGATCGAAACTTAAATACATCATTCTTTGACCCAGCTGGAGGAGGAGACCCAGTATTATATCAACATTTATTT
>BCEAB173-16|Gerris lacustris|MG665756
CAACCAGGATCATTCATTGGAAATGATCAAATCTATAACGTAATTGTTACAGCCCATGCTTTTATTATAATTTTTTTTATGGTTATACCAATTATAATTGGTGGATTTGGAAATTGATTAGTTCCTTTAATAATTGGAGCACCAGATATGGCATTTCCCCGAATAAATAATATAAGATTCTGACTTTTACCACCATCACTAACATTATTACTTGTGGGAAGATTAGTCGATGCTGGAGCAGGAACAGGATGAACTGTTTATCCACCTTTATCAAGAAATATCGCCCATAATGGAGCATCCGTGGATTTAACTATTTTTTCATTACATTTAGCAGGTGTATCTTCAATTCTAGGGGCTGTAAATTTTATTTCAACTATTATTAATATACGAACAACAGGTATAACGAGAGAAAAAATTCCATTATTTGTTTGATCGGTTGGGATTACAGCTTTATTATTACTGTTATCATTACCAGTATTAGCAGGAGCTATTACTATACTTCTAACAGATCGAAACTTAAATACATCATTCTTTGACCCAGCTGGAGGAGGAGACCCAGTATTATATCAACATTTATTT
>BCEAB172-16|Hydrometra gracilenta|MG665571
AACAATATATTTTATATTTGGAATATGAGCAGGAATAGTAGGTATAAGAATAAGATGAATTATTCGAATTGAATTAGGAACCCCAGGATCCTTGATTGGAGATGATCAAATTTATAATACAATTGTAACAGCTCACGCATTTGTAATAATTTTCTTTATAGTTATACCAATTATAATTGGTGGATTTGGTAATTGGTTAGTTCCATTAATAATAGGAGCACCTGATATAGCTTTTCCACGAATAAATAATATAAGATTTTGATTATTACCTCCATCAATCTCATTATTATTAAGAAGAAGAATAATTGAAAAAGGAGCAGGAACAGGATGAACTGTTTATCCACCATTATCAAGAAATATTGCTCATGCAGGTCCATCAGTAGATTTAACTATTTTTTCATTACATTTAGCTGGTGTAAGATCAATTTTAGGAGCAATTAATTTTATTTCAACAATTTTAAATATAAAAATTAAAAGAATGACTTTAGAAAAAATACCTTTATTTGTGTGATCAGTAATTATTACTGCAATTTTACTTTTATTATCATTACCAGTATTAGCAGGTGCAATTACAATATTATTAACAGACCGAAATATTAATACTAGATTTTTTGATCCAATAGGAGGAGGAGATCCAGTATTATATCAACATTTATTT
>BCEAB171-16|Hebrus ruficeps|MG665494
AACATTATATTTTATATTTGGAATATGATCAGGTATAGTAGGAATATCTATAAGATGAATTATTCGAATTGAATTAGGACAACCAGGATCATTTATTGGTAATGATCAAATTTATAATGTAATTGTTACAGCACATGCATTTGTAATAATTTTTTTTATAGTTATACCTATTATAATTGGAGGATTTGGAAATTGATTAGTACCATTAATAATTGGAGCACCAGATATAGCATTTCCACGAATAAATAATATAAGATTCTGACTATTACCACCAGCAATAATTCTATTATTAACAGGAAGAATAATTGATCAAGGAGCAGGTACAGGATGAACAGTATATCCCCCCCTATCAAGAAATTTAGCACACGCTGGAGCATCAGTCGATATAACAATTTTTTCATTACATTTAGCAGGTATTTCATCAATTCTAGGAGCAATTAATTTCATTTCAACTATTATTAATATACGAAGAACAGGAATAACAAGAGACAAAATTTCATTATTTTCATGATCAGTTATAATTACTGCAGTATTACTATTATTATCATTACCAGTATTAGCTGGAGCAATTACTATATTATTAACTGACCGAAACTTAAATACATCATTTTTTGAACCATCTGGAGGAGGTGATCCTATCTTATATCAACATCTATTC
>BCEAB170-16|Hebrus ruficeps|MG665954
AACATTATATTTTATATTTGGAATATGATCAGGTATAGTAGGAATATCTATAAGATGAATTATTCGAATTGAATTAGGACAACCAGGATCATTTATTGGTAATGATCAAATTTATAATGTAATTGTTACAGCACATGCATTTGTAATAATTTTTTTTATAGTTATACCTATTATAATTGGAGGATTTGGAAATTGATTAGTACCATTAATAATTGGAGCACCAGATATAGCATTTCCACGAATAAATAATATAAGATTCTGACTATTACCACCAGCAATAATTCTATTATTAACAGGAAGAATAATTGATCAAGGAGCAGGTACAGGATGAACAGTATATCCCCCCCTATCAAGAAATTTAGCACACGCTGGAGCATCAGTCGATATAACAATTTTTTCATTACATTTAGCAGGTATTTCATCAATTCTAGGAGCAATTAATTTCATTTCAACTATTATTAATATACGAAGAACAGGAATAACAAGAGACAAAATTTCATTATTTTCATGATCAGTTATAATTACTGCAGTATTACTATTATTATCATTACCAGTATTAGCTGGAGCAATTACTATATTATTAACTGACCGAAACTTAAATACATCATTTTTTGAACCATCTGGAGGAGGTGATCCTATCTTATATCAACATCTATTC
>BCEAB169-16|Hebrus ruficeps|MG665674
AACATTATATTTTATATTTGGAATATGATCAGGTATAGTAGGAATATCTATAAGATGAATTATTCGAATTGAATTAGGACAACCAGGATCATTTATTGGTAATGATCAAATTTATAATGTAATTGTTACAGCACATGCATTTGTAATAATTTTTTTTATAGTTATACCTATTATAATTGGAGGATTTGGAAATTGATTAGTACCATTAATAATTGGAGCACCAGATATAGCATTTCCACGAATAAATAATATAAGATTCTGACTATTACCACCAGCAATAATTCTATTATTAACAGGAAGAATAATTGATCAAGGAGCAGGTACAGGATGAACAGTATATCCCCCCCTATCAAGAAATTTAGCACACGCTGGAGCATCAGTCGATATAACAATTTTTTCATTACATTTAGCAGGTATTTCATCAATTCTAGGAGCAATTAATTTCATTTCAACTATTATTAATATACGAAGAACAGGAATAACAAGAGACAAAATTTCATTATTTTCATGATCAGTTATAATTACTGCAGTATTACTATTATTATCATTACCAGTATTAGCTGGAGCAATTACTATATTATTAACTGACCGAAACTTAAATACATCATTTTTTGAACCATCTGGAGGAGGTGATCCTATCTTATATCAACATCTATTC
>BCEAB168-16|Hebrus ruficeps|MG665830
AACATTATATTTTATATTTGGAATATGATCAGGTATAGTAGGAATATCTATAAGATGAATTATTCGAATTGAATTAGGACAACCAGGATCATTTATTGGTAATGATCAAATTTATAATGTAATTGTTACAGCACATGCATTTGTAATAATTTTTTTTATAGTTATACCTATTATAATTGGAGGATTTGGAAATTGATTAGTACCATTAATAATTGGAGCACCAGATATAGCATTTCCACGAATAAATAATATAAGATTCTGACTATTACCACCAGCAATAATTCTATTATTAACAGGAAGAATAATTGATCAAGGAGCAGGTACAGGATGAACAGTATATCCCCCCCTATCAAGAAATTTAGCACACGCTGGAGCATCAGTCGATATAACAATTTTTTCATTACATTTAGCAGGTATTTCATCAATTCTAGGAGCAATTAATTTCATTTCAACTATTATTAATATACGAAGAACAGGAATAACAAGAGACAAAATTTCATTATTTTCATGATCAGTTATAATTACTGCAGTATTACTATTATTATCATTACCAGTATTAGCTGGAGCAATTACTATATTATTAACTGACCGAAACTTAAATACATCATTTTTTGAACCATCTGGAGGAGGTGATCCTATCTTATATCAACATCTATTC
>BCEAB167-16|Hebrus ruficeps|MG665790
AACATTATATTTTATATTTGGAATATGATCAGGTATAGTAGGAATATCTATAAGATGAATTATTCGAATTGAATTAGGACAACCAGGATCATTTATTGGTAATGATCAAATTTATAATGTAATTGTTACAGCACATGCATTTGTAATAATTTTTTTTATAGTTATACCTATTATAATTGGAGGATTTGGAAATTGATTAGTACCATTAATAATTGGAGCACCAGATATAGCATTTCCACGAATAAATAATATAAGATTCTGACTATTACCACCAGCAATAATTCTATTATTAACAGGAAGAATAATTGATCAAGGAGCAGGTACAGGATGAACAGTATATCCCCCCCTATCAAGAAATTTAGCACACGCTGGAGCATCAGTCGATATAACAATTTTTTCATTACATTTAGCAGGTATTTCATCAATTCTAGGAGCAATTAATTTCATTTCAACTATTATTAATATACGAAGAACAGGAATAACAAGAGACAAAATTTCATTATTTTCATGATCAGTTATAATTACTGCAGTATTACTATTATTATCATTACCAGTATTAGCTGGAGCAATTACTATATTATTAACTGACCGAAACTTAAATACATCATTTTTTGAACCATCTGGAGGAGGTGATCCTATCTTATATCAACATCTATTC
>BCEAB166-16|Mesovelia furcata|MG665548
AACACTATATTTTATATTTGGTATATGATCTGGAATAGTAGGAATATCTATAAGATGAATTATTCGGATTGAATTAGGAAACCCAGGATCATTTATTGGAAATGATCAAATCTATAATGTTATTGTCACAGCACACGCATTTGTTATAATTTTCTTTATAGTTATGCCAGTTATAATTGGGGGTTTTGGAAATTGAATAGTCCCTTTAATAATTGGAGCCCCTGACATGGCATTCCCACGAATAAACAATATAAGATTTTGATTATTACCTCCATCTATTACACTATTAATTTCAAGATCTATAATTGACACCGGGGCAGGAACCGGATGAACTGTATACCCACCACTATCAATAAATACTGCCCATAATGGCCCATCAGTTGATTTAACTATTTTTTCACTTCATTTAGCCGGAGTATCCTCAATTTTGGGGGCAATTAATTTCATTTCAACAATTATTAATATACGACACTCAGGAATAACAGCAGATAAAATACCACTATTTGTCTGATCTGTGGGAATTACAGCAATTCTTTTACTATTATCACTTCCTGTTTTAGCCGGAGCTATTACTATATTATTAACTGACCGTAACTTAAATACAAGATTCTTTGACCCAGCGGGAGGGGGTGATCCTATTCTATACCAACATTTATTT
>BCEAB165-16|Mesovelia furcata|MG665783
AACACTATATTTTATATTTGGTATATGATCTGGAATAGTAGGAATATCTATAAGATGAATTATTCGGATTGAATTAGGAAACCCAGGATCATTTATTGGAAATGATCAAATCTATAATGTTATTGTCACAGCACACGCATTTGTTATAATTTTCTTTATAGTTATGCCAGTTATAATTGGGGGTTTTGGAAATTGAATAGTCCCTTTAATAATTGGAGCCCCTGACATGGCATTCCCACGAATAAACAATATAAGATTTTGATTATTACCTCCATCTATTACACTATTAATTTCAAGATCTATAATTGACACCGGGGCAGGAACCGGATGAACTGTATACCCACCACTATCAATAAATACTGCCCATAATGGCCCATCAGTTGATTTAACTATTTTTTCACTTCATTTAGCCGGAGTATCCTCAATTTTGGGGGCAATTAATTTCATTTCAACAATTATTAATATACGACACTCAGGAATAACAGCAGATAAAATACCACTATTTGTCTGATCTGTGGGAATTACAGCAATTCTTTTACTATTATCACTTCCTGTTTTAGCCGGAGCTATTACTATATTATTAACTGACCGTAACTTAAATACAAGATTCTTTGACCCAGCGGGAGGGGGTGATCCTATTCTATACCAACATTTATTT
>BCEAB164-16|Mesovelia furcata|MG665902
AACACTATATTTTATATTTGGTATATGATCTGGAATAGTAGGAATATCTATAAGATGAATTATTCGGATTGAATTAGGAAACCCAGGATCATTTATTGGAAATGATCAAATCTATAATGTTATTGTCACAGCACACGCATTTGTTATAATTTTCTTTATAGTTATGCCAGTTATAATTGGGGGTTTTGGAAATTGAATAGTCCCTTTAATAATTGGAGCCCCTGACATGGCATTCCCACGAATAAACAATATAAGATTTTGATTATTACCTCCATCTATTACACTATTAATTTCAAGATCTATAATTGACACCGGGGCAGGAACCGGATGAACTGTATACCCACCACTATCAATAAATACTGCCCATAATGGCCCATCAGTTGATTTAACTATTTTTTCACTTCATTTAGCCGGAGTATCCTCAATTTTGGGGGCAATTAATTTCATTTCAACAATTATTAATATACGACACTCAGGAATAACAGCAGATAAAATACCACTATTTGTCTGATCTGTGGGAATTACAGCAATTCTTTTACTATTATCACTTCCTGTTTTAGCCGGAGCTATTACTATATTATTAACTGACCGTAACTTAAATACAAGATTCTTTGACCCAGCGGGAGGGGGTGATCCTATTCTATACCAACATTTATTT
>BCEAB163-16|Microvelia buenoi|MG665911
TACATTATATTTCATATTAGGATTATGATCTGGAATAATTGGAATATCAATAAGATGAATTATTCGAATTGAATTAGGACAACCAGGATCATTTATCGGAAATGATCAAATTTATAATGTAATTGTTACAGCTCACGCTTTTATTATAATTTTTTTTATAGTAATACCTATTATAATTGGGGGATTCGGAAACTGACTTGTACCATTAATAATTGGAGCCCCGGATATAGCATTCCCACGAATAAATAATATAAGATTCTGATTACTTCCCCCATCACTAACATTACTATTAGTAAGTAGAATAGTAGATAACGGGGCGGGAACAGGATGAACAGTTTATCCACCACTATCTAGTAATATTGCACATAGTGGTGCTTCAGTAGATTTAACAATTTTTTCATTACACCTCGCAGGTATCTCATCAATTTTAGGAGCAGTAAATTTTATCTCTACTATTATTAACATACGAGTTACAGGAATAACAAGAGAAAAAATTCCACTATTTGTTTGATCTGTAGGAATTACAGCATTACTTTTACTATTATCATTACCTGTTCTTGCAGGAGCAATTACTATATTATTAACAGATCGAAATTTAAATACATCTTTTTTTGATCCAGCAGGAGGTGGTGATCCAATTTTATATCAACATTTATTT
>BCEAB162-16|Ilyocoris cimicoides|MG665660
AACACTTTATTTTATATTTGGAATTTGATCAGGAATAGTAGGAACCTCTTTAAGATGATTAATTCGAATTGAACTAGGACAACCAGGATCATTCATTGGAGATGATCAAATCTATAACGTAATTGTAACAGCACATGCATTCATTATAATTTTCTTCATGGTTATACCAATTATAATTGGAGGATTTGGTAATTGACTAGTACCTCTTATAATTGGAGCACCCGACATGGCATTTCCACGAATAAATAATATAAGATTTTGACTATTGCCCCCTTCATTAACACTTCTTATTTCAAGAAGAATAGTTAACAACGGGGCCGGAACAGGATGAACTGTTTATCCCCCCCTATCAACTAATATCGCCCATAGAGGAGCATCAGTAGACCTAGCTATCTTCTCCCTACACCTAGCAGGTGTATCATCCATTCTAGGAGCTGTGAACTTTATCTCAACAATTATTAATATACGATCAGTAGGAATAAAGCCTGACCGAATACCACTATTTGTATGATCAGTAGGAATTACTGCCCTACTCTTACTTCTATCATTACCAGTATTAGCAGGAGCTATTACAATATTATTAACTGACCGAAACTTCAATACATCATTCTTTGACCCTGCTGGAGGGGGAGATCCAATTCTCTACCAACATCTATTC
>BCEAB473-17|Notonecta lutea|MG665835
AACTTTATATTTCATTTTTGGTATTTGATCTGGTATAGTAGGAACATCACTAAGATGATTAATTCGAATTGAACTAGGACAACCAGGATCATTTATTGGAGATGATCAAATCTATAATGTAATCGTAACAGCACATGCATTTATTATAATTTTCTTTATAGTAATACCTATTATAATTGGAGGATTTGGTAATTGATTAGTACCTTTAATAATTGGAGCACCAGATATAGCATTTCCTCGAATAAATAATATAAGATTCTGATTATTACCCCCATCACTAACACTCCTTTTAGCAAGATCAATTGTAGATAATGGAGCAGGAACAGGATGAACAGTATATCCTCCCTTATCAAGAAATTTAGCACATGCAGGAGCATCAGTAGATTTAGCAATTTTTTCACTACACCTTGCAGGTGTATCATCTATTTTAGGAGCAGTAAATTTTATTTCAACAATTATTAATATACGATCTACAGGTATAACACCTGAACGAATACCACTATTTGTATGATCAGTAGGTATTACTGCATTATTATTACTATTATCATTACCAGTTTTAGCTGGTGCTATTACTATATTATTAACAGATCGAAATTTTAATACATCATTCTTTGATCCAGCAGGAGGAGGAGATCCTATTTTATATCAACATTTATTT
>BCEAB160-16|Ilyocoris cimicoides|MG665510
AACACTTTATTTTATATTTGGAATTTGATCAGGAATAGTAGGAACCTCTTTAAGATGATTAATTCGAATTGAACTAGGACAACCAGGATCATTCATTGGAGATGATCAAATCTATAACGTAATTGTAACAGCACATGCATTCATTATAATTTTCTTCATGGTTATACCAATTATAATTGGAGGATTTGGTAATTGACTAGTACCTCTTATAATTGGAGCACCCGACATGGCATTTCCACGAATAAATAATATAAGATTTTGACTATTGCCCCCTTCATTAACACTTCTTATTTCAAGAAGAATAGTTAACAACGGGGCCGGAACAGGATGAACTGTTTATCCCCCCCTATCAACTAATATCGCCCATAGAGGAGCATCAGTAGACCTGGCTATCTTCTCTCTACACCTAGCAGGTGTATCATCCATTCTAGGAGCTGTGAACTTTATCTCAACAATTATTAATATACGATCAGTAGGAATAAAGCCTGACCGAATACCACTATTTGTATGATCAGTAGGAATTACTGCCCTACTCTTACTTCTATCATTACCAGTATTAGCAGGAGCTATTACAATATTATTAACTGACCGAAACTTCAATACATCATTCTTTGACCCTGCTGGAGGGGGAGATCCAATTCTCTACCAACATCTATTC
>BCEAB159-16|Ilyocoris cimicoides|MG665442
AACACTTTATTTTATATTTGGAATTTGATCAGGAATAGTAGGAACCTCTTTAAGATGATTAATTCGAATTGAACTAGGACAACCAGGATCATTCATTGGAGATGATCAAATCTATAACGTAATTGTAACAGCACATGCATTCATTATAATTTTCTTCATGGTTATACCAATTATAATTGGAGGATTTGGTAATTGACTAGTACCTCTTATAATTGGAGCACCCGACATGGCATTTCCACGAATAAATAATATAAGATTTTGACTATTGCCCCCTTCATTAACACTTCTTATTTCAAGAAGAATAGTTAACAACGGGGCCGGAACAGGATGAACTGTTTATCCCCCCCTATCAACTAATATCGCCCATAGAGGAGCATCAGTAGACCTGGCTATCTTCTCTCTACACCTAGCAGGTGTATCATCAATTCTAGGAGCTGTGAACTTTATCTCAACAATTATTAATATACGATCAGTAGGAATAAAGCCTGACCGAATACCACTATTTGTATGATCAGTAGGAATTACTGCCCTACTCTTACTTCTATCATTACCAGTATTAGCAGGAGCTATTACAATATTATTAACTGACCGAAACTTCAATACATCATTCTTTGACCCTGCTGGAGGGGGAGATCCAATTCTCTACCAACATCTATTC
>BCEAB158-16|Ilyocoris cimicoides|MG665662
AACACTTTATTTTATATTTGGAATTTGATCAGGAATAGTAGGAACCTCTTTAAGATGATTAATTCGAATTGAACTAGGACAACCAGGATCATTCATTGGAGATGATCAAATCTATAACGTAATTGTAACAGCACATGCATTCATTATAATTTTCTTCATGGTTATACCAATTATAATTGGAGGATTTGGTAATTGACTAGTACCTCTTATAATTGGAGCACCCGACATGGCATTTCCACGAATAAATAATATAAGATTTTGACTATTGCCCCCTTCATTAACACTTCTTATTTCAAGAAGAATAGTTAACAACGGGGCCGGAACAGGATGAACTGTTTATCCCCCCCTATCAACTAATATCGCCCATAGAGGAGCATCAGTAGACCTGGCTATCTTCTCTCTACACCTAGCAGGTGTATCATCCATTCTAGGAGCTGTGAACTTTATCTCAACAATTATTAATATACGATCAGTAGGAATAAAGCCTGACCGAATACCACTATTTGTATGATCAGTAGGAATTACTGCCCTACTCTTACTTCTATCATTACCAGTATTAGCAGGAGCTATTACAATATTATTAACTGACCGAAACTTCAATACATCATTCTTTGACCCTGCTGGAGGGGGAGATCCAATTCTCTACCAACATCTATTC
>BCEAB157-16|Ilyocoris cimicoides|MG665572
AACACTTTATTTTATATTTGGAATTTGATCAGGAATAGTAGGAACCTCTTTAAGATGATTAATTCGAATTGAACTAGGACAACCAGGATCATTCATTGGAGATGATCAAATCTATAACGTAATTGTAACAGCACATGCATTCATTATAATTTTCTTCATGGTTATACCAATTATAATTGGAGGATTTGGTAATTGACTAGTACCTCTTATAATTGGAGCACCCGACATGGCATTTCCACGAATAAATAATATAAGATTTTGACTATTGCCCCCTTCATTAACACTTCTTATTTCAAGAAGAATAGTTAACAACGGGGCCGGAACAGGATGAACTGTTTACCCCCCCCTATCAACTAATATCGCCCATAGAGGAGCATCAGTAGACCTAGCTATCTTCTCTCTACACCTAGCAGGTGTATCATCCATTCTAGGAGCTGTAAACTTTATCTCAACAATTATTAATATACGATCAGTAGGAATAAAGCCTGACCGAATACCACTATTTGTATGATCAGTAGGAATTACTGCCCTACTCTTACTTCTATCATTACCAGTATTAGCAGGAGCTATTACAATATTATTAACTGACCGAAACTTCAATACATCATTCTTTGACCCTGCTGGAGGGGGAGATCCAATTCTCTACCAACATCTATTC
>BCEAB156-16|Ilyocoris cimicoides|MG665896
AACACTTTATTTTATATTTGGAATTTGATCAGGAATAGTAGGAACCTCTTTAAGATGATTAATTCGAATTGAACTAGGACAACCAGGATCATTCATTGGAGATGATCAAATCTATAACGTAATTGTAACAGCACATGCATTCATTATAATTTTCTTCATGGTTATACCAATTATAATTGGAGGATTTGGTAATTGACTAGTACCTCTTATAATTGGAGCACCCGACATGGCATTTCCACGAATAAATAATATAAGATTTTGACTATTGCCCCCTTCATTAACACTTCTTATTTCAAGAAGAATAGTTAACAACGGGGCCGGAACAGGATGAACTGTTTACCCCCCCCTATCAACTAATATCGCCCATAGAGGAGCATCAGTAGACCTGGCTATCTTCTCTCTACACCTAGCAGGTGTATCATCCATTCTAGGAGCTGTAAACTTTATCTCAACAATTATTAATATACGATCAGTAGGAATAAAGCCTGACCGAATACCACTATTTGTATGATCAGTAGGAATTACTGCCCTACTCTTACTTCTATCATTACCAGTATTAGCAGGAGCTATTACAATATTATTAACTGACCGAAACTTCAATACATCATTCTTTGACCCTGCTGGAGGGGGAGATCCAATTCTCTACCAACATCTATTC
>BCEAB155-16|Callicorixa praeusta|MG665909
AACATTATATTTTATTTTCGGTATTTGGTCAGGTATAGTAGGAACATCACTTAGATGATTAATTCGAATTGAATTAGGACAACCAGGATCATTTATTGGAGATGATCAAATTTATAATGTAATTGTAACAGCTCATGCCTTTATTATAATTTTCTTCATGGTTATACCTATTATAATTGGGGGATTTGGAAATTGATTAGTACCTTTAATAATTGGGGCCCCTGATATAGCATTCCCTCGAATAAATAATATAAGTTTTTGATTACTGCCTCCCTCATTAACTCTACTTTTATCAAGTAGATTTGTAAACTCGGGGGCAGGGACAGGATGAACAGTCTATCCACCCCTATCAAGAAATTTAACACATAGAGGAGCATCTGTAGATCTGGCAATCTTCTCTTTACACCTAGCGGGTGTATCATCAATTTTAGGTGCCATCAATTTTATCTCAACTATTATTAATATACGAGTTATAGGAATAACTCCTGAACGGACTCCGTTATTTGTATGATCAGTAGGTATTACTGCTCTACTTTTACTTTTATCTTTACCAGTATTGGCTGGAGCTATTACTATATTATTAACAGACCGTAATTTTAACACATCATTCTTCGATCCTGCAGGGGGAGGAGACCCAATTTTATATCAACACTTATTT
>BCEAB153-16|Callicorixa praeusta|MG665988
AACATTATATTTTATTTTCGGTATTTGGTCAGGTATAGTAGGAACATCACTTAGATGATTAATTCGAATTGAATTAGGACAACCAGGATCATTTATTGGAGATGATCAAATTTATAATGTAATTGTAACAGCTCATGCCTTTATTATAATTTTCTTCATGGTTATACCTATTATAATTGGGGGATTTGGAAATTGATTAGTACCTTTAATAATTGGGGCCCCTGATATAGCATTCCCTCGAATAAATAATATAAGTTTTTGATTACTGCCTCCCTCATTAACTCTACTTTTATCAAGTAGATTTGTAAACTCGGGGGCAGGGACAGGATGAACAGTCTATCCACCCCTATCAAGAAATTTAACACATAGAGGAGCATCTGTAGATCTGGCAATCTTCTCTTTACACCTAGCGGGTGTATCATCAATTTTAGGTGCCATCAATTTTATCTCAACTATTATTAATATACGAGTTATAGGAATAACTCCTGAACGGACTCCGTTATTTGTATGATCAGTAGGTATTACTGCTCTACTTTTACTTTTATCTTTACCAGTATTGGCTGGAGCTATTACTATATTATTAACAGACCGTAATTTTAACACATCATTCTTCGATCCTGCAGGGGGAGGAGACCCAATTTTATATCAACACTTATTT
>BCEAB152-16|Hesperocorixa sahlbergi|MG665860
AACACTATATTTCATTTTCGGAATTTGGTCAGGAATAGTAGGAACATCTCTTAGATGATTAATTCGAATTGAATTAGGACAGCCAGGATCATTTATTGGAGATGATCAAATTTACAACGTCATTGTAACAGCCCATGCATTTATTATAATTTTCTTTATGGTTATACCAATTATAATTGGAGGATTTGGTAATTGATTAGTACCTCTAATAATCGGAGCACCCGACATGGCATTCCCCCGAATAAATAATATAAGATTTTGACTTCTACCTCCCTCCCTAACCTTACTTCTATCAAGTAGATTTGTAAACTCAGGAGCAGGAACTGGATGAACAGTTTATCCCCCACTTTCAAGAAATTTGACTCATAGAGGAGCATCAGTAGATCTAGCAATTTTCTCCCTACACCTAGCAGGTGTATCATCAATCCTTGGAGCTATTAACTTCATTTCAACTATTATTAATATACGAGTATTAGGAATAACTCCTGAACGAACACCCCTATTTGTATGATCTGTAGGAATTACAGCCCTCCTTCTTCTTTTATCACTACCTGTATTGGCAGGAGCTATTACAATACTATTAACAGATCGAAATTTTAATACATCATTCTTTGACCCTGCAGGAGGGGGGGATCCAATTCTTTATCAACACTTATTC
>BCEAB151-16|Hesperocorixa sahlbergi|MG665617
AACACTATATTTCATTTTCGGAATTTGGTCAGGAATAGTAGGAACATCTCTTAGATGATTAATTCGAATTGAATTAGGACAGCCAGGATCATTTATTGGAGATGATCAAATTTACAACGTCATTGTAACAGCCCATGCATTTATTATAATTTTCTTTATGGTTATACCAATTATAATTGGAGGATTTGGTAATTGATTAGTACCTCTAATAATCGGAGCACCCGACATGGCATTCCCCCGAATAAATAATATAAGATTTTGACTTCTACCTCCCTCCCTGACCTTACTTCTATCAAGTAGATTTGTAAACTCAGGAGCAGGAACTGGATGAACAGTTTATCCCCCACTTTCAAGAAATTTAACTCATAGAGGAGCATCAGTAGATCTAGCAATTTTCTCCCTACACCTAGCAGGTGTATCATCAATCCTTGGAGCTATTAACTTCATTTCAACTATTATTAATATACGAGTATTAGGAATAACTCCTGAACGAACACCCCTATTTGTATGATCTGTAGGAATTACAGCCCTCCTTCTTCTTTTATCACTACCTGTATTAGCAGGAGCTATTACAATACTATTAACAGATCGAAATTTTAATACATCATTCTTTGACCCTGCAGGAGGGGGAGATCCAATTCTTTATCAACACTTATTC
>BCEAB150-16|Hesperocorixa sahlbergi|MG665803
AACACTATATTTCATTTTCGGAATTTGGTCAGGAATAGTAGGAACATCTCTTAGATGATTAATTCGAATTGAATTAGGACAGCCAGGATCATTTATTGGAGATGATCAAATTTACAACGTCATTGTAACAGCCCATGCATTTATTATAATTTTCTTTATGGTTATACCAATTATAATTGGAGGATTTGGTAATTGATTAGTACCTCTAATAATCGGAGCACCCGACATGGCATTCCCCCGAATAAATAATATAAGATTTTGACTTCTACCTCCCTCCCTAACCTTACTTCTATCAAGTAGATTTGTAAACTCAGGAGCAGGAACTGGATGAACAGTTTATCCCCCACTTTCAAGAAATTTGACTCATAGAGGAGCATCAGTAGATCTAGCAATTTTCTCCCTACACCTAGCAGGTGTATCATCAATCCTTGGAGCTATTAACTTCATTTCAACTATTATTAATATACGAGTATTAGGAATAACTCCTGAACGAACACCCCTATTTGTATGATCTGTAGGAATTACAGCCCTCCTTCTTCTTTTATCACTACCTGTATTGGCAGGAGCTATTACAATACTATTAACAGATCGAAATTTTAATACATCATTCTTTGACCCTGCAGGAGGGGGGGATCCAATTCTTTATCAACACTTATTC
>BCEAB149-16|Hesperocorixa sahlbergi|MG665922
AACACTATATTTCATTTTCGGAATTTGGTCAGGAATAGTAGGAACATCTCTTAGATGATTAATTCGAATTGAATTAGGACAGCCAGGATCATTTATTGGAGATGATCAAATTTACAACGTCATTGTAACAGCCCATGCATTTATTATAATTTTCTTTATGGTTATACCAATTATAATTGGAGGGTTTGGTAATTGATTAGTACCTCTAATAATCGGAGCACCCGACATGGCATTCCCCCGAATAAATAATATAAGATTTTGACTTCTACCTCCCTCCCTAACCTTACTTCTATCAAGTAGATTTGTAAACTCAGGAGCAGGAACTGGATGAACAGTTTATCCCCCACTTTCAAGAAATTTGACTCATAGAGGAGCATCAGTAGATCTAGCAATTTTCTCCCTACACCTAGCAGGTGTATCATCAATCCTTGGAGCTATTAACTTCATTTCAACTATTATTAATATACGAGTATTAGGAATAACTCCTGAACGAACACCCCTATTTGTATGATCTGTAGGAATTACAGCCCTCCTTCTTCTTTTATCACTACCTGTATTGGCAGGAGCTATTACAATACTATTAACAGATCGAAATTTTAATACATCATTCTTTGACCCTGCAGGAGGGGGGGATCCAATTCTTTATCAACACTTATTC
>BCEAB148-16|Hesperocorixa sahlbergi|MG665731
AACACTATATTTCATTTTCGGAATTTGGTCAGGAATAGTAGGAACATCTCTTAGATGATTAATTCGAATTGAATTAGGACAGCCAGGATCATTTATTGGAGATGATCAAATTTACAACGTCATTGTAACAGCCCATGCATTTATTATAATTTTCTTTATGGTTATACCAATTATAATTGGAGGATTTGGTAATTGATTAGTACCTCTAATAATCGGAGCACCCGACATGGCATTCCCCCGAATAAATAATATAAGATTTTGACTTCTACCTCCCTCCCTGACCTTACTTCTATCAAGTAGATTTGTAAACTCAGGAGCAGGAACTGGATGAACAGTTTATCCCCCACTTTCAAGAAATTTAACTCATAGAGGAGCATCAGTAGATCTAGCAATTTTCTCCCTACACCTAGCAGGTGTATCATCAATCCTTGGAGCTATTAACTTCATTTCAACTATTATTAATATACGAGTATTAGGAATAACTCCTGAACGAACACCCCTATTTGTATGATCTGTAGGAATTACAGCCCTCCTTCTTCTTTTATCACTACCTGTATTAGCAGGAGCTATTACAATACTATTAACAGATCGAAATTTTAATACATCATTCTTTGACCCTGCAGGAGGGGGAGATCCAATTCTTTATCAACACTTATTC
>BCEAB147-16|Hesperocorixa sahlbergi|MG665428
AACACTATATTTCATTTTCGGAATTTGGTCAGGAATAGTAGGAACATCTCTTAGATGATTAATTCGAATTGAATTAGGACAGCCAGGATCATTTATTGGGGATGATCAAATTTACAACGTCATTGTAACAGCCCATGCATTTATTATAATTTTCTTTATGGTTATACCAATTATAATTGGAGGATTTGGTAATTGATTAGTACCTCTAATAATCGGAGCACCCGACATGGCATTCCCCCGAATAAATAATATAAGATTTTGACTTCTACCTCCCTCCCTGACCCTACTTCTATCAAGTAGATTTGTAAACTCAGGAGCAGGAACTGGATGAACAGTTTATCCCCCACTTTCAAGAAATTTAACTCATAGAGGAGCATCAGTAGATCTAGCAATTTTCTCCCTACACCTAGCAGGTGTATCATCAATCCTTGGGGCTATTAACTTCATTTCAACTATTATTAATATACGAGTATTAGGAATAACTCCTGAACGAACACCCCTATTTGTATGATCTGTAGGAATTACAGCCCTCCTTCTTCTTTTATCACTACCTGTATTAGCAGGAGCTATTACAATACTATTAACAGATCGAAATTTTAATACATCATTCTTTGACCCTGCAGGAGGGGGAGATCCAATTCTTTATCAACACTTATTC
>BCEAB146-16|Hesperocorixa sahlbergi|MG665419
AACACTATATTTCATTTTCGGAATTTGGTCAGGAATAGTAGGAACATCTCTTAGATGATTAATTCGAATTGAATTAGGACAGCCAGGATCATTTATTGGAGATGATCAAATTTACAACGTCATTGTAACAGCCCATGCATTTATTATAATTTTCTTTATGGTTATACCAATTATAATTGGAGGATTTGGTAATTGATTAGTACCTCTAATAATCGGAGCACCCGACATGGCATTCCCCCGAATAAATAATATAAGATTTTGACTTCTACCTCCCTCCCTAACCTTACTTCTATCAAGTAGATTTGTAAACTCAGGAGCAGGAACTGGATGAACAGTTTATCCCCCACTTTCAAGAAATTTGACTCATAGAGGAGCATCAGTAGATCTAGCAATTTTCTCCCTACACCTAGCAGGTGTATCATCAATCCTTGGAGCTATTAACTTCATTTCAACTATTATTAATATACGAGTATTAGGAATAACTCCTGAACGAACACCCCTATTTGTATGATCTGTAGGAATTACAGCCCTCCTTCTTCTTTTATCACTACCTGTATTGGCAGGAGCTATTACAATACTATTAACAGATCGAAATTTTAATACATCATTCTTTGACCCTGCAGGAGGGGGGGATCCAATTCTTTATCAACACTTATTC
>BCEAB145-16|Hesperocorixa sahlbergi|MG665411
AACACTATATTTCATTTTCGGAATTTGGTCAGGAATAGTAGGAACATCTCTTAGATGATTAATTCGAATTGAATTAGGACAGCCAGGATCATTTATTGGAGATGATCAAATTTACAACGTCATTGTAACAGCCCATGCATTTATTATAATTTTCTTTATGGTTATACCAATTATAATTGGAGGATTTGGTAATTGATTAGTACCTCTAATAATCGGAGCACCCGACATGGCATTCCCCCGAATAAATAATATAAGATTTTGACTTCTACCTCCCTCCCTAACCTTACTTCTATCAAGTAGATTTGTAAACTCAGGGGCAGGAACTGGATGAACAGTTTATCCCCCACTTTCAAGAAATTTGACTCATAGAGGAGCATCAGTAGATCTAGCAATTTTCTCCCTACACCTAGCAGGTGTATCATCAATCCTTGGAGCTATTAACTTCATTTCAACTATTATTAATATACGAGTATTAGGAATAACTCCTGAACGAACACCCCTATTTGTATGATCTGTAGGAATTACAGCCCTCCTTCTTCTTTTATCACTACCTGTATTGGCAGGAGCTATTACAATACTATTAACAGATCGAAATTTTAATACATCATTCTTTGACCCTGCGGGAGGGGGGGATCCAATTCTTTATCAACACTTATTC
>BCEAB144-16|Hesperocorixa sahlbergi|MG665538
AACACTATATTTCATTTTCGGAATTTGGTCAGGAATAGTAGGAACATCTCTTAGATGATTAATTCGAATTGAATTAGGACAGCCAGGATCATTTATTGGAGATGATCAAATTTACAACGTCATTGTAACAGCCCATGCATTTATTATAATTTTCTTTATGGTTATACCAATTATAATTGGAGGATTTGGTAATTGATTAGTACCTCTAATAATCGGAGCACCCGACATGGCATTCCCCCGAATAAATAATATAAGATTTTGACTTCTACCTCCCTCCCTAACCTTACTTCTATCGAGTAGATTTGTAAACTCAGGAGCAGGAACTGGATGAACAGTTTATCCCCCACTTTCAAGAAATTTAACTCATAGAGGAGCATCAGTAGATCTAGCAATTTTCTCCCTACACCTAGCAGGTGTATCATCAATCCTTGGAGCTATTAACTTCATTTCAACTATTATTAATATACGAGTATTAGGAATAACTCCTGAACGAACACCCCTATTTGTATGATCTGTAGGAATTACAGCCCTCCTTCTTCTTTTATCACTACCTGTATTGGCAGGAGCTATTACAATACTATTAACAGATCGAAATTTTAATACATCATTCTTTGACCCTGCAGGAGGGGGGGATCCAATTCTTTATCAACACTTATTC
>BCEAB143-16|Hesperocorixa sahlbergi|MG665507
AACACTATATTTCATTTTCGGAATTTGGTCAGGAATAGTAGGAACATCTCTTAGATGATTAATTCGAATTGAATTAGGACAGCCAGGATCATTTATTGGAGATGATCAAATTTACAACGTCATTGTAACAGCCCATGCATTTATTATAATTTTCTTTATGGTTATACCAATTATAATTGGAGGATTTGGTAATTGATTAGTACCTCTAATAATCGGAGCACCCGACATGGCATTCCCCCGAATAAATAATATAAGATTTTGACTTCTACCTCCCTCCCTAACCTTACTTCTATCAAGTAGATTTGTAAACTCAGGAGCAGGAACTGGATGAACAGTTTATCCCCCACTTTCAAGAAATTTGACTCATAGAGGAGCATCAGTAGATCTAGCAATTTTCTCCCTACACCTAGCAGGTGTATCATCAATCCTTGGAGCTATTAACTTCATTTCAACTATTATTAATATACGAGTATTAGGAATAACTCCTGAACGAACACCCCTATTTGTATGATCTGTGGGAATTACAGCCCTCCTTCTTCTTTTATCACTACCTGTATTGGCAGGAGCTATTACAATACTATTAACAGATCGAAATTTTAATACATCATTCTTTGACCCTGCAGGAGGGGGGGATCCAATTCTTTATCAACACTTATTC
>BCEAB142-16|Hesperocorixa sahlbergi|MG665527
AACACTATATTTCATTTTCGGAATTTGGTCAGGAATAGTAGGAACATCTCTTAGATGATTAATTCGAATTGAATTAGGACAGCCAGGATCATTTATTGGAGATGATCAAATTTACAACGTCATTGTAACAGCCCATGCATTTATTATAATTTTCTTTATGGTTATACCAATTATAATTGGAGGATTTGGTAATTGATTAGTACCTCTAATAATCGGAGCACCCGACATGGCATTCCCCCGAATAAATAATATAAGATTTTGACTTCTACCTCCCTCCCTAACCTTACTTCTATCAAGTAGATTTGTAAACTCAGGAGCAGGAACTGGATGAACAGTTTATCCCCCACTTTCAAGAAATTTGACTCATAGAGGAGCATCAGTAGATCTAGCAATTTTCTCCCTACACCTAGCAGGTGTATCATCAATCCTTGGAGCTATTAACTTCATTTCAACTATTATTAATATACGAGTATTAGGAATAACTCCTGAACGAACACCCCTATTTGTATGATCTGTAGGAATTACAGCCCTCCTTCTTCTTTTATCACTACCTGTATTGGCAGGAGCTATTACAATACTATTAACAGATCGAAATTTTAATACATCATTCTTTGACCCTGCAGGAGGGGGGGATCCAATTCTTTATCAACACTTATTC
>BCEAB141-16|Hesperocorixa sahlbergi|MG665765
AACACTATATTTCATTTTCGGAATTTGGTCAGGAATAGTAGGAACATCTCTTAGATGATTAATTCGAATTGAATTAGGACAGCCAGGATCATTTATTGGAGATGATCAAATTTACAACGTCATTGTAACAGCCCATGCATTTATTATAATTTTCTTTATGGTTATACCAATTATAATTGGAGGATTTGGTAATTGATTAGTACCTCTAATAATCGGAGCACCCGACATGGCATTCCCCCGAATAAATAATATAAGATTTTGACTTCTACCTCCCTCCCTAACCTTACTTCTATCAAGTAGATTTGTAAACTCAGGAGCAGGAACTGGATGAACAGTTTATCCCCCACTTTCAAGAAATTTGACTCATAGAGGAGCATCAGTAGATCTAGCAATTTTCTCCCTACACCTAGCAGGTGTATCATCAATCCTTGGAGCTATTAACTTCATTTCAACTATTATTAATATACGAGTATTAGGAATAACTCCTGAACGAACACCCCTATTTGTATGATCTGTAGGAATTACAGCCCTCCTTCTTCTTTTATCACTACCTGTATTGGCAGGAGCTATTACAATACTATTAACAGATCGAAATTTTAATACATCATTCTTTGACCCTGCAGGAGGGGGGGATCCAATTCTTTATCAACACTTATTC
>BCEAB140-16|Hesperocorixa sahlbergi|MG665412
AACACTATATTTCATTTTCGGAATTTGGTCAGGAATAGTAGGAACATCTCTTAGATGATTAATTCGAATTGAATTAGGACAGCCAGGATCATTTATTGGAGATGATCAAATTTACAACGTCATTGTAACAGCCCATGCATTTATTATAATTTTCTTTATGGTTATACCAATTATAATTGGAGGATTTGGTAATTGATTAGTACCTCTAATAATCGGAGCACCCGACATGGCATTCCCCCGAATAAATAATATAAGATTTTGACTTCTACCTCCCTCCCTAACCTTACTTCTATCAAGTAGATTTGTAAACTCAGGAGCAGGAACTGGATGAACAGTTTATCCCCCACTTTCAAGAAATTTGACTCATAGAGGAGCATCAGTAGATCTAGCAATTTTCTCCCTACACCTAGCAGGTGTATCATCAATCCTTGGAGCTATTAACTTCATTTCAACTATTATTAATATACGAGTATTAGGAATAACTCCTGAACGAACACCCCTATTTGTATGATCTGTAGGAATTACAGCCCTCCTTCTTCTTTTATCACTACCTGTATTGGCAGGAGCTATTACAATACTATTAACAGATCGAAATTTTAATACATCATTCTTTGACCCTGCAGGAGGGGGGGATCCAATTCTTTATCAACACTTATTC
>BCEAB139-16|Hesperocorixa sahlbergi|MG665408
AACACTATATTTCATTTTCGGAATTTGGTCAAGAATAGTAGGAACATCTCTTAGATGATTAATTCGAATTGAATTAGGACAGCCAGGATCATTTATTGGAGATGATCAAATTTACAACGTCATTGTAACAGCCCATGCATTTATTATAATTTTCTTTATGGTTATACCAATTATAATTGGAGGATTTGGTAATTGATTAGTACCTCTAATAATCGGAGCACCCGACATGGCATTCCCCCGAATAAATAATATAAGATTTTGACTTCTACCTCCCTCCCTAACCTTACTTCTATCAAGTAGATTTGTAAACTCAGGAGCAGGAACTGGATGAACAGTTTATCCCCCACTTTCAAGAAATTTGACTCATAGAGGAGCATCAGTAGATCTAGCAATTTTCTCCCTACACCTAGCAGGTGTATCATCAATCCTTGGAGCTATTAACTTCATTTCAACTATTATTAATATACGAGTATTAGGAATAACTCCTGAACGAACACCCCTATTTGTATGATCTGTAGGAATTACAGCCCTCCTTCTTCTTTTATCACTACCTGTATTGGCAGGAGCTATTACAATACTATTAACAGATCGAAATTTTAATACATCATTCTTTGACCCTGCAGGAGGGGGGGATCCAATTCTTTATCAACACTTATTC
>BCEAB138-16|Hesperocorixa sahlbergi|MG665598
AACACTATATTTCATTTTCGGAATTTGGTCAGGAATAGTAGGAACATCTCTTAGATGATTAATTCGAATTGAATTAGGACAGCCAGGATCATTTATTGGAGATGATCAAATTTACAACGTCATTGTAACAGCCCATGCATTTATTATAATTTTCTTTATGGTTATACCAATTATAATTGGAGGATTTGGTAATTGATTAGTACCTCTAATAATCGGAGCACCCGACATGGCATTCCCCCGAATAAATAATATAAGATTTTGACTTCTACCTCCCTCCCTGACCTTACTTCTATCAAGTAGATTTGTAAACTCAGGAGCAGGAACTGGATGAACAGTTTATCCCCCACTTTCAAGAAATTTAACTCATAGAGGAGCATCAGTAGATCTAGCAATTTTCTCCCTACACCTAGCAGGTGTATCATCAATCCTTGGAGCTATTAACTTCATTTCAACTATTATTAATATACGAGTATTAGGAATAACTCCTGAACGAACACCCCTATTTGTATGATCTGTAGGAATTACAGCCCTCCTTCTTCTTTTATCACTACCTGTATTAGCAGGAGCTATTACAATACTATTAACAGATCGAAATTTTAATACATCATTCTTTGACCCTGCAGGAGGGGGAGATCCAATTCTTTATCAACACTTATTC
>BCEAB137-16|Hesperocorixa sahlbergi|MG665876
AACACTATATTTCATTTTCGGAATTTGGTCAGGAATAGTAGGAACATCTCTTAGATGATTAATTCGAATTGAATTAGGACAGCCAGGATCATTTATTGGAGATGATCAAATTTACAACGTCATTGTAACAGCCCATGCATTTATTATAATTTTCTTTATGGTTATACCAATTATAATTGGAGGATTTGGTAATTGATTAGTACCTCTAATAATCGGAGCACCCGACATGGCATTCCCCCGAATAAATAATATAAGATTTTGACTTCTACCTCCCTCCCTAACCTTACTTCTATCAAGTAGATTTGTAAACTCAGGAGCAGGAACTGGATGAACAGTTTATCCCCCACTTTCAAGAAATTTAACTCATAGAGGAGCATCAGTAGATCTAGCAATTTTCTCCCTACACCTAGCAGGTGTATCATCAATCCTTGGAGCTATTAACTTCATTTCAACTATTATTAATATACGAGTATTAGGAATAACTCCTGAACGAACACCCCTATTTGTATGATCTGTAGGAATTACAGCCCTCCTTCTTCTTTTATCACTACCTGTATTAGCAGGAGCTATTACAATACTATTAACAGATCGAAATTTTAATACATCATTCTTTGACCCTGCGGGAGGGGGGGATCCAATTCTTTATCAACACTTATTC
>BCEAB136-16|Hesperocorixa sahlbergi|MG665801
AACACTATATTTCATTTTCGGAATTTGGTCAGGAATAGTAGGAACATCTCTTAGATGATTAATTCGAATTGAATTAGGACAGCCAGGATCATTTATTGGAGATGATCAAATTTACAACGTCATTGTAACAGCCCATGCATTTATTATAATTTTCTTTATGGTTATACCAATTATAATTGGAGGATTTGGTAATTGATTAGTACCTCTAATAATCGGAGCACCCGACATGGCATTCCCCCGAATAAATAATATAAGATTTTGACTTCTACCTCCCTCCCTAACCTTACTTCTATCAAGTAGATTTGTAAACTCAGGAGCAGGAACTGGATGAACAGTTTATCCCCCACTTTCAAGAAATTTGACTCATAGAGGAGCATCAGTAGATCTAGCAATTTTCTCCCTACACCTAGCAGGTGTATCATCAATCCTTGGAGCTATTAACTTCATTTCAACTATTATTAATATACGAGTATTAGGAATAACTCCTGAACGAACACCCCTATTTGTATGATCTGTAGGAATTACAGCCCTCCTTCTTCTTTTATCACTACCTGTATTGGCAGGAGCTATTACAATACTATTAACAGATCGAAATTTTAATACATCATTCTTTGACCCTGCAGGAGGGGGGGATCCAATTCTTTATCAACACTTATTC
>BCEAB135-16|Hesperocorixa sahlbergi|MG665607
AACACTATATTTCATTTTCGGAATTTGGTCAGGAATAGTAGGAACATCTCTTAGATGATTAATTCGAATTGAATTAGGACAGCCAGGATCATTTATTGGGGATGATCAAATTTACAACGTCATTGTAACAGCCCATGCATTTATTATAATTTTCTTTATGGTTATACCAATTATAATTGGAGGATTTGGTAATTGATTAGTACCTCTAATAATCGGAGCACCCGACATGGCATTCCCCCGAATAAATAATATAAGATTTTGACTTCTACCTCCCTCCCTGACCTTACTTCTATCAAGTAGATTTGTAAACTCAGGAGCAGGAACTGGATGAACAGTTTATCCCCCACTTTCAAGAAATTTAACTCATAGAGGAGCATCAGTAGATCTAGCAATTTTCTCCCTACACCTAGCAGGTGTATCATCAATCCTTGGGGCTATTAACTTCATTTCAACTATTATTAATATACGAGTATTAGGAATAACTCCTGAACGAACACCCCTATTTGTATGATCTGTAGGAATTACAGCCCTCCTTCTTCTTTTATCACTACCTGTATTAGCAGGAGCTATTACAATACTATTAACAGATCGAAATTTTAATACATCATTCTTTGACCCTGCAGGAGGGGGAGATCCAATTCTTTATCAACACTTATTC
>BCEAB134-16|Hesperocorixa sahlbergi|MG665673
AACACTATATTTCATTTTCGGAATTTGGTCAGGAATAGTAGGAACATCTCTTAGATGATTAATTCGAATTGAATTAGGACAGCCAGGATCATTTATTGGAGATGATCAAATTTACAACGTCATTGTAACAGCCCATGCATTTATTATAATTTTCTTTATGGTTATACCAATTATAATTGGAGGATTTGGTAATTGATTAGTACCTCTAATAATCGGAGCACCCGACATGGCATTCCCCCGAATAAATAATATAAGATTTTGACTTCTACCTCCCTCCCTAACCTTACTTCTATCAAGTAGATTTGTAAACTCAGGAGCAGGAACTGGATGAACAGTTTATCCCCCACTTTCAAGAAATTTGACTCATAGAGGAGCATCAGTAGATTTAGCAATTTTCTCCCTACACCTAGCAGGTGTATCATCAATCCTTGGAGCTATTAACTTCATTTCAACTATTATTAATATACGAGTATTAGGAATAACTCCTGAACGAACACCCCTATTTGTATGATCTGTAGGAATTACAGCCCTCCTTCTTCTTTTATCACTACCTGTATTGGCAGGAGCTATTACAATACTATTAACAGATCGAAATTTTAATACATCATTCTTTGACCCTGCAGGAGGGGGGGATCCAATTCTTTATCAACACTTATTC
>BCEAB133-16|Hesperocorixa sahlbergi|MG665626
AACACTATATTTCATTTTCGGAATTTGGTCAGGAATAGTAGGAACATCTCTTAGATGATTAATTCGAATTGAATTAGGACAGCCAGGATCATTTATTGGAGATGATCAAATTTACAACGTCATTGTAACAGCCCATGCATTTATTATAATTTTCTTTATGGTTATACCAATTATAATTGGAGGATTTGGTAATTGATTAGTACCTCTAATAATCGGAGCACCCGACATGGCATTCCCCCGAATAAATAATATAAGATTTTGACTTCTACCTCCCTCCTTAACCTTACTTCTATCAAGTAGATTTGTAAACTCAGGAGCAGGAACTGGATGAACAGTTTATCCCCCACTTTCAAGAAATTTGACTCATAGAGGAGCATCAGTAGATCTAGCAATTTTCTCCCTACACCTAGCAGGTGTATCATCAATCCTTGGAGCTATTAACTTCATTTCAACTATTATTAATATACGAGTATTAGGAATAACTCCTGAACGAACACCCCTATTTGTATGATCTGTAGGAATTACAGCCCTCCTTCTTCTTTTATCACTACCTGTATTGGCAGGAGCTATTACAATACTATTAACAGATCGAAATTTTAATACATCATTCTTTGACCCTGCAGGAGGGGGGGATCCAATTCTTTATCAACACTTATTC
>BCEAB131-16|Hesperocorixa linnaei|MG665991
AACACTATATTTCATCTTCGGAATTTGATCAGGTATAGTAGGAACATCTCTTAGATGATTAATCCGAATTGAGCTGGGACAGCCAGGATCATTCATTGGAGATGACCAAATCTATAACGTTATTGTTACAGCCCATGCATTTATCATAATTTTCTTTATAGTTATGCCTATTATAATTGGAGGATTTGGAAATTGATTAGTACCTTTAATAATCGGAGCACCCGATATAGCATTCCCCCAAATAAATAATATAAGATTCTGACTACTTCCCCCCTCTTTAACCCTATTATTATCAAGAAGATTTGTAAATTCAGGAGCAGGGACAGGATGAACAGTATACCCACCCCTTTCAAGTAATTTAACTCATAGAGGAGCATCAGTAGATCTCGCAATTTTCTCTCTACACCTAGCTGGTGTATCTTCAATTTTAGGGGCCATTAATTTCATTTCAACAATTATCAATATACGAGTATTAGGTATAACGCCTGAACGAACACCGCTATTTGTGTGATCAGTAGGAATTACAGCCCTATTACTTCTTTTATCTCTACCAGTATTGGCCGGAGCCATCACCATATTATTAACAGACCGTAATTTTAATACATCATTTTTCGATCACGCAGGTGGGGGAGACCCAATTCTATACCAACATCTATTT
>BCEAB130-16|Hesperocorixa castanea|MG665478
AACACTATACTTCATTTTCGGAATCTGAGCAGGCATAGTGGGAACATCACTTAGATGATTAATCCGAATTGAATTAGGACAACCAGGATCATTTATTGGGGATGACCAAATCTATAACGTTATCGTTACAGCTCATGCATTTATTATAATTTTCTTTATGGTTATACCAATTATGATCGGAGGATTTGGTAATTGATTAGTACCTCTAATAATTGGAGCACCTGACATGGCATTCCCTCGAATAAATAATATAAGATTCTGACTTCTACCTCCTTCATTAACCCTCCTTTTATCAAGAAGATTTGTAAATTCCGGAGCAGGAACAGGATGAACAGTATACCCACCACTTTCAAGCAATTTAACACACAGAGGAGCATCTGTAGATTTAGCAATTTTCTCATTACATCTTGCCGGAGTATCTTCAATTTTAGGAGCCATTAACTTTATTTCAACAATTATTAATATACGAGTATTAGGAATAACTCCCGAACGAACCCCCCTATTCGTATGATCAGTAGGAATTACTGCCCTTCTCCTTCTACTATCATTACCAGTTTTGGCCGGAGCTATTACTATATTATTAACTGACCGTAACTTTAATACATCATTTTTCGATCCTGCAGGAGGAGGAGATCCAATTTTATATCAACACTTATTT
>BCEAB129-16|Hesperocorixa castanea|MG665804
AACACTATACTTCATTTTCGGAATCTGAGCAGGCATAGTGGGAACATCACTTAGATGATTAATCCGAATTGAATTAGGACAACCAGGATCATTTATTGGGGATGACCAAATCTATAACGTTATCGTTACAGCTCATGCATTTATTATAATTTTCTTTATGGTTATACCAATTATGATCGGAGGATTTGGTAATTGATTAGTACCTCTAATAATTGGAGCACCTGACATGGCATTCCCTCGAATAAATAATATAAGATTCTGACTTCTACCTCCTTCATTAACCCTCCTTTTATCAAGAAGATTTGTAAATTCCGGAGCAGGAACAGGATGAACAGTATACCCACCACTTTCAAGCAATTTAACACACAGAGGAGCATCTGTAGATTTAGCAATTTTCTCATTACATCTTGCCGGAGTATCTTCAATTTTAGGAGCCATTAACTTTATTTCAACAATTATTAATATACGAGTATTAGGAATAACTCCCGAACGAACCCCCCTATTCGTATGATCAGTAGGAATTACTGCCCTTCTCCTTCTACTATCATTACCAGTTTTGGCCGGAGCTATTACTATATTATTAACTGACCGTAACTTTAATACATCATTTTTCGATCCTGCAGGAGGAGGAGATCCAATTTTATATCAACACTTATTT
>BCEAB128-16|Hesperocorixa castanea|MG665445
AACACTATACTTCATTTTCGGAATCTGAGCAGGCATAGTGGGAACATCACTTAGATGATTAATCCGAATTGAATTAGGACAACCAGGATCATTTATTGGGGATGACCAAATCTATAACGTTATCGTTACAGCTCATGCATTTATTATAATTTTCTTTATGGTTATACCAATTATGATCGGAGGATTTGGTAATTGATTAGTACCTCTAATAATTGGAGCACCTGACATGGCATTCCCTCGAATAAATAATATAAGATTCTGACTTCTACCTCCTTCATTAACCCTCCTTTTATCAAGAAGATTTGTAAATTCCGGAGCAGGAACAGGATGAACAGTATACCCACCACTTTCAAGCAATTTAACACACAGAGGAGCATCTGTAGATTTAGCAATTTTCTCATTACATCTTGCCGGAGTATCTTCAATTTTAGGAGCCATTAACTTTATTTCAACAATTATTAATATACGAGTATTAGGAATAACTCCCGAACGAACCCCCCTATTCGTATGATCAGTAGGAATTACTGCCCTTCTCCTTCTACTATCATTACCAGTTTTGGCCGGAGCTATTACTATATTATTAACTGACCGTAACTTTAATACATCATTTTTCGATCCTGCAGGAGGAGGAGATCCAATTTTATATCAACACTTATTT
>BCEAB127-16|Hesperocorixa castanea|MG665643
AACACTATACTTCATTTTCGGAATCTGAGCAGGCATAGTGGGAACATCACTTAGATGATTAATCCGAATTGAATTAGGACAACCAGGATCATTTATTGGGGATGACCAAATCTATAACGTTATCGTTACAGCTCATGCATTTATTATAATTTTCTTTATGGTTATACCAATTATGATCGGAGGATTTGGTAATTGATTAGTACCTCTAATAATTGGAGCACCTGACATGGCATTCCCTCGAATAAATAATATAAGATTCTGACTTCTACCTCCTTCATTAACCCTCCTTTTATCAAGAAGATTTGTAAATTCCGGAGCAGGAACAGGATGAACAGTATACCCACCACTTTCAAGCAATTTAACACACAGAGGAGCATCTGTAGATTTAGCAATTTTCTCATTACATCTTGCCGGAGTATCTTCAATTTTAGGAGCCATTAACTTTATTTCAACAATTATTAATATACGAGTATTAGGAATAACTCCCGAACGAACCCCCCTATTCGTATGATCAGTAGGAATTACTGCCCTTCTCCTTCTACTATCATTACCAGTTTTGGCCGGAGCTATTACTATATTATTAACTGACCGTAACTTTAATACATCATTTTTCGATCCTGCAGGAGGAGGAGATCCAATTTTATATCAACACTTATTT
>BCEAB126-16|Hesperocorixa castanea|MG665969
AACACTATACTTCATTTTCGGAATCTGAGCAGGCATAGTGGGAACATCACTTAGATGATTAATCCGAATTGAATTAGGACAACCAGGATCATTTATTGGGGATGACCAAATCTATAACGTTATCGTTACAGCTCATGCATTTATTATAATTTTCTTTATGGTTATACCAATTATGATCGGAGGATTTGGTAATTGATTAGTACCTCTAATAATTGGAGCACCTGACATGGCATTCCCTCGAATAAATAATATAAGATTCTGACTTCTACCTCCTTCATTAACCCTCCTTTTATCAAGAAGATTTGTAAATTCCGGAGCAGGAACAGGATGAACAGTATACCCACCACTTTCAAGCAATTTAACACACAGAGGAGCATCTGTAGATTTAGCAATTTTCTCATTACATCTTGCCGGAGTATCTTCAATTTTAGGAGCCATTAACTTTATTTCAACAATTATTAATATACGAGTATTAGGAATAACTCCCGAACGAACCCCCCTATTCGTATGATCAGTAGGAATTACTGCCCTTCTCCTTCTACTATCATTACCAGTTTTGGCCGGAGCTATTACTATATTATTAACTGACCGTAACTTTAATACATCATTTTTCGATCCTGCAGGAGGAGGAGATCCAATTTTATATCAACACTTATTT
>BCEAB125-16|Hesperocorixa castanea|MG665737
AACACTATACTTCATTTTCGGAATCTGAGCAGGCATAGTGGGAACATCACTTAGATGATTAATCCGAATTGAATTAGGACAACCAGGATCATTTATTGGGGATGACCAAATCTATAACGTTATCGTTACAGCTCATGCATTTATTATAATTTTCTTTATGGTTATACCAATTATGATCGGAGGATTTGGTAATTGATTAGTACCTCTAATAATTGGAGCACCTGACATGGCATTCCCTCGAATAAATAATATAAGATTCTGACTTCTACCTCCTTCATTAACCCTCCTTTTATCAAGAAGATTTGTAAATTCCGGAGCAGGAACAGGATGAACAGTATACCCACCACTTTCAAGCAATTTAACACACAGAGGAGCATCTGTAGATTTAGCAATTTTCTCATTACATCTTGCCGGAGTATCTTCAATTTTAGGAGCCATTAACTTTATTTCAACAATTATTAATATACGAGTATTAGGAATAACTCCCGAACGAACCCCCCTATTCGTATGATCAGTAGGAATTACTGCCCTTCTCCTTCTACTATCATTACCAGTTTTGGCCGGAGCTATTACTATATTATTAACTGACCGTAACTTTAATACATCATTTTTCGATCCTGCAGGAGGAGGAGATCCAATTTTATATCAACACTTATTT
>BCEAB124-16|Hesperocorixa castanea|MG665894
AACACTATACTTCATTTTCGGAATCTGAGCAGGCATAGTGGGAACATCACTTAGATGATTAATCCGAATTGAATTAGGACAACCAGGATCATTTATTGGGGATGACCAAATCTATAACGTTATCGTTACAGCTCATGCATTTATTATAATTTTCTTTATGGTTATACCAATTATGATCGGAGGATTTGGTAATTGATTAGTACCTCTAATAATTGGAGCACCTGACATGGCATTCCCTCGAATAAATAATATAAGATTCTGACTTCTACCTCCTTCATTAACCCTCCTTTTATCAAGAAGATTTGTAAATTCCGGAGCAGGAACAGGATGAACAGTATACCCACCACTTTCAAGCAATTTAACACACAGAGGAGCATCTGTAGATTTAGCAATTTTCTCATTACATCTTGCCGGAGTATCTTCAATTTTAGGAGCCATTAACTTTATTTCAACAATTATTAATATACGAGTATTAGGAATAACTCCCGAACGAACCCCCCTATTCGTATGATCAGTAGGAATTACTGCCCTTCTCCTTCTACTATCATTACCAGTTTTGGCCGGAGCTATTACTATATTATTAACTGACCGTAACTTTAATACATCATTTTTCGATCCTGCAGGAGGAGGAGATCCAATTTTATATCAACACTTATTT
>BCEAB123-16|Hesperocorixa castanea|MG665416
AACACTATACTTCATTTTCGGAATCTGAGCAGGCATAGTGGGAACATCACTTAGATGATTAATCCGAATTGAATTAGGACAACCAGGATCATTTATTGGGGATGACCAAATCTATAACGTTATCGTTACAGCTCATGCATTTATTATAATTTTCTTTATGGTTATACCAATTATGATCGGAGGATTTGGTAATTGATTAGTACCTCTAATAATTGGAGCACCTGACATGGCATTCCCTCGAATAAATAATATAAGATTCTGACTTCTACCTCCTTCATTAACCCTCCTTTTATCAAGAAGATTTGTAAATTCCGGAGCAGGAACAGGATGAACAGTATACCCACCACTTTCAAGCAATTTAACACACAGAGGAGCATCTGTAGATTTAGCAATTTTCTCATTACATCTTGCCGGAGTATCTTCAATTTTAGGAGCCATTAACTTTATTTCAACAATTATTAATATACGAGTATTAGGAATAACTCCCGAACGAACCCCCCTATTCGTATGATCAGTAGGAATTACTGCCCTTCTCCTTCTACTATCATTACCAGTTTTGGCCGGAGCTATTACTATATTATTAACTGACCGTAACTTTAATACATCATTTTTCGATCCTGCAGGAGGAGGAGATCCAATTTTATATCAACACTTATTT
>GBMIX2995-16|Ranatra linearis|MG665552
---------------------------------------------ATCTCTAAGCTGATTAATTCGAATCGAACTAGGTCAACCAGGATCATTCATTGGAGATGACCAAATTTATAATGTAGTAGTGACTGCACATGCTTTTATTATAATTTTCTTCATAGTTATGCCTATTATAATTGGAGGATTTGGAAATTGATTAGTACCTTTAATATTAGGAGCGCCAGATATAGCATTCCCTCGAATAAATAATATAAGATTCTGATTACTTCCTCCATCCCTTACCCTCCTTTTAGCAAGCAGAATTGCAGAAAGAGGAGCAGGAACAGGATGAACAGTCTACCCTCCCCTATCAACTAATATTTCCCATAGAGGAGCGTCAGTCGATATAGCAATTTTTTCACTCCACTTAGCGGGTGTTTCATCTATTTTAGGAGCAGTAAACTTCATCTCAACTATTATTAATATACGAGCTACAGGAATAACCCCGGATCGAATAGCCCTATTTGTATGATCAGTAGGAATTACTGCATTATTATTATTACTATCTTTACCAGTATTAGCTGGGGCAATTACCATACTTCTTACAGATCGAAACCTTAATACATCATTCTTTGACCCTGCAGGAGGAGGAGATCCGATTTTGTATCAGCACCTATTT
>BCEAB121-16|Hesperocorixa castanea|MG665707
AACACTATACTTCATTTTCGGAATCTGAGCAGGCATAGTGGGAACATCACTTAGATGATTAATCCGAATTGAATTAGGACAACCAGGATCATTTATTGGGGATGACCAAATCTATAACGTTATCGTTACAGCTCATGCATTTATTATAATTTTCTTTATGGTTATACCAATTATGATCGGAGGATTTGGTAATTGATTAGTACCTCTAATAATTGGAGCACCTGACATGGCATTCCCTCGAATAAATAATATAAGATTCTGACTTCTACCTCCTTCATTAACCCTCCTTTTATCAAGAAGATTTGTAAATTCCGGAGCAGGAACAGGATGAACAGTATACCCACCACTTTCAAGCAATTTAACACACAGAGGAGCATCTGTAGATTTAGCAATTTTCTCATTACATCTTGCCGGAGTATCTTCAATTTTAGGAGCCATTAACTTTATTTCAACAATTATTAATATACGAGTATTAGGAATAACTCCCGAACGAACCCCCCTATTCGTATGATCAGTAGGAATTACTGCCCTTCTCCTTCTACTATCATTACCAGTTTTGGCCGGAGCTATTACTATATTATTAACTGACCGTAACTTTAATACATCATTTTTCGATCCTGCAGGAGGAGGAGATCCAATTTTATATCAACACTTATTT
>BCEAB120-16|Hesperocorixa castanea|MG665641
AACACTATACTTCATTTTCGGAATCTGAGCAGGCATAGTGGGAACATCACTTAGATGATTAATCCGAATTGAATTAGGACAACCAGGATCATTTATTGGGGATGACCAAATCTATAACGTTATCGTTACAGCTCATGCATTTATTATAATTTTCTTTATGGTTATACCAATTATGATCGGAGGATTTGGTAATTGATTAGTACCTCTAATAATTGGAGCACCTGACATGGCATTCCCTCGAATAAATAATATAAGATTCTGACTTCTACCTCCTTCATTAACCCTCCTTTTATCAAGAAGATTTGTAAATTCCGGAGCAGGAACAGGATGAACAGTATACCCACCACTTTCAAGCAATTTAACACACAGAGGAGCATCTGTAGATTTAGCAATTTTCTCATTACATCTTGCCGGAGTATCTTCAATTTTAGGAGCCATTAACTTTATTTCAACAATTATTAATATACGAGTATTAGGAATAACTCCCGAACGAACCCCCCTATTCGTATGATCAGTAGGAATTACTGCCCTTCTCCTTCTACTATCATTACCAGTTTTGGCCGGAGCTATTACTATATTATTAACTGACCGTAACTTTAATACATCATTTTTCGATCCTGCAGGAGGAGGAGATCCAATTTTATATCAACACTTATTT
>BCEAB119-16|Hesperocorixa castanea|MG665578
AACACTATACTTCATTTTCGGAATCTGAGCAGGCATAGTGGGAACATCACTTAGATGATTAATCCGAATTGAATTAGGACAACCAGGATCATTTATTGGGGATGACCAAATCTATAACGTTATCGTTACAGCTCATGCATTTATTATAATTTTCTTTATGGTTATACCAATTATGATCGGAGGATTTGGTAATTGATTAGTACCTCTAATAATTGGAGCACCTGACATGGCATTCCCTCGAATAAATAATATAAGATTCTGACTTCTACCTCCTTCATTAACCCTCCTTTTATCAAGAAGATTTGTAAATTCCGGAGCAGGAACAGGATGAACAGTATACCCACCACTTTCAAGCAATTTAACACACAGAGGAGCATCTGTAGATTTAGCAATTTTCTCATTACATCTTGCCGGAGTATCTTCAATTTTAGGAGCCATTAACTTTATTTCAACAATTATTAATATACGAGTATTAGGAATAACTCCCGAACGAACCCCCCTATTCGTATGATCAGTAGGAATTACTGCCCTTCTCCTTCTACTATCATTACCAGTTTTGGCCGGAGCTATTACTATATTATTAACTGACCGTAACTTTAATACATCATTTTTCGATCCTGCAGGAGGAGGAGATCCAATTTTATATCAACACTTATTT
>BCEAB118-16|Hesperocorixa castanea|MG665905
AACACTATACTTCATTTTCGGAATCTGAGCAGGCATAGTGGGAACATCACTTAGATGATTAATCCGAATTGAATTAGGACAACCAGGATCATTTATTGGGGATGACCAAATCTATAACGTTATCGTTACAGCTCATGCATTTATTATAATTTTCTTTATGGTTATACCAATTATGATCGGAGGATTTGGTAATTGATTAGTACCTCTAATAATTGGAGCACCTGACATGGCATTCCCTCGAATAAATAATATAAGATTCTGACTTCTACCTCCTTCATTAACCCTCCTTTTATCAAGAAGATTTGTAAATTCCGGAGCAGGAACAGGATGAACAGTATACCCACCACTTTCAAGCAATTTAACACACAGAGGAGCATCTGTAGATTTAGCAATTTTCTCATTACATCTTGCCGGAGTATCTTCAATTTTAGGAGCCATTAACTTTATTTCAACAATTATTAATATACGAGTATTAGGAATAACTCCCGAACGAACCCCCCTATTCGTATGATCAGTAGGAATTACTGCCCTTCTCCTTCTACTATCATTACCAGTTTTGGCCGGAGCTATTACTATATTATTAACTGACCGTAACTTTAATACATCATTTTTCGATCCTGCAGGAGGAGGAGATCCAATTTTATATCAACACTTATTT
>BCEAB117-16|Corixa punctata|MG665982
AACCCTATACTTTATTTTCGGAATTTGATCGGGTATAGTGGGAACATCACTTAGATGATTAATTCGAATTGAATTGGGGCAACCCGGATCGTTTATTGGAGATGACCAAATCTATAATGTAATTGTAACAGCCCATGCATTTATTATAATTTTCTTTATAGTTATGCCCATTATAATTGGTGGGTTTGGGAATTGATTGGTACCTTTAATAATTGGAGCCCCTGATATGGCATTCCCACGAATAAATAATATAAGATTTTGATTATTACCACCATCTTTAACCCTACTCCTATCAAGAAGATTTGTAAACTCAGGAGCGGGGACAGGATGAACAGTCTACCCGCCCCTATCAAGTAATTTAACCCACAGAGGGGCATCTGTAGATTTAGCAATCTTCTCACTACATTTAGCAGGTGTTTCATCAATTCTTGGGGCCATTAACTTCATCTCAACTATTATTAATATGCGAGTATTGGGTATAACCCCCGAACGAACACCACTATTCGTGTGATCTGTAGGTATTACAGCACTTCTATTACTACTATCCTTACCGGTATTAGCGGGAGCTATTACTATGCTACTAACAGACCGAAATTTTAATACTTCATTCTTCGACCCTGCAGGAGGGGGAGACCCAATTCTATATCAACACCTATTT
>BCEAB116-16|Corixa punctata|MG665677
AACCCTATACTTTATTTTCGGAATTTGATCGGGTATAGTGGGAACATCACTTAGATGATTAATTCGAATTGAATTGGGGCAACCCGGATCGTTTATTGGAGATGACCAAATCTATAATGTAATTGTAACAGCCCATGCATTTATTATAATTTTCTTTATAGTTATGCCCATTATAATTGGTGGGTTTGGGAATTGATTGGTACCTTTAATAATTGGAGCCCCTGATATGGCATTCCCACGAATAAATAATATAAGATTTTGATTATTACCACCATCTTTAACCCTACTCCTATCAAGAAGATTTGTAAACTCAGGAGCGGGGACAGGATGAACAGTCTACCCGCCCCTATCAAGTAATTTAACCCACAGAGGGGCATCTGTAGATTTAGCAATCTTCTCACTACATTTAGCAGGTGTTTCATCAATTCTTGGGGCCATTAACTTCATCTCAACTATTATTAATATGCGAGTATTGGGTATAACCCCCGAACGAACACCACTATTCGTGTGATCTGTAGGTATTACAGCACTTCTATTACTACTATCCTTACCGGTATTAGCAGGAGCTATTACTATGCTACTAACAGACCGAAATTTTAATACTTCATTCTTCGACCCTGCAGGAGGGGGAGACCCAATTCTATATCAACACCTATTT
>BCEAB115-16|Corixa punctata|MG665846
AACCCTATACTTTATTTTCGGAATTTGATCGGGTATAGTGGGAACATCACTTAGATGATTAATTCGAATTGAATTGGGGCAACCCGGATCGTTTATTGGAGATGACCAAATCTATAATGTAATTGTAACAGCCCATGCATTTATTATAATTTTCTTTATAGTTATGCCCATTATAATTGGTGGGTTTGGGAATTGATTGGTACCTTTAATAATTGGAGCCCCTGATATGGCATTCCCACGAATAAATAATATAAGATTTTGATTATTACCACCATCTTTAACCCTACTCCTATCAAGAAGATTTGTAAACTCAGGAGCGGGGACAGGATGAACAGTCTACCCGCCCCTATCAAGTAATTTAACCCACAGAGGGGCATCTGTAGATTTAGCAATCTTCTCACTACATTTAGCAGGTGTTTCATCAATTCTTGGGGCCATTAACTTCATCTCAACTATTATTAATATGCGAGTATTGGGTATAACCCCCGAACGAACACCACTATTCGTGTGATCTGTAGGTATTACAGCACTTCTATTACTACTATCCTTACCGGTATTAGCAGGAGCTATTACTATGCTACTAACAGACCGAAATTTTAATACTTCATTCTTCGACCCTGCAGGAGGGGGAGACCCAATTCTATATCAACACCTATTT
>BCEAB114-16|Corixa punctata|MG665654
AACCCTATACTTTATTTTCGGAATTTGATCGGGTATAGTGGGAACATCACTTAGATGATTAATTCGAATTGAATTGGGGCAACCCGGATCGTTTATTGGAGATGACCAAATCTATAATGTAATTGTAACAGCCCATGCATTTATTATAATTTTCTTTATAGTTATGCCCATTATAATTGGTGGGTTTGGGAATTGATTGGTACCTTTAATAATTGGAGCCCCTGATATGGCATTCCCACGAATAAATAATATAAGATTTTGATTATTACCACCATCTTTAACCCTACTCCTATCAAGAAGATTTGTAAACTCAGGAGCGGGGACAGGATGAACAGTCTACCCGCCCCTATCAAGTAATTTAACCCACAGAGGGGCATCTGTAGATTTAGCAATCTTCTCACTACATTTAGCAGGTGTTTCATCAATTCTTGGGGCCATTAACTTCATCTCAACTATTATTAATATGCGAGTATTGGGTATAACCCCCGAACGAACACCACTATTCGTGTGATCTGTAGGTATTACAGCACTTCTATTACTACTATCCTTACCGGTATTAGCAGGAGCTATTACTATGCTACTAACAGACCGAAATTTTAATACTTCATTCTTCGACCCTGCAGGAGGGGGAGACCCAATTCTATATCAACACCTATTT
>BCEAB113-16|Corixa punctata|MG665906
AACCCTATACTTTATTTTCGGAATTTGATCGGGTATAGTGGGAACATCACTTAGATGATTAATTCGAATTGAATTGGGGCAACCCGGATCGTTTATTGGAGATGACCAAATCTATAATGTAATTGTAACAGCCCATGCATTTATTATAATTTTCTTTATAGTTATGCCCATTATAATTGGTGGGTTTGGGAATTGATTGGTACCTTTAATAATTGGAGCCCCTGATATGGCATTCCCACGAATAAATAATATAAGATTTTGATTATTACCACCATCTTTAACCCTACTCCTATCAAGAAGATTTGTAAACTCAGGAGCGGGGACAGGATGAACAGTCTACCCGCCCCTATCAAGTAATTTAACCCACAGAGGGGCATCTGTAGATTTAGCAATCTTCTCACTACATTTAGCAGGTGTTTCATCAATTCTTGGGGCCATTAACTTCATCTCAACTATTATTAATATGCGAGTATTGGGTATAACCCCCGAACGAACACCACTATTCGTGTGATCTGTAGGTATTACAGCACTTCTATTACTACTATCCTTACCGGTATTAGCAGGAGCTATTACTATGCTACTAACAGACCGAAATTTTAATACTTCATTCTTCGACCCTGCAGGAGGGGGAGACCCAATTCTATATCAACACCTATTT
>BCEAB112-16|Corixa punctata|MG665515
AACCCTATACTTTATTTTCGGAATTTGATCGGGTATAGTGGGAACATCACTTAGATGATTAATTCGAATTGAATTGGGGCAACCCGGATCGTTTATTGGAGATGACCAAATCTATAATGTAATTGTAACAGCCCATGCATTTATTATAATTTTCTTTATAGTTATGCCCATTATAATTGGTGGGTTTGGGAATTGATTGGTACCTTTAATAATTGGAGCCCCTGATATGGCATTCCCACGAATAAATAATATAAGATTTTGATTATTACCACCATCTTTAACCCTACTCCTATCAAGAAGATTTGTAAACTCAGGAGCGGGGACAGGATGAACAGTCTACCCGCCCCTATCAAGTAATTTAACCCACAGAGGGGCATCTGTAGATTTAGCAATCTTCTCACTACATTTAGCAGGTGTTTCATCAATTCTTGGGGCCATTAACTTCATCTCAACTATTATTAATATGCGAGTATTGGGTATAACCCCCGAACGAACACCACTATTCGTGTGATCTGTAGGTATTACAGCACTTCTATTACTACTATCCTTACCGGTATTAGCAGGAGCTATTACTATGCTACTAACAGACCGAAATTTTAATACTTCATTCTTCGACCCTGCAGGAGGGGGAGACCCAATTCTATATCAACACCTATTT
>GBMIX2984-16|Aphelocheirus aestivalis|MG665407
---------------------------------AATAGTAGGAACATCATTAAGATGATTAATTCGAATTGAACTAGGACAACCAGGATCATTTATTGGTGATGATCAAATTTATAACGTAATTGTTACAGCACATGCATTTATTATAATTTTCTTTATAGTAATACCTATTATAATTGGGGGATTTGGAAACTGATTAGTACCCTTAATAATTGGAGCACCAGATATAGCATTTCCACGTATAAATAATATAAGATTTTGATTATTACCTCCCTCATTAACATTATTATTAGCAAGAAGAATTGTTGATAAAGGTGCAGGTACAGGATGAACTGTTTATCCACCACTAGCAAGAAACATTGCTCATAATGGAGCATCAGTAGATTTAGCAATTTTCTCACTACACTTAGCAGGTGTATCATCAATTTTAGGTGCTGTAAATTTTATTTCAACTATTATTAATATACGAACAGCTGGAATAACCCCAGATCGAATACCTTTATTTGTTTGATCAGTAGGAATTACTGCATTACTATTATTATTATCACTACCAGTGCTTGCTGGAGCAATCACAATATTATTAACAGATCGAAATTTTAATACATCATTTTTTGACCCTGCAGGAGGAGGAGATCCAATCTTATACCAACATTTATTT
>BCEAB110-16|Callicorixa praeusta|MG665683
AACATTATATTTTATTTTCGGTATTTGGTCAGGTATAGTAGGAACATCACTTAGATGATTAATTCGAATTGAATTAGGACAACCAGGATCATTTATTGGAGATGATCAAATTTATAATGTAATTGTAACAGCTCATGCCTTTATTATAATTTTCTTCATGGTTATACCTATTATAATTGGGGGATTTGGAAATTGATTAGTACCTTTAATAATTGGGGCCCCTGATATAGCATTCCCTCGAATAAATAATATAAGTTTTTGATTACTGCCTCCCTCATTAACTCTACTTTTATCAAGTAGATTTGTAAACTCGGGGGCAGGGACAGGATGAACAGTCTATCCACCCCTATCAAGAAATTTAACACATAGAGGAGCATCTGTAGATCTGGCAATCTTCTCTTTACACCTAGCGGGTGTATCATCAATTTTAGGTGCCATCAATTTTATCTCAACTATTATTAATATACGAGTTATAGGAATAACTCCTGAACGGACTCCGTTATTTGTATGATCAGTAGGTATTACTGCTCTACTTTTACTTTTATCTTTACCAGTATTGGCTGGAGCTATTACTATATTATTAACAGACCGTAATTTTAACACATCATTCTTCGATCCTGCAGGGGGAGGAGACCCAATTTTATATCAACACTTATTT
>BCEAB109-16|Callicorixa praeusta|MG665949
AACATTATATTTTATTTTCGGTATTTGGTCAGGTATAGTAGGAACATCACTTAGATGATTAATTCGAATTGAATTAGGACAACCAGGATCATTTATTGGAGATGATCAAATTTATAATGTAATTGTAACAGCTCATGCCTTTATTATAATTTTCTTCATGGTTATACCTATTATAATTGGGGGATTTGGAAATTGATTAGTACCTTTAATAATTGGGGCCCCTGATATAGCATTCCCTCGAATAAATAATATAAGTTTTTGATTACTGCCTCCCTCATTAACTCTACTTTTATCAAGTAGATTTGTAAACTCGGGGGCAGGGACAGGATGAACAGTCTATCCACCCCTATCAAGAAATTTAACACATAGAGGAGCATCTGTAGATCTGGCAATCTTCTCTTTACACCTAGCGGGTGTATCATCAATTTTAGGTGCCATCAATTTTATCTCAACTATTATTAATATACGAGTTATAGGAATAACTCCTGAACGGACTCCGTTATTTGTATGATCAGTAGGTATTACTGCTCTACTTTTACTTTTATCTTTACCAGTATTGGCTGGAGCTATTACTATATTATTAACAGACCGTAATTTTAACACATCATTCTTCGATCCTGCAGGGGGAGGAGACCCAATTTTATATCAACACTTATTT
>BCEAB108-16|Callicorixa praeusta|MG665805
AACATTATATTTTATTTTCGGTATTTGGTCAGGTATAGTAGGAACATCACTTAGATGATTAATTCGAATTGAATTAGGACAACCAGGATCATTTATTGGAGATGATCAAATTTATAATGTAATTGTAACAGCTCATGCCTTTATTATAATTTTCTTCATGGTTATACCTATTATAATTGGGGGATTTGGAAATTGATTAGTACCTTTAATAATTGGGGCCCCTGATATAGCATTCCCTCGAATAAATAATATAAGTTTTTGATTACTGCCTCCCTCATTAACTCTACTTTTATCAAGTAGATTTGTAAACTCGGGGGCAGGGACAGGATGAACAGTCTATCCACCCCTATCAAGAAATTTAACACATAGAGGAGCATCTGTAGATCTGGCAATCTTCTCTTTACACCTAGCGGGTGTATCATCAATTTTAGGTGCCATCAATTTTATCTCAACTATTATTAATATACGAGTTATAGGAATAACTCCTGAACGGACTCCGTTATTTGTATGATCAGTAGGTATTACTGCTCTACTTTTACTTTTATCTTTACCAGTATTGGCTGGAGCTATTACTATATTATTAACAGACCGTAATTTTAACACATCATTCTTCGATCCTGCAGGGGGAGGAGACCCAATTTTATATCAACACTTATTT
>BCEAB107-16|Callicorixa praeusta|MG665402
AACATTATATTTTATTTTCGGTATTTGGTCAGGTATAGTAGGAACATCACTTAGATGATTAATTCGAATTGAATTAGGACAACCAGGATCATTTATTGGAGATGATCAAATTTATAATGTAATTGTAACAGCTCATGCCTTTATTATAATTTTCTTCATGGTTATACCTATTATAATTGGGGGATTTGGAAATTGATTAGTACCTTTAATAATTGGGGCCCCTGATATAGCATTCCCTCGAATAAATAATATAAGTTTTTGATTACTGCCTCCCTCATTAACTCTACTTTTATCAAGTAGATTTGTAAACTCGGGGGCAGGGACAGGATGAACAGTCTATCCACCCCTATCAAGAAATTTAACACATAGAGGAGCATCTGTAGATCTGGCAATCTTCTCTTTACACCTAGCGGGTGTATCATCAATTTTAGGTGCCATCAATTTTATCTCAACTATTATTAATATACGAGTTATAGGAATAACTCCTGAACGGACTCCGTTATTTGTATGATCAGTAGGTATTACTGCTCTACTTTTACTTTTATCTTTACCAGTATTGGCTGGAGCTATTACTATATTATTAACAGACCGTAATTTTAACACATCATTCTTCGATCCTGCAGGGGGGGGAGACCCAATTTTATATCAACACTTATTT
>BCEAB106-16|Callicorixa praeusta|MG665755
AACATTATATTTTATTTTCGGTATTTGGTCAGGTATAGTAGGAACATCACTTAGATGATTAATTCGAATTGAATTAGGACAACCAGGATCATTTATTGGAGATGATCAAATTTATAATGTAATTGTAACAGCTCATGCCTTTATTATAATTTTCTTCATGGTTATACCTATTATAATTGGGGGATTTGGAAATTGATTAGTACCTTTAATAATTGGGGCCCCTGATATAGCATTCCCTCGAATAAATAATATAAGTTTTTGATTACTGCCTCCCTCATTAACTCTACTTTTATCAAGTAGATTTGTAAACTCGGGGGCAGGGACAGGATGAACAGTCTATCCACCCCTATCAAGAAATTTAACACATAGAGGAGCATCTGTAGATCTGGCAATCTTCTCTTTACACCTAGCGGGTGTATCATCAATTTTAGGTGCCATCAATTTTATCTCAACTATTATTAATATACGAGTTATAGGAATAACTCCTGAACGGACTCCGTTATTTGTATGATCAGTAGGTATTACTGCTCTACTTTTACTTTTATCTTTACCAGTATTGGCTGGAGCTATTACTATATTATTAACAGACCGTAATTTTAACACATCATTCTTCGATCCTGCAGGGGGAGGAGACCCAATTTTATATCAACACTTATTT
>BCEAB105-16|Callicorixa praeusta|MG665886
AACATTATATTTTATTTTCGGTATTTGGTCAGGTATAGTAGGAACATCACTTAGATGATTAATTCGAATTGAATTAGGACAACCAGGATCATTTATTGGAGATGATCAAATTTATAATGTAATTGTAACAGCTCATGCCTTTATTATAATTTTCTTCATGGTTATACCTATTATAATTGGGGGATTTGGAAATTGATTAGTACCTTTAATAATTGGGGCCCCTGATATAGCATTCCCTCGAATAAATAATATAAGTTTTTGATTACTGCCTCCCTCATTAACTCTACTTTTATCAAGTAGATTTGTAAACTCGGGGGCAGGGACAGGATGAACAGTCTATCCACCCCTATCAAGAAATTTAACACATAGAGGAGCATCTGTAGATCTGGCAATCTTCTCTTTACACCTAGCGGGTGTATCATCAATTTTAGGTGCCATCAATTTTATCTCAACTATTATTAATATACGAGTTATAGGAATAACTCCTGAACGGACTCCGTTATTTGTATGATCAGTAGGTATTACTGCTCTACTTTTACTTTTATCTTTACCAGTATTGGCTGGAGCTATTACTATATTATTAACAGACCGTAATTTTAACACATCATTCTTCGATCCTGCAGGGGGAGGAGACCCAATTTTATATCAACACTTATTT
>GBMIX2977-16|Hesperocorixa sahlbergi|MG665864
AACACTATATTTCATTTTCGGAATTTGGTCAGGAATAGTAGGAACATCTCTTAGATGATTAATTCGAATTGAATTAGGACAGCCAGGATCATTTATTGGAGATGATCAAATTTACAACGTCATTGTAACAGCCCATGCATTTATTATAATTTTCTTTATGGTTATACCAATTATAATTGGAGGATTTGGTAATTGATTAGTACCCCTAATAATCGGAGCACCCGACATGGCATTCCCCCGAATAAATAATATAAGATTTTGACTTCTACCTCCCTCCCTAACATTACTTCTATCAAGTAGATTTGTAAACTCAGGAGCAGGAACTGGATGAACAGTTTATCCCCCACTTTCAAGAAATTTAACTCATAGAGGAGCATCAGTAGATCTAGCAATTTTCTCCCTACACCTAGCAGGTGTATCATCAATCCTTGGAGCTATTAACTTCATTTCAACTATTATTAATATACGAGTATTAGGAATAACTCCTGAACGAACACCCCTATTTGTATGATCTGTAGGAATTACAGCCCTCCTCCTTCTTTTATCACTACCTGTATTAGCAGGAGCTATTACAATATTATTAACAGATCGAAATTTTAATACATCATTCTTTGACCCTGCGGGAGGGGGAGATCCAATTCTTTATCAACACTTATTT
>BCEAB103-16|Callicorixa praeusta|MG665649
AACATTATATTTTATTTTCGGTATTTGGTCAGGTATAGTAGGAACATCACTTAGATGATTAATTCGAATTGAATTAGGACAACCAGGATCATTTATTGGAGATGATCAAATTTATAATGTAATTGTAACAGCTCATGCCTTTATTATAATTTTCTTCATGGTTATACCTATTATAATTGGGGGATTTGGAAATTGATTAGTACCTTTAATAATTGGGGCCCCTGATATAGCATTCCCTCGAATAAATAATATAAGTTTTTGATTACTGCCTCCCTCATTAACTCTACTTTTATCAAGTAGATTTGTAAACTCGGGGGCAGGGACAGGATGAACAGTCTATCCACCCCTATCAAGAAATTTAACACATAGAGGAGCATCTGTAGATCTGGCAATCTTCTCTTTACACCTAGCGGGTGTATCATCAATTTTAGGTGCCATCAATTTTATCTCAACTATTATTAATATACGAGTTATAGGAATAACTCCTGAACGGACTCCGTTATTTGTATGATCAGTAGGTATTACTGCTCTACTTTTACTTTTATCTTTACCAGTATTGGCTGGAGCTATTACTATATTATTAACAGACCGTAATTTTAACACATCATTCTTCGATCCTGCAGGGGGAGGAGACCCAATTTTATATCAACACTTATTT
>BCEAB102-16|Callicorixa praeusta|MG665883
AACATTATATTTTATTTTCGGTATTTGGTCAGGTATAGTAGGAACATCACTTAGATGATTAATTCGAATTGAATTAGGACAACCAGGATCATTTATTGGAGATGATCAAATTTATAATGTAATTGTAACAGCTCATGCCTTTATTATAATTTTCTTCATGGTTATACCTATTATAATTGGGGGATTTGGAAATTGATTAGTACCTTTAATAATTGGGGCCCCTGATATAGCATTCCCTCGAATAAATAATATAAGTTTTTGATTACTGCCTCCCTCATTAACTCTACTTTTATCAAGTAGATTTGTAAACTCGGGGGCAGGGACAGGATGAACAGTCTATCCACCCCTATCAAGAAATTTAACACATAGAGGAGCATCTGTAGATCTGGCAATCTTCTCTTTACACCTAGCGGGTGTATCATCAATTTTAGGTGCCATCAATTTTATCTCAACTATTATTAATATACGAGTTATAGGAATAACTCCTGAACGGACTCCGTTATTTGTATGATCAGTAGGTATTACTGCTCTACTTTTACTTTTATCTTTACCAGTATTGGCTGGAGCTATTACTATATTATTAACAGACCGTAATTTTAACACATCATTCTTCGATCCTGCAGGGGGAGGAGACCCAATTTTATATCAACACTTATTT
>BCEAB101-16|Callicorixa praeusta|MG665652
AACATTATATTTTATTTTCGGTATTTGGTCAGGTATAGTAGGAACATCACTTAGATGATTAATTCGAATTGAATTAGGACAACCAGGATCATTTATTGGAGATGATCAAATTTATAATGTAATTGTAACAGCTCATGCCTTTATTATAATTTTCTTCATGGTTATACCTATTATAATTGGGGGATTTGGAAATTGATTAGTACCTTTAATAATTGGGGCCCCTGATATAGCATTCCCTCGAATAAATAATATAAGTTTTTGATTACTGCCTCCCTCATTAACTCTACTTTTATCAAGTAGATTTGTAAACTCGGGGGCAGGGACAGGATGAACAGTCTATCCACCCCTATCAAGAAATTTAACACATAGAGGAGCATCTGTAGATCTGGCAATCTTCTCTTTACACCTAGCGGGTGTATCATCAATTTTAGGTGCCATCAATTTTATCTCAACTATTATTAATATACGAGTTATAGGAATAACTCCTGAACGGACTCCGTTATTTGTATGATCAGTAGGTATTACTGCTCTACTTTTACTTTTATCTTTACCAGTATTGGCTGGAGCTATTACTATATTATTAACAGACCGTAATTTTAACACATCATTCTTCGATCCTGCAGGGGGAGGAGACCCAATTTTATATCAACACTTATTT
>BCEAB100-16|Callicorixa praeusta|MG665808
AACATTATATTTTATTTTCGGTATTTGGTCAGGTATAGTAGGAACATCACTTAGATGATTAATTCGAATTGAATTAGGACAACCAGGATCATTTATTGGAGATGATCAAATTTATAATGTAATTGTAACAGCTCATGCCTTTATTATAATTTTCTTCATGGTTATACCTATTATAATTGGGGGATTTGGAAATTGATTAGTACCTTTAATAATTGGGGCCCCTGATATAGCATTCCCTCGAATAAATAATATAAGTTTTTGATTACTGCCTCCCTCATTAACTCTACTTTTATCAAGTAGATTTGTAAACTCGGGGGCAGGGACAGGATGAACAGTCTATCCACCCCTATCAAGAAATTTAACACATAGAGGAGCATCTGTAGATCTGGCAATCTTCTCTTTACACCTAGCGGGTGTATCATCAATTTTAGGTGCCATCAATTTTATCTCAACTATTATTAATATACGAGTTATAGGAATAACTCCTGAACGGACTCCGTTATTTGTATGATCAGTAGGTATTACTGCTCTACTTTTACTTTTATCTTTACCAGTATTGGCTGGAGCTATTACTATATTATTAACAGACCGTAATTTTAACACATCATTCTTCGATCCTGCAGGGGGAGGAGACCCAATTTTATATCAACACTTATTT
>BCEAB099-16|Cymatia bonsdorffii|MG665811
AACATTATACTTTATTCTAGGAATATGAGCAGGAATAGTAGGAACATCTTTAAGATGATTAATTCGAATTGAATTAGGTCAACCAGGGTCATTTATTGGAAATGATCAGATTTATAATGTAATTGTTACTGCACATGCATTTATTATAATCTTTTTTATAGTTATACCTATTATAATTGGAGGTTTTGGAAACTGATTAGTACCTTTAATAATTGGAGCCCCCGATATAGCATTTCCACGAATGAATAATATAAGATTTTGATTACTTCCTCCCTCGCTAACTTTATTAGTAAGAAGTAGATTTATTAACTCAGGGGCAGGAACAGGATGAACTGTATACCCACCTTTATCAAGAAATATAACTCACAGAGGAGCATCTGTAGACTTAGCAATCTTTTCCTTACATTTAGCAGGAGTATCATCAATTTTAGGAGCAATTAATTTTATTTCTACTATTATTAATATGCGAATATCAGGAATAACACCTGAACGAATCCCATTATTTGTATGATCAGTAGGAATTACTGCTCTACTATTACTACTATCACTACCAGTATTAGCTGGTGCTATCACAATATTATTAACTGATCGAAATTTTAATACCTCTTTTTTCGATCCAGCAGGAGGTGGGGACCCAATTTTATACCAACATCTATTT
>GBMIX2971-16|Hesperocorixa sahlbergi|MG665729
AACACTATATTTCATTTTCGGAATTTGGTCAGGAATAGTAGGAACATCTCTTAGATGATTAATTCGAATTGAATTAGGACAGCCAGGATCATTTATTGGAGATGATCAAATTTACAACGTCATTGTAACAGCCCATGCATTTATTATAATTTTCTTTATGGTTATACCAATTATAATTGGAGGATTTGGTAATTGATTAGTACCTCTAATAATCGGAGCACCCGACATGGCATTCCCCCGAATAAATAATATAAGATTTTGACTTCTACCTCCCTCCCTAACACTACTTCTATCAAGTAGATTTGTAAACTCAGGAGCAGGAACTGGATGAACAGTTTATCCCCCACTTTCAAGAAATTTAACTCATAGAGGAGCATCAGTAGATCTAGCAATTTTCTCCCTACACCTAGCAGGTGTATCATCAATCCTTGGAGCTATTAACTTCATTTCAACTATTATTAATATACGAGTATTAGGAATAACTCCTGAACGAACACCCCTATTTGTATGATCTGTAGGAATTACAGCCCTCCTTCTTCTTTTATCACTACCTGTATTAGCAGGAGCTATTACAATACTATTAACAGATCGAAATTTTAATACATCATTCTTTGACCCTGCAGGAGGGGGAGATCCAATTCTTTATCAACACTTATTC
>BCEAB097-16|Cymatia coleoptrata|MG665470
AACTTTATATTTCATTTTAGGAATTTGAGCAGGTATAACAGGAACATCATTAAGATGATTAATTCTAATTGAATTAGGTCAACCAGGATCATTTATCGGAGATGATCAAATTTTCTTTATAGTTATACCAATTATAATTGGAGGGTTTGGGAATTGACTAGTACCTTTAATAATTGGAGCCCCAGACATAGCATTCCCCCGAATAAATAATATAAGATTCTGATTACTGCCCCCCTCTTTAACTTTATTATTAAGAAGAAGATTTATTAATTCTGGAGCAGGAACAGGATGAACAGTATATCCACCTTTATCAAGTAATATAACTCACAGAGGAGCATCAGTAGATTTAGCAATTTTTTCACTACATTTAGCAGGTGTATCATCAATTCTGGGAGCTATTAACTTTATTTCAACTATCATCAATATACGAGTATCAGGAATAACTCCTGAACGAATTCCATTATTTGTATGATCAGTAGGAATTACTGCTTTATTGTTACTATTATCATTACCGGTACTAGCTGGTGCTATTACAATATTATTAACTGACCGAAACTTTAATACAACATTCTTTGATCCAGCAGGAGCCCTTTTATGTCAACATTTATTT
>BCEAB096-16|Cymatia coleoptrata|MG665780
AACTTTATATTTCATTTTAGGAATTTGAGCAGGTATAACAGGAACATCATTAAGATGATTAATTCTAATTGAATTAGGTCAACCAGGATCATTTATCGGAGATGATCAAATTTTCTTTATAGTTATACCAATTATAATTGGAGGGTTTGGGAATTGACTAGTACCTTTAATAATTGGAGCCCCAGACATAGCATTCCCCCGAATAAATAATATAAGATTCTGATTACTGCCCCCCTCTTTAACTTTATTATTAAGAAGAAGATTTATTAATTCTGGAGCAGGAACAGGATGAACAGTATATCCACCTTTATCAAGTAATATAACTCACAGAGGAGCATCAGTAGATTTAGCAATTTTTTCACTACATTTAGCAGGTGTATCATCAATTCTGGGAGCTATTAACTTTATTTCAACTATCATCAATATACGAGTATCAGGAATAACTCCTGAACGAATTCCATTATTTGTATGATCAGTAGGAATTACTGCTTTATTGTTACTATTATCATTACCGGTACTAGCTGGTGCTATTACAATATTATTAACTGACCGAAACTTTAATACAACATTCTTTGATCCAGCAGGAGCCCTTTTATGTCAACATTTATTT
>BCEAB095-16|Cymatia coleoptrata|MG665889
AACTTTATATTTCATTTTAGGAATTTGAGCAGGTATAACAGGAACATCATTAAGATGATTAATTCTAATTGAATTAGGTCAACCAGGATCATTTATCGGAGATGATCAAATTTTCTTTATAGTTATACCAATTATAATTGGAGGGTTTGGGAATTGACTAGTACCTTTAATAATTGGAGCCCCAGACATAGCATTCCCCCGAATAAATAATATAAGATTCTGATTACTGCCCCCCTCTTTAACTTTATTATTAAGAAGAAGATTTATTAATTCTGGAGCAGGAACAGGATGAACAGTATATCCACCTTTATCAAGTAATATAACTCACAGAGGAGCATCAGTAGATTTAGCAATTTTTTCACTACATTTAGCAGGTGTATCATCAATTCTGGGAGCTATTAACTTTATTTCAACTATCATCAATATACGAGTATCAGGAATAACTCCTGAACGAATTCCATTATTTGTATGATCAGTAGGAATTACTGCTTTATTGTTACTATTATCATTACCGGTACTAGCTGGTGCTATTACAATATTATTAACTGACCGAAACTTTAATACAACATTCTTTGATCCAGCAGGAGCCCTTTTATGTCAACATTTATTT
>GBMIX2967-16|Notonecta glauca|MG665799
-ACTTTATATTTCATTTTTGGTATTTGATCTGGTATAAGTGGAACATCATTAAGATGATTAATTCGAATTGAATTAGGACAACCAGGATCATTTATTGGAGATGATCAAATTTATAATGTAATTGTAACAGCACATGCATTCATTATAATTTTCTTTATAGTTATACCTATTATAATTGGAGGATTTGGTAATTGATTGGTACCATTAATAATTGGAGCACCTGATATAGCATTCCCTCGAATAAATAACATAAGATTTTGATTATTACCACCATCATTAACATTACTTTTAGCAAGATCAATTGTAGATAATGGAGCAGGGACAGGATGAACAGTTTATCCACCACTATCAAGAAATTTAGCACACGCAGGAGCATCAGTAGATTTAGCAATTTTCTCTTTACACCTTGCAGGTGTTTCATCTATTTTAGGAGCAGTAAATTTTATTTCAACAATTATTAATATACGATCTACAGGTATAACACCTGAACGAATACCATTATTCGTATGATCAGTAGGAATTACTGCATTACTATTATTATTATCATTACCCGTCTTAGCAGGTGCTATTACTATATTATTAACAGATCGAAATTTTAATACATCATTCTTTGATCCAGCCGGAGGAGGAGATCCTATTTTATATCAACATTTATTT
>BCEAB093-16|Cymatia coleoptrata|MG665474
AACTTTATATTTCATTTTAGGAATTTGAGCAGGTATAACAGGAACATCATTAAGATGATTAATTCTAATTGAATTAGGTCAACCAGGATCATTTATCGGAGATGATCAAATTTTCTTTATAGTTATACCAATTATAATTGGAGGGTTTGGGAATTGACTAGTACCTTTAATAATTGGAGCCCCAGACATAGCATTCCCCCGAATAAATAATATAAGATTCTGATTACTGCCCCCCTCTTTAACTTTATTATTAAGAAGAAGATTTATTAATTCTGGAGCAGGAACAGGATGAACAGTATATCCACCTTTATCAAGTAATATAACTCACAGAGGAGCATCAGTAGATTTAGCAATTTTTTCACTACATTTAGCAGGTGTATCATCAATTCTGGGAGCTATTAACTTTATTTCAACTATCATCAATATACGAGTATCAGGAATAACTCCTGAACGAATTCCATTATTTGTATGATCAGTAGGAATTACTGCTTTATTGTTACTATTATCATTACCGGTACTAGCTGGTGCTATTACAATATTATTAACTGACCGAAACTTTAATACAACATTCTTTGATCCAGCAGGAGCCCTTTTATGTCAACATTTATTT
>BCEAB092-16|Cymatia coleoptrata|MG665945
AACTTTATATTTCATTTTAGGAATTTGAGCAGGTATAACAGGAACATCATTAAGATGATTAATTCTAATTGAATTAGGTCAACCAGGATCATTTATCGGAGATGATCAAATTTTCTTTATAGTTATACCAATTATAATTGGAGGGTTTGGGAATTGACTAGTACCTTTAATAATTGGAGCCCCAGACATAGCATTCCCCCGAATAAATAATATAAGATTCTGATTACTGCCCCCCTCTTTAACTTTATTATTAAGAAGAAGATTTATTAATTCTGGAGCAGGAACAGGATGAACAGTATATCCACCTTTATCAAGTAATATAACTCACAGAGGAGCATCAGTAGATTTAGCAATTTTTTCACTACATTTAGCAGGTGTATCATCAATTCTGGGAGCTATTAACTTTATTTCAACTATCATCAATATACGAGTATCAGGAATAACTCCTGAACGAATTCCATTATTTGTATGATCAGTAGGAATTACTGCTTTATTGTTACTATTATCATTACCGGTACTAGCTGGTGCTATTACAATATTATTAACTGACCGAAACTTTAATACAACATTCTTTGATCCAGCAGGAGCCCTTTTATGTCAACATTTATTT
>BCEAB091-16|Cymatia coleoptrata|MG665693
AACTTTATATTTCATTTTAGGAATTTGAGCAGGTATAACAGGAACATCATTAAGATGATTAATTCTAATTGAATTAGGTCAACCAGGATCATTTATCGGAGATGATCAAATTTTCTTTATAGTTATACCAATTATAATTGGAGGGTTTGGGAATTGACTAGTACCTTTAATAATTGGAGCCCCAGACATAGCATTCCCCCGAATAAATAATATAAGATTCTGATTACTGCCCCCCTCTTTAACTTTATTATTAAGAAGAAGATTTATTAATTCTGGAGCAGGAACAGGATGAACAGTATATCCACCTTTATCAAGTAATATAACTCACAGAGGAGCATCAGTAGATTTAGCAATTTTTTCACTACATTTAGCAGGTGTATCATCAATTCTGGGAGCTATTAACTTTATTTCAACTATCATCAATATACGAGTATCAGGAATAACTCCTGAACGAATTCCATTATTTGTATGATCAGTAGGAATTACTGCTTTATTGTTACTATTATCATTACCGGTACTAGCTGGTGCTATTACAATATTATTAACTGACCGAAACTTTAATACAACATTCTTTGATCCAGCAGGAGCCCTTTTATGTCAACATTTATTT
>BCEAB090-16|Cymatia coleoptrata|MG665490
AACTTTATATTTCATTTTAGGAATTTGAGCAGGTATAACAGGAACATCATTAAGATGATTAATTCTAATTGAATTAGGTCAACCAGGATCATTTATCGGAGATGATCAAATTTTCTTTATAGTTATACCAATTATAATTGGAGGGTTTGGGAATTGACTAGTACCTTTAATAATTGGAGCCCCAGACATAGCATTCCCCCGAATAAATAATATAAGATTCTGATTACTGCCCCCCTCTTTAACTTTATTATTAAGAAGAAGATTTATTAATTCTGGAGCAGGAACAGGATGAACAGTATATCCACCTTTATCAAGTAATATAACTCACAGAGGAGCATCAGTAGATTTAGCAATTTTTTCACTACATTTAGCAGGTGTATCATCAATTCTGGGAGCTATTAACTTTATTTCAACTATCATCAATATACGAGTATCAGGAATAACTCCTGAACGAATTCCATTATTTGTATGATCAGTAGGAATTACTGCTTTATTGTTACTATTATCATTACCGGTACTAGCTGGTGCTATTACAATATTATTAACTGACCGAAACTTTAATACAACATTCTTTGATCCAGCAGGAGCCCTTTTATGTCAACATTTATTT
>GBMIX2962-16|Hesperocorixa sahlbergi|MG665584
AACACTATATTTCATTTTCGGAATTTGGTCAGGAATAGTAGGAACATCTCTTAGATGATTAATTCGAATTGAATTAGGACAGCCAGGATCATTTATTGGAGATGATCAAATTTACAACGTCATTGTAACAGCCCATGCATTTATTATAATTTTCTTTATGGTTATACCAATTATAATTGGAGGATTTGGTAATTGATTAGTACCCCTAATAATCGGAGCACCCGACATGGCATTCCCCCGAATAAATAATATAAGATTTTGACTTCTACCTCCCTCCCTAACATTACTTCTATCAAGTAGATTTGTAAATTCAGGAGCAGGAACTGGATGAACAGTTTATCCCCCACTTTCAAGAAATTTAACTCATAGAGGAGCATCAGTAGATCTAGCAATTTTCTCCCTACACCTAGCAGGTGTATCATCAATCCTTGGAGCTATTAACTTCATTTCAACTATTATTAATATACGAGTATTAGGAATAACTCCTGAACGAACACCCCTATTTGTATGATCTGTAGGAATTACAGCCCTCCTTCTTCTTTTATCACTACCTGTATTAGCAGGAGCTATTACAATATTATTAACAGATCGAAATTTTAATACATCATTCTTTGACCCTGCAGGAGGGGGAGATCCAATTCTTTATCAACACTTATTC
>BCEAB088-16|Cymatia coleoptrata|MG665484
AACTTTATATTTCATTTTAGGAATTTGAGCAGGTATAACAGGAACATCATTAAGATGATTAATTCTAATTGAATTAGGTCAACCAGGATCATTTATCGGAGATGATCAAATTTTCTTTATAGTTATACCAATTATAATTGGAGGGTTTGGGAATTGACTAGTACCTTTAATAATTGGAGCCCCAGACATAGCATTCCCCCGAATAAATAATATAAGATTCTGATTACTGCCCCCCTCTTTAACTTTATTATTAAGAAGAAGATTTATTAATTCTGGAGCAGGAACAGGATGAACAGTATATCCACCTTTATCAAGTAATATAACTCACAGAGGAGCATCAGTAGATTTAGCAATTTTTTCACTACATTTAGCAGGTGTATCATCAATTCTGGGAGCTATTAACTTTATTTCAACTATCATCAATATACGAGTATCAGGAATAACTCCTGAACGAATTCCATTATTTGTATGATCAGTAGGAATTACTGCTTTATTGTTACTATTATCATTACCGGTACTAGCTGGTGCTATTACAATATTATTAACTGACCGAAACTTTAATACAACATTCTTTGATCCAGCAGGAGCCCTTTTATGTCAACATTTATTT
>BCEAB087-16|Cymatia coleoptrata|MG665577
AACTTTATATTTCATTTTAGGAATTTGAGCAGGTATAACAGGAACATCATTAAGATGATTAATTCTAATTGAATTAGGTCAACCAGGATCATTTATCGGAGATGATCAAATTTTCTTTATAGTTATACCAATTATAATTGGAGGGTTTGGGAATTGACTAGTACCTTTAATAATTGGAGCCCCAGACATAGCATTCCCCCGAATAAATAATATAAGATTCTGATTACTGCCCCCCTCTTTAACTTTATTATTAAGAAGAAGATTTATTAATTCTGGAGCAGGAACAGGATGAACAGTATATCCACCTTTATCAAGTAATATAACTCACAGAGGAGCATCAGTAGATTTAGCAATTTTTTCACTACATTTAGCAGGTGTATCATCAATTCTGGGAGCTATTAACTTTATTTCAACTATCATCAATATACGAGTATCAGGAATAACTCCTGAACGAATTCCATTATTTGTATGATCAGTAGGAATTACTGCTTTATTGTTACTATTATCATTACCGGTACTAGCTGGTGCTATTACAATATTATTAACTGACCGAAACTTTAATACAACATTCTTTGATCCAGCAGGAGCCCTTTTATGTCAACATTTATTT
>BCEAB086-16|Cymatia coleoptrata|MG665574
AACTTTATATTTCATTTTAGGAATTTGAGCAGGTATAACAGGAACATCATTAAGATGATTAATTCTAATTGAATTAGGTCAACCAGGATCATTTATCGGAGATGATCAAATTTTCTTTATAGTTATACCAATTATAATTGGAGGGTTTGGGAATTGACTAGTACCTTTAATAATTGGAGCCCCAGACATAGCATTCCCCCGAATAAATAATATAAGATTCTGATTACTGCCCCCCTCTTTAACTTTATTATTAAGAAGAAGATTTATTAATTCTGGAGCAGGAACAGGATGAACAGTATATCCACCTTTATCAAGTAATATAACTCACAGAGGAGCATCAGTAGATTTAGCAATTTTTTCACTACATTTAGCAGGTGTATCATCAATTCTGGGAGCTATTAACTTTATTTCAACTATCATCAATATACGAGTATCAGGAATAACTCCTGAACGAATTCCATTATTTGTATGATCAGTAGGAATTACTGCTTTATTGTTACTATTATCATTACCGGTACTAGCTGGTGCTATTACAATATTATTAACTGACCGAAACTTTAATACAACATTCTTTGATCCAGCAGGAGCCCTTTTATGTCAACATTTATTT
>BCEAB085-16|Cymatia coleoptrata|MG665970
AACTTTATATTTCATTTTAGGAATTTGAGCAGGTATAACAGGAACATCATTAAGATGATTAATTCTAATTGAATTAGGTCAACCAGGATCATTTATCGGAGATGATCAAATTTTCTTTATAGTTATACCAATTATAATTGGAGGGTTTGGGAATTGACTAGTACCTTTAATAATTGGAGCCCCAGACATAGCATTCCCCCGAATAAATAATATAAGATTCTGATTACTGCCCCCCTCTTTAACTTTATTATTAAGAAGAAGATTTATTAATTCTGGAGCAGGAACAGGATGAACAGTATATCCACCTTTATCAAGTAATATAACTCACAGAGGAGCATCAGTAGATTTAGCAATTTTTTCACTACATTTAGCAGGTGTATCATCAATTCTGGGAGCTATTAACTTTATTTCAACTATCATCAATATACGAGTATCAGGAATAACTCCTGAACGAATTCCATTATTTGTATGATCAGTAGGAATTACTGCTTTATTGTTACTATTATCATTACCGGTACTAGCTGGTGCTATTACAATATTATTAACTGACCGAAACTTTAATACAACATTCTTTGATCCAGCAGGAGCCCTTTTATGTCAACATTTATTT
>GBMIX2957-16|Sigara lateralis|MG665903
-------------ATTTTTGGTATTTGATCAGGAATAGTAGGAACATCACTTAGATGATTAATTCGAATTGAGTTAGGCCAACCAGGATCATTTATTGGAGATGATCAAATCTATAATGTAATTGTCACAGCCCACGCATTTATTATAATTTTTTTTATAGTTATACCTATTATAATTGGAGGTTTTGGAAACTGATTAGTACCTTTAATAATTGGAGCTCCTGATATGGCATTCCCTCGTATAAATAATATAAGCTTTTGATTATTACCACCGTCTCTAACCCTACTTTTATCAAGAAGTTTTGTAAATTCAGGAGCAGGAACAGGATGAACAGTTTATCCACCGCTATCAAGAAATTTGACACATAGAGGAGCATCAGTAGATTTAGCAATTTTTTCACTACATTTAGCAGGTGTATCATCAATTTTGGGAGCTATTAATTTTATTTCAACTATTATTAATATACGAGTCATAGGAATAACTCCCGAACGAACACCACTATTTGTATGATCAGTGGGGATTACTGCACTACTTTTATTATTATCACTTCCAGTATTAGCTGGAGCTATTACTATACTATTAACTGATCGTAATTTTAATACATCATTCTTTGATCCGGCTGGAGGTGGTGACCCCATTTTATATCAACACTTATTT
>BCEAB083-16|Cymatia coleoptrata|MG665775
AACTTTATATTTCATTTTAGGAATTTGAGCAGGTATAACAGGAACATCATTAAGATGATTAATTCTAATTGAATTAGGTCAACCAGGATCATTTATCGGAGATGATCAAATTTTCTTTATAGTTATACCAATTATAATTGGAGGGTTTGGGAATTGACTAGTACCTTTAATAATTGGAGCCCCAGACATAGCATTCCCCCGAATAAATAATATAAGATTCTGATTACTGCCCCCCTCTTTAACTTTATTATTAAGAAGAAGATTTATTAATTCTGGAGCAGGAACAGGATGAACAGTATATCCACCTTTATCAAGTAATATAACTCACAGAGGAGCATCAGTAGATTTAGCAATTTTTTCACTACATTTAGCAGGTGTATCATCAATTCTGGGAGCTATTAACTTTATTTCAACTATCATCAATATACGAGTATCAGGAATAACTCCTGAACGAATTCCATTATTTGTATGATCAGTAGGAATTACTGCTTTATTGTTACTATTATCATTACCGGTACTAGCTGGTGCTATTACAATATTATTAACTGACCGAAACTTTAATACAACATTCTTTGATCCAGCAGGAGCCCTTTTATGTCAACATTTATTT
>GBMIX2955-16|Corixa punctata|MG665968
AACCCTATACTTTATTTTCGGAATTTGATCGGGTATAGTGGGAACATCACTTAGATGGTTAATTCGAATTGAATTGGGGCAACCCGGATCGTTTATTGGAGATGACCAAATCTATAATGTAATTGTAACAGCCCATGCATTTATTATAATTTTCTTTATAGTTATGCCCATTATAATTGGTGGGTTTGGGAATTGATTGGTACCTTTAATAATTGGAGCCCCTGATATGGCATTCCCACGAATAAATAATATAAGATTTTGATTATTACCACCATCTTTAACCCTACTCCTATCAAGAAGATTTGTAAACTCAGGAGCGGGGACAGGATGAACAGTCTACCCGCCCCTATCAAGTAATTTAACTCACAGAGGGGCATCTGTAGATTTAGCAATCTTCTCACTACATTTAGCAGGTGTTTCATCAATTCTTGGGGCCATTAACTTCATCTCAACTATTATTAATATGCGAGTATTGGGTATAACCCCCGAACGAACACCACTATTCGTGTGATCTGTAGGTATTACAGCACTTCTATTACTACTATCCTTACCGGTATTAGCAGGAGCTATTACTATGCTACTAACAGACCGAAATTTTAATACTTCATTCTTCGATCCTGCAGGAGGGGGAGACCCAATTCTATATCAACACCTATTT
>BCEAB081-16|Cymatia coleoptrata|MG665723
AACTTTATATTTCATTTTAGGAATTTGAGCAGGTATAACAGGAACATCATTAAGATGATTAATTCTAATTGAATTAGGTCAACCAGGATCATTTATCGGAGATGATCAAATTTTCTTTATAGTTATACCAATTATAATTGGAGGGTTTGGGAATTGACTAGTACCTTTAATAATTGGAGCCCCAGACATAGCATTCCCCCGAATAAATAATATAAGATTCTGATTACTGCCCCCCTCTTTAACTTTATTATTAAGAAGAAGATTTATTAATTCTGGAGCAGGAACAGGATGAACAGTATATCCACCTTTATCAAGTAATATAACTCACAGAGGAGCATCAGTAGATTTAGCAATTTTTTCACTACATTTAGCAGGTGTATCATCAATTCTGGGAGCTATTAACTTTATTTCAACTATCATCAATATACGAGTATCAGGAATAACTCCTGAACGAATTCCATTATTTGTATGATCAGTAGGAATTACTGCTTTATTGTTACTATTATCATTACCGGTACTAGCTGGTGCTATTACAATATTATTAACTGACCGAAACTTTAATACAACATTCTTTGATCCAGCAGGAGCCCTTTTATGTCAACATTTATTT
>GBMIX2953-16|Corixa punctata|MG665779
AACCCTATACTTTATTTTCGGAATTTGATCGGGTATAGTGGGAACATCACTTAGATGGTTAATTCGAATTGAATTGGGGCAACCCGGATCGTTTATTGGAGATGACCAAATCTATAATGTAATTGTAACAGCCCATGCATTTATTATAATTTTCTTTATAGTTATGCCCATTATAATTGGTGGGTTTGGGAATTGATTGGTACCTTTAATAATTGGAGCCCCTGATATGGCATTCCCACGAATAAATAATATAAGATTTTGATTATTACCACCATCTTTAACCCTACTCCTATCAAGAAGATTTGTAAACTCAGGAGCGGGGACAGGATGAACAGTCTACCCGCCCCTATCAAGTAATTTAACTCACAGAGGGGCATCTGTAGATTTAGCAATCTTCTCACTACATTTAGCAGGTGTTTCATCAATTCTTGGGGCCATTAACTTCATCTCAACTATTATTAATATGCGAGTATTGGGTATAACCCCCGAACGAACACCACTATTCGTGTGATCTGTAGGTATTACAGCACTTCTATTACTACTATCCTTACCGGTATTAGCAGGAGCTATTACTATGCTACTAACAGACCGAAATTTTAATACTTCATTCTTCGATCCTGCAGGAGGGGGAGACCCAATTCTATATCAACACCTATTT
>GBMIX2952-16|Notonecta glauca|MG665503
AACTTTATATTTCATTTTTGGTATTTGATCTGGTATAGTTGGAACATCATTAAGATGATTAATTCGAATTGAATTAGGACAACCAGGATCATTTATTGGAGATGATCAAATTTATAATGTAATTGTAACAGCACATGCATTCATTATAATTTTCTTTATAGTTATACCTATTATAATTGGAGGATTTGGTAATTGATTGGTACCATTAATAATTGGAGCACCTGATATAGCATTCCCTCGAATAAATAATATAAGATTTTGATTATTACCACCATCATTAACATTACTTTTAGCAAGATCAATTGTAGATAATGGAGCAGGGACAGGATGAACAGTTTATCCACCACTATCAAGAAATTTAGCACACGCAGGAGCATCAGTAGATTTAGCAATTTTCTCTTTACACCTTGCAGGTGTTTCATCTATTTTAGGAGCAGTAAATTTCATTTCAACAATTATTAATATACGATCTACAGGTATAACACCTGAACGAATACCATTATTCGTATGATCAGTAGGAATTACTGCATTACTATTATTATTATCATTACCCGTCTTAGCAGGTGCTATTACTATATTATTAACAGATCGAAATTTTAATACATCATTCTTTGATCCAGCCGGAGGGGGGGATCCTATTTTATATCAACATTTATTT
>BCEAB078-16|Cymatia bonsdorffii|MG665401
AACATTATACTTTATTCTAGGAATATGAGCAGGAATAGTAGGAACATCTTTAAGATGATTAATTCGAATTGAATTAGGTCAACCAGGGTCATTTATTGGAAATGATCAGATTTATAATGTAATTGTTACTGCACATGCATTTATTATAATCTTTTTTATAGTTATACCTATTATAATTGGAGGTTTTGGAAACTGATTAGTACCTTTAATAATTGGAGCCCCCGATATAGCATTTCCACGAATGAATAATATAAGATTTTGATTACTTCCTCCCTCGCTAACTTTATTGGTAAGAAGTAGATTTATTAACTCAGGGGCAGGAACAGGATGAACTGTATACCCACCTTTATCAAGAAATATAACTCACAGAGGAGCATCTGTAGACTTAGCAATCTTTTCCTTACATTTAGCAGGAGTATCATCAATTTTAGGAGCAATTAATTTTATCTCTACTATTATTAATATGCGAATGTCAGGAATAACACCTGAACGAATCCCATTATTTGTATGATCAGTAGGAATTACTGCTCTACTATTACTACTATCACTACCAGTATTAGCTGGTGCTATCACAATATTATTAACTGATCGAAATTTTAATACCTCTTTTTTCGATCCAGCAGGAGGTGGGGACCCAATTTTATACCAACATCTATTT
>BCEAB077-16|Cymatia bonsdorffii|MG665910
AACATTATACTTTATTCTAGGAATATGAGCAGGAATAGTAGGAACATCTTTAAGATGATTAATTCGAATTGAATTAGGTCAACCAGGGTCATTTATTGGAAATGATCAGATTTATAATGTAATTGTTACTGCACATGCATTTATTATAATCTTTTTTATAGTTATACCTATTATAATTGGAGGTTTTGGAAACTGATTAGTACCTTTAATAATTGGAGCCCCCGATATAGCATTTCCACGAATGAATAATATAAGATTTTGATTACTTCCTCCCTCGCTAACTTTATTGGTAAGAAGTAGATTTATTAACTCAGGGGCAGGAACAGGATGAACTGTATACCCACCTTTATCAAGAAATATAACTCACAGAGGAGCATCTGTAGACTTAGCAATCTTTTCCTTACATTTAGCAGGAGTATCATCAATTTTAGGAGCAATTAATTTTATCTCTACTATTATTAATATGCGAATGTCAGGAATAACACCTGAACGAATCCCATTATTTGTATGATCAGTAGGAATTACTGCTCTACTATTACTACTATCACTACCAGTATTAGCTGGTGCTATCACAATATTATTAACTGATCGAAATTTTAATACCTCTTTTTTCGATCCAGCAGGAGGTGGGGACCCAATTTTATACCAACATCTATTT
>BCEAB076-16|Sigara semistriata|MG665631
AACATTATATTTTATTTTTGGTATTTGATCAGGTATAGTTGGAACATCTCTTAGATGATTAATTCGAATTGAACTGGGTCAGCCAGGATCATTTATTGGAGATGATCAAATTTATAATGTAATTGTTACTGCCCACGCATTTATTATAATTTTCTTTATGGTTATGCCCATTATAATTGGAGGATTTGGAAACTGATTGGTACCATTAATAATTGGAGCGCCAGATATAGCATTCCCCCGAATAAATAATATAAGTTTTTGATTATTACCTCCATCTTTAACATTACTTTTATCAAGTAGATTTGTAAATTCAGGAGCAGGAACAGGATGAACAGTATACCCACCTCTATCAAGAAATTTAACACATAGAGGAGCATCAGTAGATTTAGCAATTTTCTCTCTACATTTAGCGGGTGTATCATCAATTTTAGGGGCCATTAATTTTATTTCAACTATTATTAATATACGAGTAATAGGTATAACTCCCGAACGAACTCCCCTATTTGTCTGATCAGTAGGAATTACTGCCCTACTTCTTCTCTTATCTCTACCAGTATTGGCTGGAGCTATTACTATATTATTAACAGACCGTAATTTTAATACATCATTTTTTGATCCAGCTGGAGGGGGGGACCCTATTCTATACCAACACTTATTT
>GBMIX2948-16|Hesperocorixa sahlbergi|MG665748
AACACTATATTTCATTTTCGGAATTTGGTCAGGAATAGTAGGAACATCTCTTAGATGATTAATTCGAATTGAATTAGGACAGCCAGGATCATTTATTGGAGATGATCAAATTTACAACGTCATTGTAACAGCCCATGCATTTATTATAATTTTCTTTATGGTCATACCAATTATAATTGGAGGATTTGGTAATTGATTAGTACCTCTAATAATCGGAGCACCCGACATGGCATTCCCCCGAATAAATAATATAAGATTTTGACTTCTACCTCCCTCCCTAACCTTACTTCTATCAAGTAGATTTGTAAACTCAGGAGCAGGAACCGGATGAACAGTTTATCCCCCACTTTCAAGAAATTTAACTCATAGAGGAGCATCAGTAGATCTAGCAATTTTCTCCCTACACCTAGCAGGTGTATCATCAATCCTTGGAGCTATTAACTTCATTTCAACTATTATTAATATACGAGTATTAGGAATAACTCCTGAACGAACACCCCTATTTGTATGNTCTGTAGGAATTACAGCCCTCCTTCTTCTTTTATCACTACCTGTATTAGCAGGAGCTATTACAATACTATTAACAGATCGAAATTTTAATACATCATTNTTTGACCCTGCAGGAGGGGGGGATCCAATTCTTTATCAACACTTATTC
>BCEAB074-16|Sigara iactans|MG665508
AACATTATACTTCATTTTTGGTATTTGATCAGGAATAGTGGGAACATCACTTAGATGATTAATTCGAATTGAATTAGGTCAACCAGGATCTTTTATTGGAGACGATCAAATTTATAATGTAATTGTTACTGCGCATGCGTTTATTATAATTTTCTTTATAGTTATACCTATTATAATTGGAGGATTTGGAAACTGACTAGTACCTTTAATAATCGGGGCCCCCGATATAGCATTTCCTCGAATAAATAATATAAGTTTTTGATTACTACCTCCATCTTTGACTCTGTTACTATCAAGTAGATTTGTAAATTCAGGAGCAGGTACAGGATGAACAGTATACCCGCCTCTATCAAGAAACTTAACACATAGAGGGGCATCGGTAGATTTAGCAATTTTCTCCTTACATTTAGCAGGTGTATCATCTATTTTAGGGGCAATTAATTTTATTTCAACTATTATTAATATACGAGTAATAGGAATAACTCCTGAACGAACTCCTTTATTTGTGTGATCAGTGGGCATTACCGCTCTTCTTCTTCTTTTATCGCTGCCAGTGTTGGCTGGAGCTATTACTATATTATTGACAGATCGAAATTTTAATACATCATTTTTTGATCCAGCTGGAGGTGGAGATCCTATTTTATATCAACACTTATTT
>GBMIX2946-16|Hesperocorixa sahlbergi|MG665459
--------------------------------------TAGGAACATCTCTTAGATGATTAATTCGAATTGAATTAGGACAGCCAGGATCATTTATTGGAGATGATCAAATTTACAACGTCATTGTAACAGCCCATGCATTTATTATAATTTTCTTTATGGTCATACCAATTATAATTGGAGGATTTGGTAATTGATTAGTACCTCTAATAATCGGAGCACCCGACATGGCATTCCCCCGAATAAATAATATAAGATTTTGACTTCTACCTCCCTCCCTAACCTTACTTCTATCAAGTAGATTTGTAAACTCAGGAGCAGGAACCGGATGAACAGTTTATCCCCCACTTTCAAGAAATTTAACTCATAGAGGAGCATCAGTAGATCTAGCAATTTTCTCCCTACACCTAGCAGGTGTATCATCAATCCTTGGAGCTATTAACTTCATTTCAACTATTATTAATATACGAGTATTAGGAATAACTCCTGAACGAACACCCCTATTTGTATGGTCTGTAGGAATTACAGCCCTCCTTCTTCTTTTATCACTACCTGTATTAGCAGGAGCTATTACAATACTATTAACAGATCGAAATTTTAATACATCATTTTTTGACCCTGCAGGAGGGGGGGATCCAATTCTTTATCAACACTTATTT
>GBMIX2945-16|Notonecta glauca|MG665415
AACTTTATATTTCATTTTTGGTATTTGATCTGGTATAGTTGGAACATCATTAAGATGATTAATTCGAATTGAATTAGGACAACCAGGATCATTTATTGGAGATGATCAAATTTATAATGTAATTGTAACAGCACATGCATTCATTATAATTTTCTTTATAGTTATACCTATTATAATTGGAGGATTTGGTAATTGATTGGTACCATTAATAATTGGAGCACCTGATATAGCATTCCCTCGAATAAATAATATAAGATTTTGATTATTACCACCATCATTAACATTACTTTTAGCAAGATCAATTGTAGATAATGGAGCAGGGACAGGATGAACAGTTTATCCACCACTATCAAGAAATTTAGCACACGCAGGAGCATCAGTAGATTTAGCAATTTTCTCTTTACACCTTGCAGGTGTTTCATCTATTTTAGGAGCAGTAAATTTNATTTCAACAATTATTAATATACGATCTACAGGTATAACACCTGAACGAATACCATTATTCGTATGATCAGTAGGAATTACTGCATTACTATTATTATTATCATTACCCGTCTTAGCAGGTGCTATTACTATATTATTAACAGATCGAAATTTTAATACATCATTCTTTGATCCAGCCGGAGGGGGGGATCCTATTTTATATCAACATTTATTT
>GBMIX2944-16|Hesperocorixa sahlbergi|MG665427
AACACTATATTTCATTTTCGGAATTTGGTCAGGAATAGTAGGAACATCTCTTAGATGATTAATTCGAATTGAATTAGGACAGCCAGGATCATTTATTGGAGATGATCAAATTTACAACGTCATTGTAACAGCCCATGCATTTATTATAATTTTCTTTATGGTTATACCAATTATAATTGGAGGATTTGGTAATTGATTAGTACCTCTAATAATCGGAGCACCCGACATGGCATTCCCCCGAATAAATAATATAAGATTTTGACTTCTACCTCCCTCCCTAACCTTACTTCTATCAAGTAGATTTGTAAACTCAGGAGCAGGAACCGGATGAACAGTTTATCCCCCACTTTCAAGAAATTTAACTCATAGAGGAGCATCAGTAGATCTAGCAATTTTCTCCCTACACCTAGCAGGTGTATCATCAATCCTTGGAGCTATTAACTTCATTTCAACTATTATTAATATACGAGTATTAGGAATAACTCCTGAACGAACACCCCTATTTGTATGGTCTGTAGGAATTACAGCCCTCCTTCTTCTTTTATCACTACCTGTATTAGCAGGAGCTATTACAATACTATTAACAGATCGAAATTTTAATACATCATTTTTTGACCCTGCAGGAGGGGGGGATCCAATTCTTTATCAACACTTATTC
>GBMIX2943-16|Corixa punctata|MG665935
AACCCTATACTTTATTTTCGGAATTTGATCGGGTATAGTGGGAACATCACTTAGATGATTAATTCGAATTGAATTGGGGCAACCCGGATCGTTTATTGGAGATGACCAAATCTATAATGTAATTGTAACAGCCCATGCATTTATTATAATTTTCTTTATAGTTATGCCCATTATAATTGGTGGGTTTGGGAATTGATTGGTACCTTTAATAATTGGAGCCCCTGATATGGCATTCCCACGAATAAATAATATAAGATTTTGATTATTACCACCATCTTTAACCCTACTCCTATCAAGAAGATTTGTAAACTCAGGAGCGGGGACAGGATGAACAGTCTACCCGCCCCTATCAAGTAATTTAACCCACAGAGGGGCATCTGTAGATTTAGCAATCTTCTCACTACATTTAGCAGGTGTTTCATCAATTCTTGGGGCCATTAACTTCATCTCAACTATTATTAATATGCGAGTATTGGGTATAACCCCCGAACGAACACCACTATTCGTGTGATCTGTAGGTATTACAGCACTTCTATTACTACTATCCTTACCGGTATTAGCAGGAGCTATTACTATGCTACTAACAGACCGAAATTTTAATACTTCATTCTTCGACCCTGCAGGAGGGGGAGACCCAATTCTATATCAACACCTATTT
>GBMIX2942-16|Corixa punctata|MG665899
AACCCTATACTTTATTTTCGGAATTTGATCGGGTATAGTGGGAACATCACTTAGATGATTAATTCGAATTGAATTGGGGCAACCCGGATCGTTTATTGGAGATGACCAAATCTATAATGTAATTGTAACAGCCCATGCATTTATTATAATTTTCTTTATAGTTATGCCCATTATAATTGGTGGGTTTGGGAATTGATTGGTACCTTTAATAATTGGAGCCCCTGATATGGCATTCCCACGAATAAATAATATAAGATTTTGATTATTACCACCATCTTTAACCCTACTCCTATCAAGAAGATTTGTAAACTCAGGAGCGGGGACAGGATGAACAGTCTACCCGCCCCTATCAAGTAATTTAACCCACAGAGGGGCATCTGTAGATTTAGCAATCTTCTCACTACATTTAGCAGGTGTTTCATCAATTCTTGGGGCCATTAACTTCATCTCAACTATTATTAATATGCGAGTATTGGGTATAACCCCCGAACGAACACCACTATTCGTGTGATCTGTAGGTATTACAGCACTTCTATTACTACTATCCTTACCGGTATTAGCAGGAGCTATTACTATGCTACTAACAGACCGAAATTTTAATACTTCATTCTTCGACCCTGCAGGAGGGGGAGACCCAATTCTATATCAACACCTATTT
>GBMIX2941-16|Corixa punctata|MG665390
AACCCTATACTTTATTTTCGGAATTTGATCGGGTATAGTGGGAACATCACTTAGATGGTTAATTCGAATTGAATTGGGGCAACCCGGATCGTTTATTGGAGATGACCAAATCTATAATGTAATTGTAACAGCCCATGCATTTATTATAATTTTCTTTATAGTTATGCCCATTATAATTGGTGGGTTTGGGAATTGATTGGTACCTTTAATAATTGGAGCCCCTGATATGGCATTCCCACGAATAAATAATATAAGATTTTGATTATTACCACCATCTTTAACCCTACTCCTATCAAGAAGATTTGTAAACTCAGGAGCGGGGACAGGATGAACAGTCTACCCGCCCCTATCAAGTAATTTAACTCACAGAGGGGCATCTGTAGATTTAGCAATCTTCTCACTACATTTAGCAGGTGTTTCATCAATTCTTGGGGCCATTAACTTCATCTCAACTATTATTAATATGCGAGTATTGGGTATAACCCCCGAACGAACACCACTATTCGTGTGATCTGTAGGTATTACAGCACTTCTATTACTACTATCCTTACCGGTATTAGCAGGAGCTATTACTATGCTACTAACAGACCGAAATTTTAATACTTCATTCTTCGATCCTGCAGGAGGGGGAGACCCAATTCTATATCAACACCTATTT
>GBMIX2940-16|Notonecta glauca|MG665941
AACTTTATATTTCATTTTTGGTATTTGATCTGGTATAGTTGGAACATCATTAAGATGATTAATTCGAATTGAATTAGGACAACCAGGATCATTTATTGGAGATGATCAAATTTATAATGTAATTGTAACAGCACATGCATTCATTATAATTTTCTTTATAGTTATACCTATTATAATTGGAGGATTTGGTAATTGATTGGTACCATTAATAATTGGAGCACCTGATATAGCATTCCCTCGAATAAATAATATAAGATTTTGATTATTNCCACCATCATTAACATTACTTTTAGCAAGATCAATTGTAGATAATGGAGCAGGGACAGGATGAACAGTTTATCCACCACTATCAAGAAATTTAGCACACGCAGGAGCATCAGTAGATTTAGCAATTTTCTCTTTACACCTTGCAGGTGTTTCATCTATTTTAGGAGCAGTAAATTTCATTTCAACAATTATTAATATACGATCTACAGGTATAACACCTGAACGAATACCATTATTCGTATGATCAGTAGGAATTACTGCATTACTATTATTATTATCATTACCCGTCTTAGCAGGTGCTATTACTATATTATTAACAGATCGAAATTTTAATACATCATTCTTTGATCCAGCCGGAGGGGGGGATCCTATTTTATATCAACATTTATTT
>BCEAB066-16|Aquarius paludum|MG665513
AACTTTATATTTTATATTAGGTATATGATCAGGAATAATCGGAATATCAATAAGATGAATTATTCGTATTGAATTAGGACAACCAGGATCATTTATTGGAAATGATCAAATTTATAACGTAATTGTCACAGCCCATGCATTTATTATAATTTTCTTCATAGTTATGCCAATTATAATTGGAGGTTTTGGAAATTGATTAGTACCTTTAATAATTGGAGCGCCAGATATAGCATTCCCGCGAATAAATAATATAAGATTTTGATTATTACCCCCATCATTAACACTACTTTTAGTAGGTAGACTTGTAGACGCAGGAGCAGGTACAGGATGAACTGTTTACCCCCCCCTATCTAGTAATATTGCTCATAATGGGGCGTCAGTAGATTTAACCATTTTCTCATTACATTTAGCTGGTGTATCCTCAATTCTTGGAGCGGTAAATTTCATTTCAACTATTATTAATATACGAACAAAAGGAATAACAAGAGAAAAAATTCCACTATTTGTATGATCAGTAGGAATTACTGCACTATTACTTTTATTATCTTTGCCTGTACTAGCCGGAGCTATTACAATACTATTAACTGACCGTAACATTAATACATCATTTTTTGACCCAGCAGGAGGGGGGGACCCCGTACTTTATCAACACCTATTC
>BCEAB065-16|Aquarius paludum|MG665656
AACTTTATATTTTATATTAGGTATATGATCAGGAATAATCGGAATATCAATAAGATGAATTATTCGTATTGAATTAGGACAACCAGGATCATTTATTGGAAATGATCAAATTTATAACGTAATTGTCACAGCCCATGCATTTATTATAATTTTCTTCATAGTTATACCAATTATAATTGGAGGTTTTGGAAATTGATTAGTACCTTTAATAATTGGAGCACCAGATATAGCATTCCCACGAATAAATAATATAAGATTTTGATTATTACCCCCATCATTAACACTACTTTTAGTAGGTAGACTTGTAGACGCAGGAGCAGGTACAGGATGAACTGTTTACCCCCCACTATCTAGTAATATTGCTCATAATGGAGCGTCAGTAGATTTAACCATTTTCTCATTACATTTAGCTGGTGTATCCTCAATTCTTGGAGCGGTAAATTTCATTTCAACTATTATTAATATACGAACAAAAGGAATAACAAGAGAAAAAATCCCACTATTTGTATGATCAGTAGGAATTACTGCACTATTACTTTTATTATCTTTGCCTGTACTAGCCGGAGCTATTACAATACTATTAACTGACCGTAACATTAATACATCATTTTTTGACCCAGCAGGAGGAGGGGATCCCGTACTTTATCAACACCTATTC
>BCEAB064-16|Aquarius paludum|MG665582
AACTTTATATTTTATATTAGGTATATGATCAGGAATAATCGGAATATCAATAAGATGAATTATTCGTATTGAATTAGGACAACCAGGATCATTTATTGGAAATGATCAAATTTATAACGTAATTGTCACAGCCCATGCATTTATTATAATTTTCTTCATAGTTATGCCCATTATAATTGGAGGTTTTGGAAATTGATTAGTACCTTTAATAATTGGAGCGCCAGATATAGCATTCCCACGAATAAATAATATAAGATTTTGATTATTACCCCCATCATTAACACTACTTTTAGTAGGTAGACTTGTAGACGCAGGAGCAGGTACAGGATGAACTGTTTACCCCCCCCTATCTAGTAATATTGCTCATAATGGGGCGTCAGTAGATTTAACCATTTTCTCATTACATTTAGCTGGTGTATCCTCAATTCTTGGAGCGGTAAATTTCATTTCAACTATTATTAATATACGAACAAAAGGAATAACAAGAGAAAAAATTCCACTATTTGTATGATCAGTAGGAATTACTGCACTATTACTTTTATTATCTTTGCCTGTACTAGCCGGAGCTATTACAATACTATTAACTGACCGTAACATTAATACATCATTTTTTGACCCAGCAGGAGGGGGGGACCCCGTACTTTATCAACACCTATTC
>BCEAB063-16|Aquarius najas|MG665939
TATTAGGCATGTGATCAGGAATAATTGGTATATCAATAAGATGAATTACTCTAATTGAATTGGGACAACCAGGATCATTTATTGGTAACGATCAAATTTATAACGTAATTGTAACAGCACACGCATTTATTATAATTTTTTTTATAGTTATACCAATTATAATTGGAGGATTTGGTAATTGATTAGTCCCTTTAATAATTGGAGCCCCAGATATAGCATTCCCTCGAATAAATAATATAAGATTCTGATTATTACCTCCATCATTAACACTTTTACTCGTAGGAAGACTAGTAGATGCGGGGGCAGGAACTGGTTGAACAGTATATCCGCCCCTATCAAGAAATATCGCCCATAATGGAGCATCAGTAGATTTAACAATTTTCTCACTTCACTTAGCCGGTGTATCATCAATTCTAGGTGCAGTAAATTTTATTTCAACTATTATTAATATACGAACAACAGGGATATCAAGTGAAAAAATTCCCCTATTTGTATGATCTGTAGGAATTACCGCATTATTACTTCTATTATCTTTACCAGTACTAGCTGGAGCCATTACTATGCTATTAACAGATCGAAATTTAAATACATCATTCTTTGACCCGGCAGGAGGGGGGGACCCAGTATTATATCAACATTTATTC
>BCEAB062-16|Notonecta viridis|MG665944
ATGATTAATTCGAATTGAATTAGGACAACCAGGTTCATTTATTGGAGATGATCAAATTTATAATGTAATTGTAACAGCACATGCATTTATTATAATTTTCTTTATAGTTATACCTATCATAATTGGAGGATTTGGTAATTGATTAGTACCACTAATAATTGGAGCACCTGATATAGCATTTCCTCGAATAAATAATATAAGATTCTGACTATTACCCCCATCATTAACATTACTTCTAGCAAGATCAATTGTAGATAATGGTGCAGGAACAGGATGAACAGTTTATCCACCACTTTCAAGTAATTTAGCACATGCAGGAGCATCAGTAGATTTAGCAATTTTTTCATTACACCTTGCAGGTGTTTCATCTATTTTAGGAGCAGTAAATTTCATTTCAACAATTATTAATATACGATCTACAGGTATGACACCTGAACGAATACCTTTATTTGTATGATCAGTAGGAATTACCGCATTACTATTATTATTATCACTACCTGTTCTAGCTGGTGCTATTACTATACTATTAACAGACCGAAACTTTAATACCTCATTCTTTGATCCAGCGGGAGGGGGAGATCCTATTCTATATCAACATTTATTT
>BCEAB060-16|Notonecta obliqua|MG665863
GGTATAGTTGGAACATCATTAAGATGATTAATTCGAATTGAATTAGGACAACCAGGATCATTTATTGGAGATGATCAAATTTATAATGTAATTGTAACAGCACATGCATTCATTATAATTTTCTTTATAGTTATACCTATTATAATTGGAGGATTTGGTAATTGATTGGTACCATTAATAATTGGAGCACCTGATATAGCATTCCCTCGAATAAATAATATAAGATTTTGATTATTACCACCATCATTAACATTACTTTTAGCAAGATCAATTGTAGATAATGGAGCAGGAACAGGATGAACAGTTTATCCACCACTATCAAGAAATTTAGCACACGCAGGAGCATCAGTAGATTTAGCAATTTTCTCTTTACACCTTGCAGGTGTTTCATCTATTTTAGGAGCAGTAAATTTTATTTCAACAATTATTAATATACGATCTACAGGTATAACACCTGAACGAATACCATTATTCGTATGATCAGTAGGGATTACTGCATTATTATTATTATTATCATTACCCGTATTAGCAGGTGCTATTACTATATTATTAACAGATCGAAATTTCAATACATCATTCTTTGATCCAGCTGGGGGAGGAGATCCTATTTTATACCAACATTTATTT
>BCEAB057-16|Notonecta obliqua|MG665438
AACTTTATATTTCATTTTTGGTATTTGATCTGGTATAGTTGGAACATCATTAAGATGATTAATTCGAATTGAATTAGGACAACCAGGATCATTTATTGGAGATGATCAAATTTATAATGTAATTGTAACAGCACATGCATTCATTATAATTTTCTTTATAGTTATACCTATTATAATTGGAGGATTTGGTAATTGATTGGTACCATTAATAATTGGAGCACCTGATATAGCATTCCCTCGAATAAATAATATAAGATTTTGATTATTACCACCATCATTAACATTACTTTTAGCAAGATCAATTGTAGATAATGGAGCAGGAACAGGATGAACAGTTTATCCACCACTATCAAGAAATTTAGCACATGCAGGAGCATCAGTAGATTTAGCAATTTTCTCTTTACACCTTGCAGGTGTTTCATCTATTTTAGGAGCAGTAAATTTTATTTCAACAATTATTAATATACGATCTACAGGTATAACACCTGAACGAATACCATTATTCGTATGATCAGTAGGGATTACTGCATTATTATTATTATTATCATTACCCGTATTAGCAGGTGCTATTACTATATTATTAACAGATCGAAATTTCAATACATCATTCTTTGATCCAGCTGGAGGAGGAGATCCTATTTTATACCAACATTTATTT
>BCEAB056-16|Notonecta obliqua|MG665924
TCTGGTATAGTTGGAACATCATTAAGATGATTAATTCGAATTGAATTAGGACAACCAGGATCATTTATTGGAGATGATCAAATTTATAATGTAATTGTAACAGCACATGCATTCATTATAATTTTCTTTATAGTTATACCTATTATAATTGGAGGATTTGGTAATTGATTGGTACCATTAATAATTGGAGCACCTGATATAGCATTCCCTCGAATAAATAATATAAGATTTTGATTATTACCACCATCATTAACATTACTTTTAGCAAGATCAATTGTAGATAATGGAGCAGGAACAGGATGAACAGTTTATCCACCACTATCAAGAAATTTAGCACATGCAGGAGCATCAGTAGATTTAGCAATTTTCTCTTTACACCTTGCAGGTGTTTCATCTATTTTAGGAGCAGTAAATTTTATTTCAACAATTATTAATATACGATCTACAGGTATAACACCTGAACGAATACCATTATTCGTATGATCAGTAGGTATTACTGCATTATTATTATTATTATCATTACCCGTATTAGCAGGTGCTATTACTATATTATTAACAGATCGAAATTTCAATACATCATTTTTTGATCCAGCTGGGGGAGGAGATCCTATTTTATACCAACATTTATTT
>BCEAB055-16|Notonecta obliqua|MG665962
CATTTTTGGTATTTGATCTGGTATAGTTGGAACATCATTAAGATGATTAATTCGAATTGAATTAGGACAACCAGGATCATTTATTGGAGATGATCAAATTTATAATGTAATTGTAACAGCACATGCATTCATTATAATTTTCTTTATAGTTATACCTATTATAATTGGAGGATTTGGTAATTGATTGGTACCATTAATAATTGGAGCACCTGATATAGCATTCCCTCGAATAAATAATATAAGATTTTGATTATTACCACCATCATTAACATTACTTTTAGCAAGATCAATTGTAGATAATGGAGCAGGAACAGGATGAACAGTTTATCCACCACTATCAAGAAATTTAGCACATGCAGGAGCATCAGTAGATTTAGCAATTTTCTCTTTACACCTTGCAGGTGTTTCATCTATTTTAGGAGCAGTAAATTTTATTTCAACAATTATTAATATACGATCTACAGGTATAACACCTGAACGAATACCATTATTCGTATGATCAGTAGGGATTACTGCATTATTATTATTATTATCATTACCCGTATTAGCAGGTGCTATTACTATATTATTAACAGATCGAAATTTCAATACATCATTCTTTGATCCAGCTGGAGGAGGAGATCCTATTTTATACCAACATTTATTT
>BCEAB054-16|Notonecta maculata|MG665838
TCTGGTAATGTTGGAACATCTTTAAGATGATTAAGTCGAATTGAATTAGGACAACCAGTATCTTTCATTGTGGTTGACCAAATCTATAACGTAATTGTAACAGCACATGCATTCATTATAATTTTCTTCATGGTAATGCCTATTATAATTGGAGGATTCGGAAACTGATTAGTGCCTTTAATAATTGGAGCACCTGATATAGCATTCCCTCGAATAAATAATATAAGATTCTGATTATTACCACCATCATTAACATTATTATTAGCAAGATCAATTGTAGATAATGGTGCAGGAACAGGATGAACAGTTTACCCACCATTATCAAGAAATTTAGCACACGCAGGAGCATCAGTAGATTTAGCAATTTTTTCACTACACCTTGCAGGTGTATCATCAATTCTAGGTGCAGTAAATTTTATTTCAACAATTATTAACATACGATCAACAGGAATAACTCCTGAACGAATACCTTTATTTGTATGATCAGTAGGAATTACTGCACTATTACTATTATTATCGTTACCCGTACTAGCAGGTGCTATTACTATACTATTAACAGATCGAAATTTTAATACATCATTCTTTGATCCAGCAGGAGGGGGGGATCCAATTTTATATCAACATTTATTT
>BCEAB053-16|Notonecta glauca|MG665787
AACTTTATATTTCATTTTTGGTATTTGATCTGGTATAGTTGGAACATCATTAAGATGATTAATTCGAATTGAATTAGGACAACCAGGATCATTTATTGGAGATGATCAAATTTATAATGTAATTGTAACAGCACATGCATTCATTATAATTTTCTTTATAGTTATACCTATTATAATTGGAGGATTTGGTAATTGACTGGTACCATTAATAATTGGAGCACCTGATATAGCATTTCCTCGAATAAATAATATAAGATTTTGATTATTACCACCATCATTAACATTACTTTTAGCAAGATCAATTGTAGATAATGGAGCAGGAACAGGATGAACAGTTTACCCACCACTATCAAGAAATTTAGCACACGCAGGAGCATCAGTAGATTTAGCAATTTTCTCTTTACACCTTGCAGGTGTTTCATCTATTTTAGGAGCAGTAAATTTCATTTCAACAATTATTAATATACGATCTACAGGTATAACACCTGAACGAATACCATTATTCGTATGATCAGTAGGAATTACTGCATTACTATTATTATTATCATTACCCGTATTAGCAGGTGCTATTACTATATTATTAACAGATCGAAATTTTAATACATCATTCTTTGATCCAGCCGGAGGGGGAGATCCTATTTTATATCAACATTTATTT
>BCEAB052-16|Notonecta glauca|MG665985
GATCTGGTATAGTTGGAACATCATTAAGATGATTAATTCGAATTGAATTAGGACAACCAGGATCATTTATTGGAGATGATCAAATTTATAATGTAATTGTAACAGCACATGCATTCATTATAATTTTCTTTATAGTTATACCTATTATAATTGGAGGATTTGGTAATTGATTGGTACCATTAATAATTGGAGCACCTGATATAGCATTTCCTCGAATAAATAATATAAGATTTTGATTATTACCACCATCATTAACATTACTTTTAGCAAGATCAATTGTAGATAATGGAGCAGGAACAGGATGAACAGTTTACCCACCACTATCAAGAAATTTAGCACACGCAGGGGCATCAGTAGATTTAGCAATTTTCTCTTTACACCTTGCAGGTGTTTCATCTATTTTAGGAGCAGTAAATTTCATTTCAACAATTATTAATATACGATCTACAGGTATAACACCTGAACGAATACCATTATTCGTATGATCAGTAGGAATTACTGCATTACTATTATTATTATCATTGCCCGTATTAGCAGGTGCTATTACTATATTATTAACAGATCGAAATTTTAATACATCATTCTTTGATCCAGCCGGAGGAGGAGATCCTATTTTATATCAACATTTATTT
>BCEAB051-16|Notonecta maculata|MG665637
AATCTATAACGTAATTGTAACAGCACATGCATTCATTATAATTTTCTTCATGGTAATACCTATTATAATTGGAGGATTCGGAAACTGATTAGTGCCTTTAATAATTGGAGCACCTGATATAGCATTCCCTCGAATAAATAATATAAGATTCTGATTATTACCACCATCATTAACATTATTATTAGCAAGATCAATTGTAGATAATGGTGCAGGAACAGGATGAACAGTTTACCCACCATTATCAAGAAATTTAGCACACGCAGGAGCATCAGTAGATTTAGCAATTTTTTCACTACACCTTGCAGGTGTATCATCAATTCTAGGTGCAGTAAATTTTATCTCAACAATTATTAACATACGATCAACAGGAATAACTCCTGAACGAATACCTTTATTTGTATGATCAGTAGGAATTACTGCACTATTACTATTATTATCGTTACCCGTACTAGCAGGTGCTATTACTATACTATTAACAGATCGAAATTTTAATACATCATTCTTTGATCCAGCAGGAGGGGGGGATCCAATTTTATATCAACATTTATTT
>BCEAB050-16|Notonecta maculata|MG665940
AACTTTATATTTCATTTTCGGTATTTGATCTGGTATAGTAGGAACATCTTTAAGATGATTAATTCGAATTGAATTAGGACAACCAGGATCTTTCATTGGAGATGATCAAATCTATAACGTAATTGTAACAGCACATGCATTCATTATAATTTTCTTCATGGTAATACCTATTATAATTGGAGGATTCGGAAACTGATTAGTACCTTTAATAATTGGAGCACCTGATATAGCATTCCCTCGAATAAATAATATAAGATTCTGATTATTACCACCATCATTAACATTATTATTAGCAAGATCAATTGTAGATAATGGTGCAGGAACAGGATGAACAGTTTACCCACCATTATCAAGAAATTTAGCACACGCAGGAGCATCAGTAGATTTAGCAATTTTTTCACTACACCTTGCAGGTGTATCATCAATTCTAGGTGCAGTAAATTTTATTTCAACAATTATTAATATACGATCAACAGGAATAACTCCTGAACGAATACCTTTATTTGTATGATCAGTAGGAATTACTGCACTATTACTATTATTATCATTACCCGTACTAGCAGGTGCTATTACTATACTATTAACAGATCGAAATTTTAATACATCATTCTTTGATCCAGCAGGAGGAGGAGATCCAATTTTATATCAACATTTATTT
>BCEAB049-16|Notonecta lutea|MG665399
AACTTTATATTTCATTTTTGGTATTTGATCTGGTATAGTAGGAACATCACTAAGATGATTAATTCGAATTGAACTAGGACAACCAGGATCATTTATTGGAGATGATCAAATCTATAATGTAATCGTAACAGCACATGCATTTATTATAATTTTCTTTATAGTAATACCTATTATAATTGGAGGATTTGGTAATTGATTAGTACCTTTAATAATTGGAGCACCAGATATAGCATTTCCTCGAATAAATAATATAAGATTTTGATTATTACCCCCATCACTAACACTCCTTTTAGCAAGATCAATTGTAGATAATGGAGCAGGAACAGGATGAACAGTATATCCTCCCTTATCAAGAAATTTAGCACATGCAGGAGCATCAGTAGATTTAGCAATTTTTTCACTACACCTTGCAGGTGTATCATCTATTTTAGGAGCAGTAAATTTTATTTCAACAATTATTAATATACGATCTACAGGTATAACACCTGAACGAATACCACTATTTGTATGATCAGTAGGTATTACTGCATTATTATTACTATTATCATTACCAGTTTTAGCTGGTGCTATTACTATATTATTAACAGATCGA
>BCEAB048-16|Notonecta lutea|MG665848
AACTTTATATTTCATTTTTGGTATTTGATCTGGTATAGTAGGAACATCACTAAGATGATTAATTCGAATTGAACTAGGACAACCAGGATCATTTATTGGAGATGATCAAATCTATAATGTAATCGTAACAGCACATGCATTTATTATAATTTTCTTTATAGTAATACCTATTATAATTGGAGGATTTGGTAATTGATTAGTACCTTTAATAATTGGAGCACCAGATATAGCATTTCCTCGAATAAATAATATAAGATTCTGATTATTACCCCCATCACTAACACTCCTTTTAGCAAGATCAATTGTAGATAATGGAGCAGGAACAGGATGAACAGTATATCCTCCCTTATCAAGAAATTTAGCACATGCAGGAGCATCAGTAGATTTAGCAATTTTTTCACTACACCTTGCAGGTGTATCATCTATTTTAGGAGCAGTAAATTTTATTTCAACAATTATTAATATACGATCTACAGGTATAACACCTGAACGAATACCACTATTTGTATGATCAGTAGGTATTACTGCATTATTATTACTATTATCATTACCAGTTTTAGCTGGTGCTATTACTATATTA
>BCEAB047-16|Notonecta glauca|MG665554
AACTTTATATTTCATTTTTGGTATTTGATCTGGTATAGTTGGAACATCATTAAGATGATTAATTCGAATTGAATTAGGACAACCAGGATCATTTATTGGAGATGATCAAATTTATAATGTAATTGTAACAGCACATGCATTCATTATAATTTTCTTTATAGTTATACCTATTATAATTGGAGGATTTGGTAATTGATTGGTACCACTAATAATTGGAGCACCTGATATAGCATTTCCTCGAATAAATAATATAAGATTTTGATTATTACCACCATCATTAACATTACTTTTAGCAAGATCAATTGTAGATAATGGAGCAGGAACAGGATGAACAGTTTACCCACCACTATCAAGAAATTTAGCACACGCAGGAGCATCAGTAGATTTAGCAATTTTCTCTTTACACCTTGCAGGTGTTTCATCTATTTTAGGAGCAGTAAATTTCATTTCAACAATTATTAATATACGATCTACAGGTATAACACCTGAACGAATACCATTATTCGTATGATCAGTAGGAATTACTGCATTACTATTATTATTATCATTACCCGTATTAGCAGGTGCTATTACTATATTATTAACAGATCGAAATTTTAATACATCATTCTTTGATCCAGCCGGAGGAGGAGATCCTATTTTATATCAACATTTATTT
>BCEAB472-17|Notonecta lutea|MG665784
AACTTTATATTTCATTTTTGGTATTTGATCTGGTATAGTAGGAACATCACTAAGATGATTAATTCGAATTGAACTAGGACAACCAGGATCATTTATTGGAGATGATCAAATCTATAATGTAATCGTAACAGCACATGCATTTATTATAATTTTCTTTATAGTAATACCTATTATAATTGGAGGATTTGGTAATTGATTAGTACCTTTAATAATTGGAGCACCAGATATAGCATTTCCTCGAATAAATAATATAAGATTCTGATTATTACCCCCATCACTAACACTCCTTTTAGCAAGATCAATTGTAGATAATGGAGCAGGAACAGGATGAACAGTATATCCTCCCTTATCAAGAAATTTAGCACATGCAGGAGCATCAGTAGATTTAGCAATTTTTTCACTACACCTTGCAGGTGTATCATCTATTTTAGGAGCAGTAAATTTTATTTCAACAATTATTAATATACGATCTACAGGTATAACACCTGAACGAATACCACTATTTGTATGATCAGTAGGTATTACTGCATTATTATTACTATTATCATTACCAGTTTTAGCTGGTGCTATTACTATATTATTAACAGATCGAAATTTTAATACATCATTCTTTGATCCAGCAGGAGGAGGAGATCCTATTTTATATCAACATTTATTT
>BCEAB045-16|Notonecta glauca|MG665395
AACTTTATATTTCATTTTTGGTATTTGATCTGGTATAGTTGGAACATCATTAAGATGATTAATTCGAATTGAATTAGGACAGCCAGGATCATTTATTGGAGATGATCAAATTTATAATGTAATTGTAACAGCACATGCATTCATTATAATTTTCTTTATAGTTATACCTATTATAATTGGAGGATTTGGTAATTGATTGGTACCATTAATAATTGGAGCACCTGATATAGCATTTCCTCGAATAAATAATATAAGATTTTGATTATTACCACCATCATTAACATTACTTTTAGCAAGATCAATTGTAGATAATGGAGCAGGAACAGGATGAACAGTTTACCCACCACTATCAAGAAATTTAGCACACGCAGGAGCATCAGTAGATTTAGCAATTTTCTCTTTACACCTTGCAGGTGTTTCATCTATTTTAGGAGCAGTAAATTTCATTTCAACAATTATTAATATACGATCTACAGGTATAACACCTGAACGAATACCATTATTCGTATGATCAGTAGGAATTACTGCATTACTATTATTATTATCATTACCCGTATTAGCAGGTGCTATTACTATATTATTAACAGATCGAAATTTTAATACATCATTCTTTGATCCAGCCGGAGGAGGAGATCCTATTTTATATCAACATTTATTT
>BCEAB044-16|Notonecta glauca|MG665685
AACTTTATATTTCATTTTTGGTATTTGATCTGGTATAGTTGGAACATCATTAAGATGATTAATTCGAATTGAATTAGGACAACCAGGATCATTTATTGGAGATGATCAAATTTATAATGTAATTGTAACAGCACATGCATTCATTATAATTTTCTTTATAGTTATACCTATTATAATTGGAGGATTTGGTAATTGATTGGTACCATTAATAATTGGAGCACCTGATATAGCATTTCCTCGAATAAATAATATAAGATTTTGATTATTACCACCATCATTAACATTACTTTTAGCAAGATCAATTGTAGATAATGGAGCAGGAACAGGATGAACAGTTTACCCACCACTATCAAGAAATTTAGCACACGCAGGAGCATCAGTAGATTTAGCAATTTTCTCTTTACACCTTGCAGGTGTTTCATCTATTTTAGGAGCAGTAAATTTCATTTCAACAATTATTAATATACGATCTACAGGTATAACACCTGAACGAATACCATTATTCGTATGATCAGTAGGAATTACTGCATTACTATTATTATTATCATTACCCGTATTAGCAGGTGCTATTACTATATTATTAACAGATCGAAATTTTAATACATCATTCTTTGATCCAGCCGGAGGAGGAGATCCTATTTTATATCAACATTTATTT
>BCEAB043-16|Notonecta glauca|MG665482
AACTTTATATTTCATTTTTGGTATTTGATCTGGTATAGTTGGAACATCATTAAGATGATTAATTCGAATTGAATTAGGACAACCAGGATCATTTATTGGAGATGATCAAATTTATAATGTAATTGTAACAGCACATGCATTCATTATAATTTTCTTTATAGTTATACCTATTATAATTGGAGGATTTGGTAATTGATTGGTACCATTAATAATTGGAGCACCTGATATAGCATTTCCTCGAATAAATAATATAAGATTTTGATTATTACCGCCATCATTAACATTACTTTTAGCAAGATCAATTGTAGATAATGGAGCAGGAACAGGATGAACAGTTTACCCACCACTATCAAGAAATTTAGCACACGCAGGAGCATCAGTAGATTTAGCAATTTTCTCTTTACACCTTGCAGGTGTTTCATCTATTTTAGGAGCAGTAAATTTCATTTCAACAATTATTAATATACGATCTACAGGTATAACACCTGAACGAATACCATTATTCGTATGATCAGTAGGAATTACTGCATTACTATTATTATTATCATTACCCGTATTAGCAGGTGCTATTACTATATTATTAACAGATCGAAATTTTAATACATCATTCTTTGATCCAGCCGGAGGAGGAGATCCTATTTTATATCAACATTTATTT
>BCEAB629-17|Micronecta poweri|MG665433
AACACTTTACTTTTTATTTGGAATTTGAGCTGGAATAGTTGGAACATCTTTGAGATGAATTATTCGAGTAGAGCTCGGACAACCAGGATCATTCATTGGTGATGATCAAATTTACAACGTAATCGTTACAGCCCATGCATTTATTATAATTTTCTTTATGGTAATGCCTACCATGATTGGGGGATTCGGGAACTGATTAGTACCTTTAATAATTGGAGCCCCAGATATAGCATTCCCCCGAATAAATAATATGAGATTCTGATTATTACCACCATCGCTCACACTACTAATTTCTAGTAGAATTGTAGAAAGAGGGGCAGGGACAGGGTGAACTGTATACCCACCCCTATCTAGAAATATTGCTCACAGAGGAGCATCAGTTGATCTAGCAATTTTTTCATTACACTTAGCAGGTGTATCATCAATCTTAGGAGCAGTAAACTTTATTTCTACCATTATTAATATACGGGCAACAGGAATAACACCAGAACGACTACCTCTATTTGTATGATCAGTAGGAATTACCGCCTTATTATTACTTCTATCTCTTCCAGTATTGGCAGGAGCTATTACAATACTTTTAACTGACCGAAATATCAATACTTCATTCTTTGACCCTGCCGGGGGGGGAGATCCAATCTTATATCAACACTTATTT
>BCEAB628-17|Sigara distincta|MG665789
AACATTATACTTCATTTTTGGTATTTGATCAGGAATAGTGGGAACATCACTTAGATGATTAATTCGAATTGAATTAGGTCAACCAGGATCTTTTATTGGAGACGATCAAATTTATAATGTAATTGTTACTGCGCATGCATTTATTATAATTTTCTTTATAGTTATACCTATTATAATTGGAGGATTTGGAAACTGACTAGTACCTTTAATAATCGGGGCCCCCGATATAGCATTTCCTCGAATAAATAATATAAGTTTTTGATTACTGCCCCCATCTTTGACCCTGTTATTATCAAGTAGATTTGTAAATTCAGGGGCAGGTACAGGGTGAACAGTATATCCGCCTCTATCAAGAAACTTAACACATAGAGGAGCATCGGTAGATTTAGCAATTTTCTCCTTACATTTAGCAGGTGTATCGTCTATTTTAGGGGCAATTAATTTTATTTCAACTATTATTAATATACGAGTAATAGGAATAACTCCTGAACGAACTCCTTTATTTGTATGATCAGTAGGCATCACCGCTCTTCTTCTTCTTTTATCACTGCCAGTGTTGGCTGGGGCTATTACTATATTATTAACAGATCGAAATTTTAATACATCATTTTTTGATCCAGCTGGAGGTGGAGATCCTATTTTATATCAACACTTATTT
>BCEAB627-17|Sigara distincta|MG665599
AACATTATACTTCATTTTTGGTATTTGATCAGGAATAGTGGGAACATCACTTAGATGATTAATTCGAATTGAATTAGGTCAACCAGGATCTTTTATTGGAGACGATCAAATTTATAATGTAATTGTTACTGCGCATGCATTTATTATAATTTTCTTTATAGTTATACCTATTATAATTGGAGGATTTGGAAACTGACTAGTACCTTTAATAATCGGGGCCCCCGATATAGCATTTCCTCGAATAAATAATATAAGTTTTTGATTACTGCCCCCATCTTTGACCCTGTTATTATCAAGTAGATTTGTAAATTCAGGGGCAGGTACAGGGTGAACAGTATATCCGCCTCTATCAAGAAACTTAACACATAGAGGAGCATCGGTAGATTTAGCAATTTTCTCCTTACATTTAGCAGGTGTATCGTCTATTTTAGGGGCAATTAATTTTATTTCAACTATTATTAATATACGAGTAATAGGAATAACTCCTGAACGAACTCCTTTATTTGTATGATCAGTAGGCATCACCGCTCTTCTTCTTCTTTTATCACTGCCAGTGTTGGCTGGGGCTATTACTATATTATTAACAGATCGAAATTTTAATACATCATTTTTTGATCCAGCTGGAGGTGGAGATCCTATTTTATATCAACACTTATTT
>BCEAB626-17|Sigara distincta|MG665569
AACATTATACTTCATTTTTGGTATTTGATCAGGAATAGTGGGAACATCACTTAGATGATTAATTCGAATTGAATTAGGTCAACCAGGATCTTTTATTGGAGACGATCAAATTTATAATGTAATTGTTACTGCGCATGCATTTATTATAATTTTCTTTATAGTTATACCTATTATAATTGGAGGATTTGGAAACTGACTAGTACCTTTAATAATCGGGGCCCCCGATATAGCATTTCCTCGAATAAATAATATAAGTTTTTGATTACTGCCCCCATCTTTGACCCTGTTATTATCAAGTAGATTTGTAAATTCAGGGGCAGGTACAGGGTGAACAGTATATCCGCCTCTATCAAGAAACTTAACACATAGAGGAGCATCGGTAGATTTAGCAATTTTCTCCTTACATTTAGCAGGTGTATCGTCTATTTTAGGGGCAATTAATTTTATTTCAACTATTATTAATATACGAGTAATAGGAATAACTCCTGAACGAACTCCTTTATTTGTATGATCAGTAGGCATCACCGCTCTTCTTCTTCTTTTATCACTGCCAGTGTTGGCTGGGGCTATTACTATATTATTAACAGATCGAAATTTTAATACATCATTTTTTGATCCAGCTGGAGGTGGAGATCCTATTTTATATCAACACTTATTT
>BCEAB625-17|Velia currens|MG665703
AACTTTATATTTTATATTAGGTATATGGGCCGGAATAATTGGAATATCAATAAGATGAATTATCCGAATTGAACTAGGACAACCAGGATCATTTATTGGAAATGATCAAATTTATAACGTAATTGTAACAGCCCACGCATTTATTATAATTTTCTTTATAGTAATACCAATTATAATTGGTGGATTCGGAAACTGATTGGTACCGTTAATAATTGGAGCCCCAGATATAGCATTCCCCCGAATAAATAATATAAGATTTTGACTTTTACCTCCCTCATTAACATTGTTACTAGTTAGTAGAATAGTTGACGCAGGAGCAGGAACAGGTTGAACAGTATATCCACCACTATCTAGAAATATTGCTCATAACGGAGCATCTGTAGATTTAGCCATTTTTTCACTACATCTAGCTGGAGTATCATCAATTTTGGGTGCAGTAAATTTTATCTCAACTATTATTAATATACGAACCGCTGGAATAACCAGAGAAAAAATTCCCCTATTTGTATGATCAGTAGGTATTACAGCCCTATTACTTCTTCTTTCCCTTCCAGTTCTTGCTGGAGCAATTACAATATTATTAACAGACCGAAACCTTAATACTTCATTCTTTGACCCATCAGGAGGGGGAGACCCAGTATTATATCAACATTTATTC
>BCEAB624-17|Velia currens|MG665932
AACTTTATATTTTATATTAGGTATATGGGCCGGAATAATTGGAATATCAATAAGATGAATTATCCGAATTGAACTAGGACAACCAGGATCATTTATTGGAAATGATCAAATTTATAACGTAATTGTAACAGCCCACGCATTTATTATAATTTTCTTTATAGTAATACCAATTATAATTGGTGGATTCGGAAACTGATTGGTACCGTTAATAATTGGAGCCCCAGATATAGCATTCCCCCGAATAAATAATATAAGATTTTGACTTTTACCTCCCTCATTAACATTGTTACTAGTTAGTAGAATAGTTGACGCAGGAGCAGGAACAGGTTGAACAGTATATCCACCACTATCTAGAAATATTGCTCATAACGGAGCATCTGTAGATTTAGCCATTTTTTCACTACATCTAGCTGGAGTATCATCAATTTTGGGTGCAGTAAATTTTATCTCAACTATTATTAATATACGAACCGCTGGAATAACCAGAGAAAAAATTCCCCTATTTGTATGATCAGTAGGTATTACAGCCCTATTACTTCTTCTTTCCCTTCCAGTTCTTGCTGGAGCAATTACAATATTATTAACAGACCGAAACCTTAATACTTCATTCTTTGACCCATCAGGAGGGGGAGACCCAGTATTATATCAACATTTATTC
>BCEAB623-17|Velia currens|MG665942
AACTTTATATTTTATATTAGGTATATGGGCCGGAATAATTGGAATATCAATAAGATGAATTATCCGAATTGAACTAGGACAACCAGGATCATTTATTGGAAATGATCAAATTTATAACGTAATTGTAACAGCCCACGCATTTATTATAATTTTCTTTATAGTAATACCAATTATAATTGGTGGATTCGGAAACTGATTGGTACCGTTAATAATTGGAGCCCCAGATATAGCATTCCCCCGAATAAATAATATAAGATTTTGACTTTTACCTCCCTCATTAACATTGTTACTAGTTAGTAGAATAGTTGACGCAGGAGCAGGAACAGGTTGAACAGTATATCCACCACTATCTAGAAATATTGCTCATAACGGAGCATCTGTAGATTTAGCCATTTTTTCACTACATCTAGCTGGAGTATCATCAATTTTGGGTGCAGTAAATTTTATCTCAACTATTATTAATATACGAACCGCTGGAATAACCAGAGAAAAAATTCCCCTATTTGTATGATCAGTAGGTATTACAGCCCTATTACTTCTTCTTTCCCTTCCAGTTCTTGCTGGAGCAATTACAATATTATTAACAGACCGAAACCTTAATACTTCATTCTTTGACCCATCAGGAGGGGGAGACCCAGTATTATATCAACATTTATTC
>BCEAB622-17|Sigara dorsalis|MG665951
AACATTATATTTTATTTTCGGTATTTGATCAGGAATGGTAGGAACATCACTTAGATGATTAATTCGAATTGAATTAGGTCAACCAGGATCATTTATTGGAGACGATCAAATTTATAATGTAATTGTTACTGCCCATGCATTTATTATAATTTTTTTTATAGTTATACCTATTATAATTGGAGGATTTGGAAACTGATTGGTACCCTTAATAATTGGGGCCCCTGATATAGCATTCCCTCGAATAAATAATATAAGTTTTTGATTATTGCCCCCATCTTTAACCTTACTTTTATCAAGAAGATTCGTAAATTCGGGAGCAGGAACAGGATGAACAGTATATCCCCCTCTATCAAGAAATTTAACACATAGAGGAGCATCGGTAGATTTAGCTATTTTCTCCTTACATTTAGCAGGTGTATCATCAATTTTAGGGGCAATTAATTTTATTTCAACAATTATTAATATACGAGTTATAGGAATAAGCCCCGAACGAACCCCCCTTTTTGTATGATCAGTGGGAATTACTGCACTACTTCTTCTTCTATCCCTACCAGTATTGGCTGGAGCTATTACTATATTATTAACAGATCGAAATTTTAATACATCATTCTTTGATCCAGCTGGAGGAGGAGATCCTATTTTATATCAACATTTATTT
>FBAQU1518-13|Velia caprai|KM021742
GACTTTATACTTTATATTAGGTATATGGGCCGGAATAATTGGAATATCAATAAGATGAATTATCCGAATTGAACTAGGACAGCCAGGTTCATTTATTGGAAATGACCAAATCTATAATGTAATTGTAACAGCCCACGCATTTATTATAATTTTCTTTATAGTAATACCAATCATAATTGGTGGATTCGGAAACTGATTAGTACCTTTAATAATTGGGGCCCCAGACATAGCATTCCCCCGAATAAATAATATAAGATTTTGACTATTACCCCCTTCATTAACATTATTACTAGTTAGTAGTATAGTTGATGCAGGAGCCGGAACAGGTTGAACAGTATACCCACCATTATCTAGAAATATTGCCCATAACGGAGCATCAGTAGACTTAGCTATTTTTTCACTACATCTAGCTGGAGTATCATCAATTTTAGGTGCAGTAAATTTTATCTCAACTATTATTAATATACGAACTGCTGGTATAACCAGAGAAAAAATTCCCCTATTTGTATGATCAGTAGGAATTACAGCCCTATTATTACTTCTTTCCCTTCCAGTTCTTGCTGGAGCAATTACAATATTATTAACAGACCGAAATCTTAACACTTCGTTCTTTGACCCATCAGGAGGAGGAGACC-----------------------
>FBAQU1299-12|Velia caprai|KM021510
GACTTTATACTTTATATTAGGTATATGGGCCGGAATAATTGGAATATCAATAAGATGAATTATCCGAATTGAACTAGGACAGCCAGGTTCATTTATTGGAAATGACCAAATCTATAATGTAATTGTAACAGCCCACGCATTTATTATAATTTTCTTTATAGTAATACCAATCATAATTGGTGGATTCGGAAACTGATTAGTACCTTTAATAATTGGGGCCCCAGACATAGCATTCCCCCGAATAAATAATATAAGATTTTGACTATTACCCCCTTCATTAACATTATTACTAGTTAGTAGTATAGTTGATGCAGGAGCCGGAACAGGTTGAACAGTATACCCACCATTATCTAGAAATATTGCCCATAACGGAGCATCAGTAGACTTAGCTATTTTTTCACTACATCTAGCTGGAGTATCATCAATTTTAGGTGCAGTAAATTTTATCTCAACTATTATTAATATACGAACTGCTGGTATAACCAGAGAAAAAATTCCCCTATTTGTATGATCAGTAGGAATTACAGCCCTATTATTACTTCTTTCCCTTCCAGTTCTTGCTGGAGCAATTACAATATTATTAACAGACCGAAATCTTAACACTTCGTTCTTTGACCCATCAGGAGGAGGAGACCCAGTATTATATCAACATTTATTC
>EUBUG526-11|Velia caprai|KM021480
GACTTTATACTTTATATTAGGTATATGGGCCGGAATAATTGGAATATCAATAAGATGAATTATCCGAATTGAACTAGGACAGCCAGGTTCATTTATTGGAAATGACCAAATCTATAATGTAATTGTAACAGCCCACGCATTTATTATAATTTTCTTTATAGTAATACCAATCATAATTGGTGGATTCGGAAACTGATTAGTACCTTTAATAATTGGGGCCCCAGACATAGCATTCCCCCGAATAAATAATATAAGATTTTGACTATTACCCCCTTCATTAACATTATTACTAGTTAGTAGTATAGTTGATGCAGGAGCCGGAACAGGTTGAACAGTATACCCACCATTATCTAGAAATATTGCCCATAACGGAGCATCAGTAGACTTAGCTATTTTTTCACTACATCTAGCTGGAGTATCATCAATTTTAGGTGCAGTAAATTTTATCTCAACTATTATTAATATACGAACTGCTGGTATAACCAGAGAAAAAATTCCCCTATTTGTATGATCAGTAGGAATTACAGCCCTATTATTACTTCTTTCCCTTCCAGTTCTTGCTGGAGCAATTACAATATTATTAACAGACCGAAATCTTAACACTTCGTTCTTTGACCCATCAGGAGGAGGAGACCCAGTATTATATCAACATTTATTC
>FBHET671-12|Velia saulii|KM023088
AACTTTATATTTTATATTAGGTATATGGGCCGGAATAATTGGAATATCAATAAGATGAATTATCCGAATTGAACTAGGACAACCAGGATCATTTATTGGAAACGATCAAATCTATAACGTAATTGTAACGGCCCACGCATTTATTATAATTTTCTTTATGGTAATACCAATCATAATTGGTGGATTCGGAAACTGATTAGTACCTTTAATGATTGGAGCCCCAGATATGGCATTCCCCCGAATAAATAATATAAGATTTTGACTTTTACCCCCCTCATTAACATTATTACTAGTTAGTAGTATAGTTGACGCAGGGGCCGGAACAGGTTGAACAGTATATCCACCACTATCTAGAAATATTGCCCATAACGGAGCATCTGTAGATTTAGCCATTTTTTCACTACATCTAGCCGGAGTATCATCAATTTTGGGTGCAGTAAATTTTATCTCAACTATTATTAATATACGAACCGCTGGAATAACCAGAGAAAAAATTCCCCTATTTGTATGATCAGTAGGTATTACAGCCCTATTACTTCTTCTTTCCCTTCCAGTTCTTGCTGGAGCAATCACAATATTATTAACAGACCGAAATCTTAATACTTCATTCTTTGACCCATCAGGAGGGGGAGACCCAGTATTATATCAACATTTATTC
>FBHET670-12|Microvelia reticulata|KM022860
TACTCTATATTTTATATTAGGCATATGATCAGGTATAATTGGTATATCAATAAGATGAATTATCCGAATTGAACTAGGACAACCCGGATCATTCATTGGAAACGACCAGATCTATAACGTAATTGTTACAGCTCACGCTTTCATTATAATTTTCTTTATAGTAATACCCATCATAATTGGAGGATTTGGTAATTGACTGGTACCTTTAATAATTGGAGCACCGGACATGGCATTCCCTCGTATAAATAATATAAGATTTTGACTTCTTCCTCCGTCATTAACATTATTATTAGTAGGTAGAATAGTAGACGCGGGGGCGGGTACTGGGTGAACGGTATACCCTCCACTTTCAAGAAATATTTCACATAATGGGGCATCAGTAGATTTAACAATCTTTTCACTTCATTTAGCCGGTGTTTCATCAATCTTAGGGGCCGTAAATTTTATTTCCACAATTATTAATATACGAACAACAGGGATATCGAGAGAAAAAATCCCACTATTTGTATGATCTGTGGCAATTACAGCCCTACTTCTACTCCTATCACTACCAGTACTTGCTGGAGCAATTACTATATTATTAACTGATCGTAATTTAAATACATCATTCTTCGACCCGGCGGGAGGAGGTGATCCAATTTTATATCAACACTTATTT
>FBAQU208-09|Microvelia reticulata|HM421992
TACTCTATATTTTATATTAGGCATATGATCAGGTATAATTGGTATATCAATAAGATGAATTATCCGAATTGAACTAGGACAACCTGGATCATTCATTGGAAACGACCAGATCTATAACGTAATTGTTACAGCTCACGCTTTCATTATAATTTTCTTTATAGTAATACCCATCATAATTGGAGGATTTGGTAATTGACTGGTACCCTTAATAATTGGAGCACCGGACATGGCATTCCCTCGTATAAATAATATAAGATTTTGACTTCTTCCTCCGTCATTAACATTATTATTAGTAGGTAGAATAGTAGACGCGGGGGCGGGTACTGGGTGAACGGTATACCCTCCACTTTCAAGAAATATTTCACATAATGGAGCATCAGTAGATTTAACAATCTTTTCACTTCATTTAGCCGGTGTTTCATCAATCTTAGGGGCCGTAAATTTTATTTCCACAATTATTAATATACGAACAACAGGAATATCGAGAGAAAAAATCCCACTATTTGTATGATCTGTGGCAATTACAGCCCTACTTCTACTCCTATCACTACCAGTACTTGCTGGAGCAATTACTATATTATTAACTGATCGTAATTTAAATACATCATTCTTCGACCCGGCGGGAGGGGGTGATCCAATTTTATATCAACACTTATTT-
>EUBUG525-11|Velia caprai|KM022656
GACTTTATACTTTATATTAGGTATATGGGCCGGAATAATTGGAATATCAATAAGATGAATTATCCGAATTGAACTAGGACAGCCAGGTTCATTTATTGGAAATGACCAAATCTATAATGTAATTGTAACAGCCCACGCATTTATTATAATTTTCTTTATAGTAATACCAATCATAATTGGTGGATTCGGAAACTGATTAGTACCTTTAATAATTGGGGCCCCAGACATAGCATTCCCCCGAATAAATAATATAAGATTTTGACTATTACCCCCTTCATTAACATTATTACTAGTTAGTAGTATAGTTGATGCAGGAGCCGGAACAGGTTGAACAGTATACCCACCATTATCTAGAAATATTGCCCATAACGGAGCATCAGTAGACTTAGCTATTTTTTCACTACATCTAGCTGGAGTATCATCAATTTTAGGTGCAGTAAATTTTATCTCAACTATTATTAATATACGAACTGCTGGTATAACCAGAGAAAAAATTCCCCTATTTGTATGATCAGTAGGAATTACAGCCCTATTATTACTTCTTTCCCTTCCAGTTCTTGCTGGAGCAATTACAATATTATTAACAGACCGAAATCTTAACACTTCGTTCTTTGACCCATCAGGAGGAGGAGACCCAGTATTATATCAACATTTATTC
>FBAQU715-10|Velia caprai|HQ563141
GACTTTATACTTTATATTAGGTATATGGGCCGGAATAATTGGAATATCAATAAGATGAATTATCCGAATTGAACTAGGACAGCCAGGTTCATTTATTGGAAATGACCAAATCTATAATGTAATTGTAACAGCCCACGCATTTATTATAATTTTCTTTATAGTAATACCAATCATAATTGGTGGATTCGGAAACTGATTAGTACCTTTAATAATTGGGGCCCCAGACATAGCATTCCCCCGAATAAATAATATAAGATTTTGACTATTACCCCCTTCATTAACATTATTACTAGTTAGTAGTATAGTTGATGCAGGAGCCGGAACAGGTTGAACAGTATACCCACCATTATCTAGAAATATTGCCCATAACGGAGCATCAGTAGACTTAGCTATTTTTTCACTACATCTAGCTGGAGTATCATCAATTTTAGGTGCAGTAAATTTTATCTCAACTATTATTAATATACGAACTGCTGGTATAACCAGAGAAAAAATTCCCCTATTTGTATGATCAGTAGGAATTACAGCCCTATTATTACTTCTTTCCCTTCCAGTTCTTGCTGGAGCAATTACAATATTATTAACAGACCGAAATCTTAACACTTCGTTCTTTGACCCATCAGGAGGAGGAGACCCAGTATTATATCAACATTTATTC-
>FBAQU1520-13|Microvelia reticulata|KM021652
TACTCTATATTTTATATTAGGCATATGATCAGGTATAATTGGTATATCAATAAGATGAATTATCCGAATTGAACTAGGACAACCCGGATCATTCATTGGAAACGACCAGATCTATAACGTAATTGTTACAGCTCACGCTTTCATTATAATTTTCTTTATAGTAATACCCATCATAATTGGAGGATTTGGTAATTGACTGGTACCCTTAATAATTGGAGCACCGGACATGGCATTCCCTCGTATAAATAATATAAGATTTTGACTTCTTCCTCCGTCATTAACATTATTATTAGTAGGTAGAATAGTAGACGCGGGGGCGGGTACTGGGTGAACGGTATACCCTCCACTTTCAAGAAATATTTCACATAATGGAGCATCAGTAGATTTAACAATCTTTTCACTTCATTTAGCCGGTGTTTCATCAATCTTAGGGGCCGTAAATTTTATTTCCACAATTATTAATATACGAACAACAGGAATATCGAGAGAAAAAATCCCACTATTTGTATGATCTGTGGCAATTACAGCCCTACTTCTACTCCTATCACTACCAGTACTTGCTGGAGCAATTACTATATTATTAACTGATCGTAATTTAAATACATCATTCTTCGACCCGGCGGGAGGAGGTGATCCAATTTTATATCAACACTTATTT
>FBAQU705-10|Hydrometra gracilenta|HQ563134
AACAATATATTTTATATTTGGAATATGAGCAGGAATAGTAGGTATAAGAATAAGATGAATTATTCGAATTGAATTAGGAACCCCAGGATCCTTGATTGGAGATGATCAAATTTATAATACAATTGTAACAGCTCACGCATTTGTAATAATTTTCTTTATAGTTATACCAATTATAATTGGTGGATTTGGTAATTGGTTAGTTCCATTAATAATAGGAGCACCTGATATAGCTTTTCCACGAATAAATAATATAAGATTTTGATTATTACCTCCATCAATCTCATTATTATTAAGAAGAAGAATAATTGAAAAAGGAGCGGGAACAGGATGAACTGTTTATCCACCATTATCAAGAAATATTGCTCATGCAGGTCCATCAGTAGATTTAACTATTTTTTCATTACATTTAGCTGGTGTAAGATCAATTTTAGGAGCAATTAATTTTATTTCAACAATTTTAAATATAAAAATTAAAAGAATAACTTTAGAAAAAATACCTTTATTTGTATGATCAGTAATTATTACTGCAATTTTACTTTTATTATCATTACCAGTATTAGCAGGTGCAATTACAATATTATTAACAGACCGAAATATTAATACTAGATTTTTTGATCCAATAGGAGGAGGAGATCCAGTATTATATCAACATTTATTT-
>FBHET909-12|Hydrometra stagnorum|KM022352
AACATTATATTTTATATTCGGTATATGAGCAGGAATAGTTGGTATAAGTATAAGATGAATTATTCGTATTGAATTAGGACAACCCGGATCTTTTATTGGTGATGACCAAATCTATAATACTATTGTAACAGCCCATGCTTTTATTATAATTTTTTTTATAGTTATACCTATTATAATTGGAGGTTTTGGAAATTGATTAGTCCCACTAATACTTGGAGCCCCTGATATAGCATTTCCACGAATAAATAATATAAGATTTTGATTATTACCCCCATCTATTACATTATTATTGAGAAGAAGAATAATTGAAAAGGGGGCAGGGACAGGATGAACTGTTTACCCCCCCTTATCAAGAAATCTAGCACATACAGGGCCATCAGTAGATTTAACTATTTTTTCTTTACACCTAGCAGGAATTAGATCAATTCTAGGGGCTATTAATTTTATTTCAACAATTTTAAATATACGAGTTAAAGGAATAAATATAGAAAAAACCCCATTATTTGTTTGATCAGTAATTATTACAGCAATTTTATTGTTATTATCATTACCAGTATTAGCTGGAGCAATTACAATATTATTAACAGATCGAAACATTAACACAACCTTTTTTG--------------------------------------------
>FBHET669-12|Hydrometra stagnorum|KM021920
---------------------------------------------------------------------------------------------------------------------------------------------------------------------------------------------------------------------------------------------------------------ATTTTGATTATTACCCCCATCTATTACATTATTATTGAGAAGAAGAATAATTGAAAAGGGGGCAGGGACAGGATGAACTGTTTACCCCCCCTTATCAAGAAATCTAGCACATACAGGGCCATCAGTAGATTTAACTATTTTTTCTTTACACCTAGCAGGAATTAGATCAATTCTAGGGGCTATTAATTTTATTTCAACAATTTTAAATATACGAGTTAAAGGAATAAATATAGAAAAAACCCCATTATTTGTTTGATCAGTAATTATTACAGCAATTTTATTGTTATTATCATTACCAGTATTAGCTGGAGCAATTACAATATTATTAACAGATCGAAACATTAACACAACCTTTTTTGATCCAATAGGTGGTGGAGATCCAGTATTATATCAACATTTATTT
>FBHET069-11|Hydrometra gracilenta|KM023023
AACAATATATTTTATATTTGGAATATGAGCAGGAATAGTAGGTATAAGAATAAGATGAATTATTCGAATTGAATTAGGAACCCCAGGATCCTTGATTGGAGATGATCAAATTTATAATACAATTGTAACAGCTCACGCATTTGTAATAATTTTCTTTATAGTTATACCAATTATAATTGGTGGATTTGGTAATTGGTTAGTTCCATTAATAATAGGAGCACCTGATATAGCTTTTCCACGAATAAATAATATAAGATTTTGATTATTACCTCCATCAATCTCATTATTATTAAGAAGAAGAATAATTGAAAAAGGAGCGGGAACAGGGTGAACTGTTTATCCACCATTATCAAGAAATATTGCTCATGCAGGTCCATCAGTAGATTTAACTATTTTTTCATTACATTTAGCTGGTGTAAGATCAATTTTAGGAGCAATTAATTTTATTTCAACAATTTTAAATATAAAAATTAAAAGAATAACTTTAGAAAAAATACCTTTATTTGTGTGATCAGTAATTATTACTGCAATTTTACTTTTATTATCATTACCAGTATTAGCAGGTGCAATTACAATATTATTAACAGACCGAAATATTAATACTAGATTTTTTGATCCAATAGGAGGAGGAGATCCAGTATTATATCAACATTTATTT
>FBHET068-11|Hydrometra gracilenta|KM022739
AACAATATATTTTATATTTGGAATATGAGCAGGAATAGTAGGTATAAGAATAAGATGAATTATTCGAATTGAATTAGGAACCCCAGGATCCTTGATTGGAGATGATCAAATTTATAATACAATTGTAACAGCTCACGCATTTGTAATAATTTTCTTTATAGTTATACCAATTATAATTGGTGGATTTGGTAATTGGTTAGTTCCATTAATAATAGGAGCACCTGATATAGCTTTTCCACGAATAAATAATATAAGATTTTGATTATTACCTCCATCAATCTCATTATTATTAAGAAGAAGAATAATTGAAAAAGGAGCGGGAACAGGATGAACTGTTTATCCACCATTATCAAGAAATATTGCTCATGCAGGTCCATCAGTAGATTTAACTATTTTTTCATTACATTTAGCTGGTGTAAGATCAATTTTAGGAGCAATTAATTTTATTTCAACAATTTTAAATATAAAAATTAAAAGAATAACTTTAGAAAAAATACCTTTATTTGTGTGATCAGTAATTATTACTGCAATTTTACTTTTATTATCATTACCAGTATTAGCAGGTGCAATTACAATATTATTAACAGACCGAAATATTAATACTAGATTTTTTGATCCAATAGGAGGAGGAGATCCAGTATTATATCAACATTTATTT
>FBAQU1278-12|Hydrometra stagnorum|KM022097
AACATTATATTTTATATTCGGTATATGAGCAGGAATAGTTGGTATAAGTATAAGATGAATTATTCGTATTGAATTAGGACAACCCGGATCTTTTATTGGTGATGACCAAATCTATAATACTATTGTAACAGCCCATGCTTTTATTATAATTTTTTTTATAGTTATACCTATTATAATTGGAGGGTTTGGAAATTGATTAGTCCCACTAATACTTGGAGCCCCTGATATAGCATTTCCACGAATAAATAATATAAGATTTTGATTATTACCCCCATCTATTACATTATTATTGAGAAGAAGAATAATTGAAAAGGGGGCAGGGACAGGATGAACTGTTTACCCCCCCTTATCAAGAAATCTAGCACATACAGGGCCATCAGTAGATTTAACTATTTTTTCTTTACACCTAGCAGGAATTAGATCAATTCTAGGGGCTATTAATTTTATTTCAACAATTTTAAATATACGAGTTAAAGGAATAAATATAGAAAAAACCCCATTATTTGTTTGATCAGTAATTATTACAGCAATTTTATTGTTATTATCATTACCAGTATTAGCTGGAGCAATTACAATATTATTAACAGATCGAAACATTAACACAACCTTTTTTGATCCAATAGGTGGTGGAGATCCAGTATTATATCAACATTTATTT
>FBAQU1277-12|Hydrometra stagnorum|KM022870
AACATTATATTTTATATTCGGTATATGAGCAGGAATAGTTGGTATAAGTATAAGATGAATTATTCGTATTGAATTAGGACAACCCGGATCTTTTATTGGTGATGACCAAATCTATAATACTATTGTAACAGCCCATGCTTTTATTATAATTTTTTTTATAGTTATACCTATTATAATTGGAGGTTTTGGAAATTGATTAGTCCCACTAATACTTGGAGCCCCTGATATAGCATTTCCACGAATAAATAATATAAGATTTTGATTATTACCCCCATCTATTACATTATTATTGAGAAGAAGAATAATTGAAAAGGGGGCAGGGACAGGATGAACTGTTTACCCCCCCTTATCAAGAAATCTAGCACATACAGGGCCATCAGTAGATTTAACTATTTTTTCTTTACACCTAGCAGGAATTAGATCAATTCTAGGGGCTATTAATTTTATTTCAACAATTTTAAATATACGAGTTAAAGGAATAAATATAGAAAAAACCCCATTATTTGTTTGATCAGTAATTATTACAGCAATTTTATTGTTATTATCATTACCAGTATTAGCTGGAGCAATTACAATATTATTAACAGATCGAAACATTAACACAACCTTTTTTGATCCAATAGGTGGTGGAGATCCAGTATTATATCAACATTTATTT
>FBAQU1276-12|Hydrometra gracilenta|KM021938
AACAATATATTTTATATTTGGAATATGAGCAGGAATAGTAGGTATAAGAATAAGATGAATTATTCGAATTGAATTAGGAACCCCAGGATCCTTGATTGGAGATGATCAAATTTATAATACAATTGTAACAGCTCACGCATTTGTAATAATTTTCTTTATAGTTATACCAATTATAATTGGTGGATTTGGTAATTGGTTAGTTCCATTAATAATAGGAGCACCTGATATAGCTTTTCCACGAATAAATAATATAAGATTTTGATTATTACCTCCATCAATCTCATTATTATTAAGAAGAAGAATAATTGAAAAAGGAGCGGGAACAGGATGAACTGTTTATCCACCATTATCAAGAAATATTGCTCATGCAGGTCCATCAGTAGATTTAACTATTTTTTCATTACATTTAGCTGGTGTAAGATCAATTTTAGGAGCAATTAATTTTATTTCAACAATTTTAAATATAAAAATTAAAAGAATAACTTTAGAAAAAATACCTTTATTTGTGTGATCAGTAATTATTACTGCAATTTTACTTTTATTATCATTACCAGTATTAGCAGGTGCAATTACAATATTATTAACAGACCGAAATATTAATACTAGATTTTTTGATCCAATAGGAGGAGGAGATCCAGTATTATATCAACATTTATTT
>FBAQU034-09|Hydrometra stagnorum|HM376130
AACATTATATTTTATATTCGGTATATGAGCAGGAATAGTTGGTATAAGTATAAGATGAATTATTCGTATTGAATTAGGACAACCCGGATCTTTTATTGGTGATGACCAAATCTATAATACTATTGTAACAGCCCATGCTTTTATTATAATTTTTTTTATAGTTATACCTATTATAATTGGAGGTTTTGGAAATTGATTAGTCCCACTAATACTTGGAGCCCCTGATATAGCATTTCCACGAATAAATAATATAAGATTTTGATTATTACCCCCATCTATTACATTATTATTGAGAAGAAGAATAATTGAAAAGGGGGCAGGGACAGGATGAACTGTTTACCCCCCCTTATCAAGAAATCTAGCACATACAGGGCCATCAGTAGATTTAACTATTTTTTCTTTACACCTAGCAGGAATTAGATCAATTCTAGGGGCTATTAATTTTATTTCAACAATTTTAAATATACGAGTTAAAGGAATAAATATAGAAAAAACCCCATTATTTGTTTGATCAGTAATTATTACAGCAATTTTATTGTTATTATCATTACCAGTATTAGCTGGAGCAATTACAATATTATTAACAGATCGAAACATTAACACAACCTTTTTTGATCCAATAGGTGGTGGAGATCCAGTATTATATCAACATTTATTT-
>FBAQU1519-13|Hydrometra gracilenta|KM021900
AACAATATATTTTATATTTGGAATATGAGCAGGAATAGTAGGTATAAGAATAAGATGAATTATTCGAATTGAATTAGGAACTCCAGGATCCTTGATTGGAGATGATCAAATTTATAATACAATTGTAACAGCTCACGCATTTGTAATAATTTTCTTTATAGTTATACCAATTATAATTGGTGGATTTGGTAATTGGTTAGTTCCATTAATAATAGGAGCACCTGATATAGCTTTTCCACGAATAAATAATATAAGATTTTGATTATTACCTCCATCAATCTCATTATTATTAAGAAGAAGAATAATTGAAAAAGGAGCGGGAACAGGATGAACTGTTTATCCACCATTATCAAGAAATATTGCTCATGCAGGTCCATCAGTAGATTTAACTATTTTTTCATTACATTTAGCTGGTGTAAGATCAATTTTAGGAGCAATTAATTTTATTTCAACAATTTTAAATATAAAAATTAAAAGAATAACTTTAGAAAAAATACCTTTATTTGTGTGATCAGTAATTATTACTGCAATTTTACTTTTATTATCATTACCAGTATTAGCAGGTGCAATTACAATATTATTAACAGACCGAAATATTAATACTAGATTTTTTGATCCAATAGGAGGAGGAGATCCAGTATTATATCAACATTTATTT
>FBHET947-12|Notonecta lutea|KM022160
AACTTTATATTTCATTTTTGGTATTTGATCTGGTATAGTAGGAACATCACTAAGATGATTAATTCGAATTGAACTAGGACAACCAGGATCATTTATTGGAGATGATCAAATCTATAATGTAATCGTAACAGCACATGCATTTATTATAATTTTCTTTATAGTAATACCTATTATAATTGGAGGATTTGGTAATTGATTAGTACCTTTAATAATTGGAGCACCAGATATAGCATTTCCTCGAATAAATAATATAAGATTCTGATTATTACCCCCATCACTAACACTCCTTTTAGCAAGATCAATTGTAGATAATGGAGCAGGAACAGGATGAACAGTATATCCTCCCTTATCAAGAAATTTAGCACATGCAGGAGCATCAGTAGATTTAGCAATTTTTTCACTACACCTTGCAGGTGTATCATCTATTTTAGGAGCAGTAAATTTTATTTCAACAATTATTAATATACGATCTACAGGTATAACACCTGAACGAATACCACTATTTGTATGATCAGTAGGTATTACTGCATTATTATTACTATTATCATTACCAGTTTTAGCTGGTGCTATTACTATATTATTAACAGATCGAAATTTTAATACATCATTCTTTGATCCAGCAGGAGGAGGAGATCCTATTTTATATCAACATTTATTT
>FBHET946-12|Notonecta reuteri|KM021990
AACTTTATATTTCATTTTTGGTATTTGATCTGGTATAGTAGGAACATCACTAAGATGATTAATTCGAATTGAATTAGGACAACCAGGATCATTTATTGGAGATGATCAAATCTATAATGTAATCGTAACAGCACATGCATTTATTATAATTTTCTTTATAGTAATACCTATTATAATTGGAGGATTTGGTAATTGATTAGTACCTTTAATAATTGGAGCACCAGATATAGCATTTCCTCGAATAAATAATATAAGATTCTGATTATTACCACCATCACTAACACTTCTTTTAGCAAGATCAATTGTAGATAATGGAGCAGGAACAGGATGAACAGTATATCCTCCTTTATCAAGAAATTTAGCACATGCAGGAGCATCAGTAGATTTAGCAATTTTTTCACTACACCTTGCAGGTGTATCATCTATTTTAGGAGCAGTAAATTTTATTTCAACAATTATTAATATACGATCTACAGGTATAACACCTGAACGAATGCCACTATTCGTATGATCAGTAGGTATTACCGCATTATTATTATTATTATCATTACCAGTTCTAGCTGGTGCTATTACTATATTATTAACAGATCGAAATTTTAATACATCATTCTTTGATCCAGCAGGAGGAGGAGATCCTATTTTATATCAACATTTATTT
>FBAQU1290-12|Notonecta viridis|KM022308
AACTTTATATTTCATTTTTGGTATTTGATCCGGTATAGTTGGTACATCACTAAGATGATTAATTCGAATTGAATTAGGACAACCAGGTTCATTTATTGGAGATGATCAAATTTATAATGTAATTGTAACAGCACATGCATTTATTATAATTTTCTTTATAGTTATACCTATCATAATTGGAGGATTTGGTAATTGATTAGTACCACTAATAATTGGAGCACCTGATATAGCATTTCCTCGAATAAATAATATAAGATTCTGACTATTACCCCCATCATTAACATTACTTCTAGCAAGATCAATTGTAGATAATGGTGCAGGAACAGGATGAACAGTTTATCCACCACTTTCAAGTAATTTAGCACATGCAGGAGCATCAGTAGATTTAGCAATTTTTTCATTACACCTTGCAGGTGTTTCATCTATTTTAGGAGCAGTAAATTTCATTTCAACAATTATTAATATACGATCTACAGGTATAACACCTGAACGAATACCGTTATTTGTATGATCAGTAGGAATTACCGCATTACTATTATTATTATCACTACCTGTTTTAGCTGGTGCTATTACTATACTATTAACAGACCGAAACTTTAATACCTCATTCTTTGATCCAGCGGGAGGGGGGGATCCTATTTTATATCAACACTTATTT
>FBAQU1289-12|Notonecta viridis|KM022030
AACTTTATATTTCATTTTTGGTATTTGATCCGGTATAGTTGGTACATCACTAAGATGATTAATTCGAATTGAATTAGGACAACCAGGTTCATTTATTGGAGATGATCAAATTTATAATGTAATTGTAACAGCACATGCATTTATTATAATTTTCTTTATAGTTATACCTATCATAATTGGAGGATTTGGTAATTGATTAGTACCACTAATAATTGGAGCACCTGATATAGCATTTCCTCGAATAAATAATATAAGATTCTGACTATTACCCCCATCATTAACATTACTTCTAGCAAGATCAATTGTAGATAATGGTGCAGGAACAGGATGAACAGTTTATCCACCACTTTCAAGCAATTTAGCACATGCAGGAGCATCAGTAGATTTAGCAATTTTTTCATTACACCTTGCAGGTGTTTCATCTATTTTAGGAGCAGTAAATTTCATTTCAACAATTATTAATATACGATCTACAGGTATAACACCTGAACGAATACCTTTATTTGTATGATCAGTAGGAATTACCGCATTACTATTATTATTATCACTACCTGTTTTAGCTGGTGCTATTACTATACTATTAACAGACCGAAACTTTAATACCTCATTCTTTGATCCAGCGGGAGGGGGGGATCCTATTCTATATCAACACTTATTT
>FBAQU1288-12|Notonecta maculata|KM022426
AACTTTATATTTCATTTTCGGTATTTGATCTGGTATAGTAGGAACATCTTTAAGATGATTAATTCGAATTGAATTAGGACAACCAGGATCTTTCATTGGAGATGATCAAATCTATAACGTAATTGTAACAGCACATGCATTCATTATAATTTTCTTCATGGTAATGCCTATTATAATTGGAGGATTCGGAAACTGATTAGTGCCTTTAATAATTGGAGCACCTGATATAGCATTCCCTCGAATAAATAATATAAGATTCTGATTATTACCACCATCATTAACATTATTATTAGCAAGATCAATTGTAGATAATGGTGCAGGAACAGGATGAACAGTTTACCCACCATTATCAAGAAATTTAGCACACGCAGGAGCATCAGTAGATTTAGCAATTTTTTCACTACACCTTGCAGGTGTATCATCAATTCTAGGTGCAGTAAATTTTATTTCAACAATTATTAACATACGATCAACAGGAATAACTCCTGAACGAATACCTTTATTTGTATGATCAGTAGGAATTACTGCACTATTACTATTATTATCATTACCCGTACTAGCAGGTGCTATTACTATACTATTAACAGATCGAAATTTTAATACATCATTCTTTGATCCAGCAGGAGGGGGGGATCCAATTTTATATCAACATTTATTT
>BCEAB042-16|Notonecta glauca|MG665475
AACTTTATATTTCATTTTTGGTATTTGATCTGGTATAGTTGGAACATCATTAAGATGATTAATTCGAATTGAATTAGGACAACCAGGATCATTTATTGGAGATGATCAAATTTATAATGTAATTGTAACAGCACATGCATTCATTATAATTTTCTTTATAGTTATACCTATTATAATTGGAGGATTTGGTAATTGATTGGTACCATTAATAATTGGAGCACCTGATATAGCATTTCCTCGAATAAATAATATAAGATTTTGATTATTACCACCATCATTAACATTACTTTTAGCAAGATCAATTGTAGATAATGGAGCAGGAACAGGATGAACAGTTTACCCACCACTATCAAGAAATTTAGCACACGCAGGAGCATCAGTAGATTTAGCAATTTTCTCTTTACACCTTGCAGGTGTTTCATCTATTTTAGGAGCAGTAAATTTCATTTCAACAATTATTAATATACGATCTACAGGTATAACACCTGAACGAATACCATTATTCGTATGATCAGTAGGAATTACTGCATTACTATTATTATTATCATTACCCGTATTAGCAGGTGCTATTACTATATTATTAACAGATCGAAATTTTAATACATCATTCTTTGATCCAGCCGGAGGAGGAGATCCTATTTTATATCAACATTTATTT
>BCEAB041-16|Notonecta glauca|MG665963
AACTTTATATTTCATTTTTGGTATTTGATCTGGTATAGTTGGAACATCATTAAGATGATTAATTCGAATTGAATTAGGACAACCAGGATCATTTATTGGAGATGATCAAATTTATAATGTAATTGTAACAGCACATGCATTCATTATAATTTTCTTTATAGTTATACCTATTATAATTGGAGGATTTGGTAATTGACTGGTACCATTAATAATTGGAGCACCTGATATAGCATTTCCTCGAATAAATAATATAAGATTTTGATTATTACCACCATCATTAACATTACTTTTAGCAAGATCAATTGTAGATAATGGAGCAGGAACAGGATGAACAGTTTACCCACCACTATCAAGAAATTTAGCACACGCAGGAGCATCAGTAGATTTAGCAATTTTCTCTTTACACCTTGCAGGTGTTTCATCTATTTTAGGAGCAGTAAATTTCATTTCAACAATTATTAATATACGATCTACAGGTATAACACCTGAACGAATACCATTATTCGTATGATCAGTAGGAATTACTGCATTACTATTATTATTATCATTACCCGTATTAGCAGGTGCTATTACTATATTATTAACAGATCGAAATTTTAATACATCATTCTTTGATCCAGCCGGAGGGGGAGATCCTATTTTATATCAACATTTATTT
>BCEAB436-16|Paracorixa concinna|MG665907
AACACTATATTTCATTTTTGGTATTTGATCAGGAATAGTGGGAACATCACTTAGATGGTTAATTCGAATTGAACTAGGTCAGCCAGGATCATTTATTGGGGATGATCAAATTTATAATGTAATTGTTACTGCCCATGCATTTATTATAATTTTCTTCATGGTTATACCCATTATAATTGGAGGATTTGGAAACTGATTAGTACCTTTAATAATTGGGGCCCCTGATATAGCATTTCCCCGAATAAATAATATAAGTTTCTGATTATTACCTCCATCTTTAACCCTACTTCTATCAAGAAGTTTTGTAAATTCGGGGGCAGGTACAGGATGAACAGTATACCCCCCACTATCAAGAAATTTAACACATAGAGGAGCATCAGTAGATTTAGCAATTTTCTCTTTACATTTAGCGGGTGTCTCATCAATTTTAGGAGCCATTAATTTTATTTCAACTATTATTAATATACGAGTAATAGGAATAACTCCTGAACGAACTCCCTTATTTGTATGATCAGTAGGAATTACTGCCCTCCTTCTTCTACTGTCTCTACCAGTACTTGCTGGAGCTATTACTATATTATTAACAGACCGTAATTTTAATACATCATTTTTTGATCCAGCTGGAGGTGGTGATCCTATTTTATATCAACACTTATTC
>BCEAB039-16|Notonecta glauca|MG665457
AACTTTATATTTCATTTTTGGTATTTGATCTGGTATAGTTGGAACATCATTAAGATGATTAATTCGAATTGAATTAGGACAACCAGGATCATTTATTGGAGATGATCAAATTTATAATGTAATTGTAACAGCACATGCATTCATTATAATTTTCTTTATAGTTATACCTATTATAATTGGAGGATTTGGTAATTGATTGGTACCATTAATAATTGGAGCACCTGATATAGCATTTCCTCGAATAAATAATATAAGATTTTGATTATTACCACCATCATTAACATTACTTTTAGCAAGATCAATTGTAGATAATGGAGCAGGAACAGGATGAACAGTTTACCCACCACTATCAAGAAATTTAGCACACGCAGGAGCATCAGTAGATTTAGCAATTTTCTCTTTACACCTTGCAGGTGTTTCATCTATTTTAGGAGCAGTAAATTTCATTTCAACAATTATTAATATACGATCTACAGGTATAACACCTGAACGAATACCATTATTCGTATGATCAGTAGGAATTACTGCATTACTATTATTATTATCATTACCCGTATTAGCAGGTGCTATTACTATATTATTAACAGATCGAAATTTTAATACATCATTCTTTGATCCAGCCGGAGGAGGAGATCCTATTTTATATCAACATTTATTT
>BCEAB038-16|Notonecta glauca|MG665476
AACTTTATATTTCATTTTTGGTATTTGATCTGGTATAGTTGGAACATCATTAAGATGATTAATTCGAATTGAATTAGGACAGCCAGGATCATTTATTGGAGATGATCAAATTTATAATGTAATTGTAACAGCACATGCATTCATTATAATTTTCTTTATAGTTATACCTATTATAATTGGAGGATTTGGTAATTGATTGGTACCATTAATAATTGGAGCACCTGATATAGCATTTCCTCGAATAAATAATATAAGATTTTGATTATTACCACCATCATTAACATTACTTTTAGCAAGATCAATTGTAGATAATGGAGCAGGAACAGGATGAACAGTTTACCCACCACTATCAAGAAATTTAGCACACGCAGGAGCATCAGTAGATTTAGCAATTTTCTCTTTACACCTTGCAGGTGTTTCATCTATTTTAGGAGCAGTAAATTTCATTTCAACAATTATTAATATACGATCTACAGGTATAACACCTGAACGAATACCATTATTCGTATGATCAGTAGGAATTACTGCATTACTATTATTATTATCATTACCCGTATTAGCAGGTGCTATTACTATATTATTAACAGATCGAAATTTTAATACATCATTCTTTGATCCAGCCGGAGGAGGAGATCCTATTTTATATCAACATTTATTT
>BCEAB037-16|Notonecta glauca|MG665859
AACTTTATATTTCATTTTTGGTATTTGATCTGGTATAGTTGGAACATCATTAAGATGATTAATTCGAATTGAATTAGGACAGCCAGGATCATTTATTGGAGATGATCAAATTTATAATGTAATTGTAACAGCACATGCATTCATTATAATTTTCTTTATAGTTATACCTATTATAATTGGAGGATTTGGTAATTGATTGGTACCATTAATAATTGGAGCACCTGATATAGCATTTCCTCGAATAAATAATATAAGATTTTGATTATTACCACCATCATTAACATTACTTTTAGCAAGATCAATTGTAGATAATGGAGCAGGAACAGGATGAACAGTTTACCCACCACTATCAAGAAATTTAGCACACGCAGGAGCATCAGTAGATTTAGCAATTTTCTCTTTACACCTTGCAGGTGTTTCATCTATTTTAGGAGCAGTAAATTTCATTTCAACAATTATTAATATACGATCTACAGGTATAACACCTGAACGAATACCATTATTCGTATGATCAGTAGGAATTACTGCATTACTATTATTATTATCATTACCCGTATTAGCAGGTGCTATTACTATATTATTAACAGATCGAAATTTTAATACATCATTCTTTGATCCAGCCGGAGGAGGAGATCCTATTTTATATCAACATTTATTT
>BCEAB036-16|Notonecta glauca|MG665610
AACTTTATATTTCATTTTTGGTATTTGATCTGGTATAGTTGGAACATCATTAAGATGATTAATTCGAATTGAATTAGGACAACCAGGATCATTTATTGGAGATGATCAAATTTATAATGTAATTGTAACAGCACATGCATTCATTATAATTTTCTTTATAGTTATACCTATTATAATTGGAGGATTTGGTAATTGACTGGTACCATTAATAATTGGAGCACCTGATATAGCATTTCCTCGAATAAATAATATAAGATTTTGATTATTACCACCATCATTAACATTACTTTTAGCAAGATCAATTGTAGATAATGGAGCAGGAACAGGATGAACAGTTTACCCACCACTATCAAGAAATTTAGCACACGCAGGAGCATCAGTAGATTTAGCAATTTTCTCTTTACACCTTGCAGGTGTTTCATCTATTTTAGGAGCAGTAAATTTCATTTCAACAATTATTAATATACGATCTACAGGTATAACACCTGAACGAATACCATTATTCGTATGATCAGTAGGAATTACTGCATTACTATTATTATTATCATTACCCGTATTAGCAGGTGCTATTACTATATTATTAACAGATCGAAATTTTAATACATCATTCTTTGATCCAGCCGGAGGGGGAGATCCTATTTTATATCAACATTTATTT
>BCEAB035-16|Notonecta glauca|MG665437
AACTTTATATTTCATTTTTGGTATTTGATCTGGTATAGTTGGAACATCATTAAGATGATTAATTCGAATTGAATTAGGACAACCAGGATCATTTATTGGAGATGATCAAATTTATAATGTAATTGTAACAGCACATGCATTCATTATAATTTTCTTTATAGTTATACCTATTATAATTGGAGGATTTGGTAATTGACTGGTACCATTAATAATTGGAGCACCTGATATAGCATTTCCTCGAATAAATAATATAAGATTTTGATTATTACCACCATCATTAACATTACTTTTAGCAAGATCAATTGTAGATAATGGAGCAGGAACAGGATGAACAGTTTACCCACCACTATCAAGAAATTTAGCACACGCAGGAGCATCAGTAGATTTAGCAATTTTCTCTTTACACCTTGCAGGTGTTTCATCTATTTTAGGAGCAGTAAATTTCATTTCAACAATTATTAATATACGATCTACAGGTATAACACCTGAACGAATACCATTATTCGTATGATCAGTAGGAATTACTGCATTACTATTATTATTATCATTACCCGTATTAGCAGGTGCTATTACTATATTATTAACAGATCGAAATTTTAATACATCATTCTTTGATCCAGCCGGAGGGGGAGATCCTATTTTATATCAACATTTATTT
>BCEAB470-17|Notonecta lutea|MG665884
AACTTTATATTTCATTTTTGGTATTTGATCTGGTATAGTAGGAACATCACTAAGATGATTAATTCGAATTGAAATAGGACAACCAGGATCATTTATTGGAGATGATCAAATCTATAATGTAATCGTAACAGCACATGCATTTATTATAATTTTCTTTATAGTAATACCTATTATAATTGGAGGATTTGGTAATTGATTAGTACCTTTAATAATTGGAGCACCAGATATAGCATTTCCTCGAATAAATAATATAAGATTCTGATTATTACCCCCATCACTAACACTCCTTTTAGCAAGATCAATTGTAGATAATGGAGCAGGAACAGGATGAACAGTATATCCTCCCTTATCAAGAAATTTAGCACATGCAGGAGCATCAGTAGATTTAGCAATTTTTTCACTACACCTTGCAGGTGTATCATCTATTTTAGGAGCAGTAAATTTTATTTCAACAATTATTAATATACGATCTACAGGTATAACACCTGAACGAATACCACTATTTGTATGATCAGTAGGTATTACTGCATTATTATTACTATTATCATTACCAGTTTTAGCTGGTGCTATTACTATATTATTAACAGATCGAAATTTTAATACATCATTCTTTGATCCAGCAGGAGGAGGAGATCCTATTTTATATCAACATTTATTT
>BCEAB033-16|Aquarius najas|MG665648
CACATTATATTTTATATTAGGCATGTGATCAGGAATAATTGGTATATCAATAAGATGAATTATTCGAATTGAATTGGGACAACCAGGATCATTTATTGGTAACGATCAAATTTATAACGTAATTGTAACAGCACACGCATTTATTATAATTTTTTTTATAGTTATACCAATTATAATTGGAGGATTTGGTAATTGATTAGTCCCTTTAATAATTGGAGCCCCAGATATAGCATTCCCTCGAATAAATAATATAAGATTCTGATTATTACCCCCATCATTAACACTTTTACTCGTAGGAAGACTGGTAGATGCGGGAGCAGGAACTGGTTGAACAGTATATCCACCCCTATCAAGAAATATCGCCCATAATGGAGCATCAGTAGATTTAACAATTTTCTCACTTCACTTAGCCGGTGTATCATCAATTCTAGGTGCAGTAAATTTTATTTCAACTATTATTAATATACGAACAACAGGGATATCAAGTGAAAAAATTCCCCTATTTGTATGATCTGTAGGAATTACCGCATTATTACTTCTATTATCTTTACCAGTACTAGCTGGAGCCATTACTATGCTATTAACAGATCGAAAGGGGAATACATCATTCTTTGACCCGGCAGGAGGGGGAGACCCCGTACTATATCAAAACTTATTG
>BCEAB032-16|Sigara lateralis|MG665953
AACTTTATATTTTATTTTTGGTATTTGATCAGGAATAGTAGGAACATCACTTAGATGATTAATTCGAATTGAGTTAGGCCAACCAGGATCATTTATTGGAGATGATCAAATCTATAATGTAATTGTCACAGCCCACGCATTTATTATAATTTTTTTTATAGTTATACCTATTATAATTGGAGGTTTTGGAAACTGATTAGTACCTTTAATAATTGGAGCTCCTGATATGGCATTCCCTCGTATAAATAATATAAGCTTTTGATTATTACCACCGTCTCTAACCCTACTTTTATCAAGAAGTTTTGTAAATTCAGGAGCAGGAACAGGATGAACAGTTTATCCACCGCTATCAAGAAATTTGACACATAGAGGAGCATCAGTAGATTTAGCAATTTTTTCACTACATTTAGCAGGTGTATCATCAATTTTGGGAGCTATTAATTTTATTTCAACTATTATTAATATACGAGTCATAGGAATAACTCCCGAACGAACACCACTATTTGTATGATCAGTGGGGATTACTGCACTACTTTTATTATTATCACTTCCAGTATTAGCTGGAGCTATTACTATACTATTAACTGATCGTAATTTTAATACATCATTCTTTGATCCGGCTGGAGGTGGTGACCCCATTTTATATCAACACTTATTT
>BCEAB031-16|Sigara lateralis|MG665634
AACTTTATATTTTATTTTTGGTATTTGATCAGGAATAGTAGGAACATCACTTAGATGATTAATTCGAATTGAGTTAGGCCAACCAGGATCATTTATTGGAGATGATCAAATCTATAATGTAATTGTCACAGCCCACGCATTTATTATAATTTTTTTTATAGTTATACCTATTATAATTGGAGGTTTTGGAAACTGATTAGTACCTTTAATAATTGGAGCTCCTGATATGGCATTCCCTCGTATAAATAATATAAGCTTTTGATTATTACCACCGTCTCTAACCCTACTTTTATCAAGAAGTTTTGTAAATTCAGGAGCAGGAACAGGATGAACAGTTTATCCACCGCTATCAAGAAATTTGACACATAGAGGAGCATCAGTAGATTTAGCAATTTTTTCACTACATTTAGCAGGTGTATCATCAATTTTGGGAGCTATTAATTTTATTTCAACTATTATTAATATACGAGTCATAGGAATAACTCCCGAACGAACACCACTATTTGTATGATCAGTGGGGATTACTGCACTACTTTTATTATTATCACTTCCAGTATTAGCTGGAGCTATTACTATACTATTAACTGATCGTAATTTTAATACATCATTCTTTGATCCGGCTGGAGGTGGTGACCCCATTTTATATCAACACTTATTT
>BCEAB030-16|Sigara lateralis|MG665393
AACTTTATATTTTATTTTTGGTATTTGATCAGGAATAGTAGGAACATCACTTAGATGATTAATTCGAATTGAGTTAGGCCAACCAGGATCATTTATTGGAGATGATCAAATCTATAATGTAATTGTCACAGCCCACGCATTTATTATAATTTTTTTTATAGTTATACCTATTATAATTGGAGGTTTTGGAAACTGATTAGTACCTTTAATAATTGGAGCTCCTGATATGGCATTCCCTCGTATAAATAATATAAGCTTTTGATTATTACCACCGTCTCTAACCCTACTTTTATCAAGAAGTTTTGTAAATTCAGGAGCAGGAACAGGATGAACAGTTTATCCACCGCTATCAAGAAATTTGACACATAGAGGAGCATCAGTAGATTTAGCAATTTTTTCACTACATTTAGCAGGTGTATCATCAATTTTGGGAGCTATTAATTTTATTTCAACTATTATTAATATACGAGTCATAGGAATAACTCCCGAACGAACACCACTATTTGTATGATCAGTGGGGATTACTGCACTACTTTTATTATTATCACTTCCAGTATTAGCTGGAGCTATTACTATACTATTAACTGATCGTAATTTTAATACATCATTCTTTGATCCGGCTGGAGGTGGTGACCCCATTTTATATCAACACTTATTT
>BCEAB029-16|Sigara lateralis|MG665479
AACTTTATATTTTATTTTTGGTATTTGATCAGGAATAGTAGGAACATCACTTAGATGATTAATTCGAATTGAGTTAGGCCAACCAGGATCATTTATTGGAGATGATCAAATCTATAATGTAATTGTCACAGCCCACGCATTTATTATAATTTTTTTTATAGTTATACCTATTATAATTGGAGGTTTTGGAAACTGATTAGTACCTTTAATAATTGGAGCTCCTGATATGGCATTCCCTCGTATAAATAATATAAGCTTTTGATTATTACCACCGTCTCTAACCCTACTTTTATCAAGAAGTTTTGTAAATTCAGGAGCAGGAACAGGATGAACAGTTTATCCACCGCTATCAAGAAATTTGACACATAGAGGAGCATCAGTAGATTTAGCAATTTTTTCACTACATTTAGCAGGTGTATCATCAATTTTGGGAGCTATTAATTTTATTTCAACTATTATTAATATACGAGTCATAGGAATAACTCCCGAACGAACACCACTATTTGTATGATCAGTGGGGATTACTGCACTACTTTTATTATTATCACTTCCAGTATTAGCTGGAGCTATTACTATACTATTAACTGATCGTAATTTTAATACATCATTCTTTGATCCGGCTGGAGGTGGTGACCCCATTTTATATCAACACTTATTT
>BCEAB028-16|Sigara lateralis|MG665581
AACTTTATATTTTATTTTTGGTATTTGATCAGGAATAGTAGGAACATCACTTAGATGATTAATTCGAATTGAGTTAGGCCAACCAGGATCATTTATTGGAGATGATCAAATCTATAATGTAATTGTCACAGCCCACGCATTTATTATAATTTTTTTTATAGTTATACCTATTATAATTGGAGGTTTTGGAAACTGATTAGTACCTTTAATAATTGGAGCTCCTGATATGGCATTCCCTCGTATAAATAATATAAGCTTTTGATTATTACCACCGTCTCTAACCCTACTTTTATCAAGAAGTTTTGTAAATTCAGGAGCAGGAACAGGATGAACAGTTTATCCACCGCTATCAAGAAATTTGACACATAGAGGAGCATCAGTAGATTTAGCAATTTTTTCACTACATTTAGCAGGTGTATCATCAATTTTGGGAGCTATTAATTTTATTTCAACTATTATTAATATACGAGTCATAGGAATAACTCCCGAACGAACACCACTATTTGTATGATCAGTGGGGATTACTGCACTACTTTTATTATTATCACTTCCAGTATTAGCTGGAGCTATTACTATACTATTAACTGATCGTAATTTTAATACATCATTCTTTGATCCGGCTGGAGGTGGTGACCCCATTTTATATCAACACTTATTT
>BCEAB027-16|Sigara lateralis|MG665570
AACTTTATATTTTATTTTTGGTATTTGATCAGGAATAGTAGGAACATCACTTAGATGATTAATTCGAATTGAGTTAGGCCAACCAGGATCATTTATTGGAGATGATCAAATCTATAATGTAATTGTCACAGCCCACGCATTTATTATAATTTTTTTTATAGTTATACCTATTATAATTGGAGGTTTTGGAAACTGATTAGTACCTTTAATAATTGGAGCTCCTGATATGGCATTCCCTCGTATAAATAATATAAGCTTTTGATTATTACCACCGTCTCTAACCCTACTTTTATCAAGAAGTTTTGTAAATTCAGGAGCAGGAACAGGATGAACAGTTTATCCACCGCTATCAAGAAATTTGACACATAGAGGAGCATCAGTAGATTTAGCAATTTTTTCACTACATTTAGCAGGTGTATCATCAATTTTGGGAGCTATTAATTTTATTTCAACTATTATTAATATACGAGTCATAGGAATAACTCCCGAACGAACACCACTATTTGTATGATCAGTGGGGATTACTGCACTACTTTTATTATTATCACTTCCAGTATTAGCTGGAGCTATTACTATACTATTAACTGATCGTAATTTTAATACATCATTCTTTGATCCGGCTGGAGGTGGTGACCCCATTTTATATCAACACTTATTT
>BCEAB026-16|Sigara scotti|MG665933
AACATTATACTTCATTTTTGGTATTTGATCAGGAATAGTGGGAACATCACTTAGATGGTTAATTCGAATTGAATTAGGTCAACCAGGATCCTTTATCGGAGATGACCAAATTTATAATGTAATTGTTACTGCTCATGCATTTATTATAATTTTCTTTATAGTTATACCTATTATAATTGGAGGATTTGGTAACTGATTAGTACCTTTAATAATCGGGGCCCCCGATATGGCATTTCCTCGAATAAATAATATAAGTTTTTGATTACTGCCCCCATCCTTGACCTTATTATTATCAAGCAGATTTGTAAATTCAGGAGCAGGAACAGGATGAACAGTATATCCACCTCTATCAAGAAATTTAACGCATAGAGGAGCATCAGTAGATTTAGCAATTTTCTCCTTACACCTAGCAGGTGTATCATCTATTTTAGGGGCAATTAATTTTATTTCAACTATTATTAATATACGAGTAATAGGAATAATTCCTGAACGAATTCCCCTATTTGTATGATCAGTTGGTATTACTGCTCTTCTTCTTCTTCTATCACTACCAGTATTAGCAGGGGCTATTACTATACTTCTAACAGACCGAAATTTTAATACATCATTTTTTGATCCAGCTGGAGGAGGGGATCCCATCTTATACCAACATCTATTT
>BCEAB025-16|Sigara scotti|MG665676
AACATTATACTTCATTTTTGGTATTTGATCAGGAATAGTGGGAACATCACTTAGATGGTTAATTCGAATTGAATTAGGTCAACCAGGATCCTTTATCGGAGATGACCAAATTTATAATGTAATTGTTACTGCTCATGCATTTATTATAATTTTCTTTATAGTTATACCTATTATAATTGGAGGATTTGGTAACTGATTAGTACCTTTAATAATCGGGGCCCCCGATATGGCATTTCCTCGAATAAATAATATAAGTTTTTGATTACTACCCCCATCCTTGACCTTATTATTATCAAGCAGATTTGTAAATTCAGGAGCAGGAACAGGATGAACAGTATATCCACCTCTATCAAGAAATTTAACGCATAGAGGAGCATCAGTAGATTTAGCAATTTTCTCCTTACACCTAGCAGGTGTATCATCTATTTTAGGGGCAATTAATTTTATTTCAACTATTATTAATATACGAGTAATAGGAATAATTCCTGAACGAATTCCCCTATTTGTATGATCAGTTGGTATTACTGCTCTTCTTCTTCTTCTATCACTACCAGTATTAGCAGGGGCTATTACTATACTTCTAACAGACCGAAATTTTAATACATCATTTTTTGATCCAGCTGGAGGAGGGGATCCCATCTTATACCAACATCTATTT
>BCEAB024-16|Sigara scotti|MG665976
AACATTATACTTCATTTTTGGTATTTGATCAGGAATAGTGGGAACATCACTTAGATGATTAATTCGAATTGAATTAGGTCAACCAGGATCCTTTATCKGAGATGACCAAATTTATAATGTAATTGTTACTGCTCATGCATTTATTATAATTTTCTTTATAGTTATACCTATTATAATTGGAGGATTTGGTAACTGATTAGTACCTTTAATAATCGGGGCCCCCGATATAGCATTTCCTCGAATAAATAATATAAGTTTTTGATTACTACCCCCATCCTTGACCTTATTATTATCAAGTAGATTTGTAAATTCAGGAGCAGGAACAGGATGAACAGTATATCCACCTCTATCAAGAAATTTAACGCATAGAGGAGCATCAGTAGATTTAGCAATTTTCTCCTTACACCTAGCAGGTGTATCATCTATTTTAGGGGCAATTAATTTTATTTCAACTATTATTAATATACGAGTAATAGGAATAATTCCTGAACGAATTCCCCTATTTGTATGATCAGTTGGTATTACTGCTCTTCTTCTTCTTCTATCACTACCAGTATTAGCAGGGGCTATTACTATACTTCTAAGATACCGAAATTTTAATACATCATTTTTTGATCCAGCTGGAGGAGGGGATCCCATCTTATACCAACATCTATTT
>BCEAB023-16|Sigara scotti|MG665619
AACATTATACTTCATTTTTGGTATTTGATCAGGAATAGTGGGAACATCACTTAGATGATTAATTCGAATTGAATTAGGTCAACCAGGATCCTTTATCGGAGATGACCAAATTTATAATGTAATTGTTACTGCTCATGCATTTATTATAATTTTCTTTATAGTTATACCTATTATAATTGGAGGATTTGGTAACTGATTAGTACCTTTAATAATCGGGGCCCCCGATATGGCATTTCCTCGAATAAATAATATAAGTTTTTGATTACTGCCCCCATCCTTGACCTTATTATTATCAAGCAGATTTGTAAATTCAGGAGCAGGAACAGGATGAACAGTATATCCACCTCTATCAAGAAATTTAACGCATAGAGGAGCATCAGTAGATTTAGCAATTTTCTCCTTACACCTAGCAGGTGTATCATCTATTTTAGGGGCAATTAATTTTATTTCAACTATTATTAATATACGAGTAATAGGAATAATTCCTGAACGAATTCCCCTATTTGTATGATCAGTTGGTATTACTGCTCTTCTTCTTCTTTTATCACTACCAGTATTAGCAGGTGGTATT
>BCEAB022-16|Sigara scotti|MG665500
AACATTATACTTCATTTTTGGTATTTGATCAGGAATAGTGGGAACATCACTTAGATGGTTAATTCGAATTGAATTAGGTCAACCAGGATCCTTTATCGGAGATGACCAAATTTATAATGTAATTGTTACTGCTCATGCATTTATTATAATTTTCTTTATAGTTATACCTATTATAATTGGAGGATTTGGTAACTGATTAGTACCTTTAATAATCGGGGCCCCCGATATGGCATTTCCTCGAATAAATAATATAAGTTTTTGATTACTGCCCCCATCCTTGACCTTATTATTATCAAGCAGATTTGTAAATTCAGGAGCAGGAACAGGATGAACAGTATATCCACCTCTATCAAGAAATTTAACGCATAGAGGAGCATCAGTAGATTTAGCAATTTTCTCCTTACACCTAGCAGGTGTATCATCTATTTTAGGGGCAATTAATTTTATTTCAACTATTATTAATATACGAGTAATAGGAATAATTCCTGAACGAATTCCCCTATTTGTATGATCAGTTGGTATTACTGCTCTTCTTCTTCTTTTATCACTACCAGTATTAGCAGG
>BCEAB021-16|Sigara iactans|MG665800
AACATTATACTTCATTTTTGGTATTTGATCAGGAATAGTGGGAACATCACTTAGATGATTAATTCGAATTGAATTAGGTCAACCAGGATCTTTTATTGGAGACGATCAAATTTATAATGTAATTGTTACTGCGCATGCGTTTATTATAATTTTCTTTATAGTTATACCTATTATAATTGGAGGATTTGGAAACTGACTAGTACCTTTAATAATCGGGGCCCCCGATATAGCATTTCCTCGAATAAATAATATAAGTTTTTGATTACTACCTCCATCTTTGACTCTGTTACTATCAAGTAGATTTGTAAATTCAGGAGCAGGTACAGGATGAACAGTATACCCGCCTCTATCAAGAAACTTAACACATAGAGGGGCATCGGTAGATTTAGCAATTTTCTCCTTACATTTAGCAGGTGTATCATCTATTTTAGGGGCAATTAATTTTATTTCAACTATTATTAATATACGAGTAATAGGAATAACTCCTGAACGAACTCCTTTATTTGTGTGATCAGTAGGCATCACCGCTCTTCTTCTTCTTTTATCGCTGCCAGTGTTGGCTGGAGCTATTACTATATTATTGACAGATCGAAATTTTTA
>BCEAB020-16|Sigara iactans|MG665495
TTTATAATGTAATTGTTACTGCGCATGCGTTTATTATAATTTTCTTTATAGTTATACCTATTATAATTGGAGGATTTGGAAACTGACTAGTACCTTTAATAATCGGGGCCCCCGATATAGCATTTCCTCGAATAAATAATATAAGTTTTTGATTACTACCTCCATCTTTGACTCTGTTACTATCAAGTAGATTTGTAAATTCAGGAGCAGGTACAGGATGAACAGTATACCCGCCTCTATCAAGAAACTTAACACATAGAGGGGCATCGGTAGATTTAGCAATTTTCTCCTTACATTTAGCAGGTGTATCATCTATTTTAGGGGCAATTAATTTTATTTCAACTATTATTAATATACGAGTAATAGGAATAACTCCTGAACGAACTCCTTTATTTGTGTGATCAGTGGGCATCACCGCTCTTCTTCTTCTTTTATCACTGCCAGTGTTGGCTGGAGCTATTACTATATTATTGACAGATCGAAATTTTAATACATCATTTTTTGATCCAGCTGGAGGTGGAGATCCTATTTTATATCAACACTTATTT
>BCEAB019-16|Sigara fossarum|MG665690
AATTTATAATGTAATTGTCACTGCTCATGCATTTATTATAATTTTCTTTATAGTTATACCTATTATAATTGGAGGATTTGGCAACTGATTAGTACCTTTAATAATCGGGGCCCCCGATATAGCATTCCCTCGAATAAATAATATAAGTTTTTGATTACTGCCTCCATCCTTAACCTTACTATTATCAAGCAGATTTGTAAATTCAGGAGCAGGAACAGGATGAACAGTATATCCACCTCTATCAAGAAATTTAACACATAGAGGGGCATCAGTAGATTTAGCAATTTTCTCCTTACACCTAGCAGGTGTATCATCTATTTTAGGGGCAATTAATTTTATTTCAACTATTATTAACATACGAGTAATAGGAATAACGCCTGAACGAACCCCCCTATTTGTATGATCAGTTGGTATTACTGCCCTTCTTCTTCTTCTATCACTACCAGTGTTAGCAGGGGCTATTACTATACTTCTAACAGACCGAAATTTTAATACATCATTTTTTGATCCAGCTGGAGGGGGGGATCCCATCTTATACCAACACCTATAT
>BCEAB018-16|Sigara distincta|MG665563
CAAATTTATAATGTAATTGTTACTGCGCATGCATTTATTATAATTTTCTTTATAGTTATACCTATTATAATTGGAGGATTTGGAAACTGACTAGTACCTTTAATAATCGGGGCCCCCGATATAGCATTTCCTCGAATAAATAATATAAGTTTTTGATTACTGCCCCCATCTTTGACCCTGTTATTATCAAGTAGATTTGTAAATTCAGGGGCAGGTACAGGGTGAACAGTATATCCGCCTCTATCAAGAAACTTAACACATAGAGGAGCATCGGTAGATTTAGCAATTTTCTCCTTACATTTAGCAGGTGTATCGTCTATTTTAGGGGCAATTAATTTTATTTCAACTATTATTAATATACGAGTAATAGGAATAACTCCTGAACGAACTCCTTTATTTGTATGATCAGTAGGCATCACCGCTCTTCTTCTTCTTTTATCACTGCCAGTGTTGGCTGGGGCTATTACTATATTATTAACAGATCGAAATTTTAATACATCATTTTTTGATCCAGCTGGAGGTGGAGATCCTATTTTATATCAACACTTATTT
>BCEAB017-16|Callicorixa praeusta|MG665398
AACATTATATTTTATTTTCGGTATTTGGTCAGGTATAGTAGGAACATCACTTAGATGATTAATTCGAATTGAATTAGGACAACCAGGATCATTTATTGGAGATGATCAAATTTATAATGTAATTGTAACAGCTCATGCCTTTATTATAATTTTCTTCATGGTTATACCTATTATAATTGGGGGATTTGGAAATTGATTAGTACCTTTAATAATTGGGGCCCCTGATATAGCATTCCCTCGAATAAATAATATAAGTTTTTGATTACTGCCTCCCTCATTAACTCTACTTTTATCAAGTAGATTTGTAAACTCGGGGGCAGGGACAGGATGAACAGTCTATCCACCCCTATCAAGAAATTTAACACATAGAGGAGCATCTGTAGATCTGGCAATCTTCTCTTTACACCTAGCGGGTGTATCATCAATTTTAGGTGCCATCAATTTTATCTCAACTATTATTAATATACGAGTTATAGGAATAACTCCTGAACGGACTCCGTTATTTGTATGATCAGTAGGTATTACTGCTCTACTTTTACTTTTATCTTTACCAGTATTGGCTGGAGCTATTACTATATTATTAACAGACCGTAATTTTAACACATCATTCTTCGATCCTGCAGGGGGAGGAGACCCAATTTTATATCAACACTTATTT
>BCEAB432-16|Gerris lacustris|MG665844
CAACCAGGATCATTCATTGGAAATGATCAAATCTATAACGTAATTGTTACAGCCCATGCTTTCATTATAATTTTTTTTATGGTTATACCAATTATAATTGGTGGATTTGGAAATTGATTAGTTCCTTTAATAATTGGAGCACCAGATATGGCATTTCCTCGAATAAATAATATAAGATTCTGACTTTTACCACCATCACTAACATTATTACTTGTGGGAAGATTAGTCGATGCTGGAGCAGGAACAGGATGAACTGTTTATCCACCTTTATCAAGAAATATCGCCCATAATGGAGCATCCGTGGATTTAACTATTTTTTCATTACATTTAGCAGGTGTATCTTCAATTCTAGGGGCTGTAAATTTTATTTCAACTATTATTAATATACGAACAACAGGTATAACGAGAGAAAAAATTCCATTATTTGTTTGATCGGTTGGGATTACAGCTTTATTATTACTGTTATCATTACCAGTATTAGCAGGAGCTATTACTATACTTCTAACAGATCGAAACTTAAATACATCATTCTTTGACCCAGCTGGAGGAGGAGACCCAGTATTATATCAACATTTATTT
>BCEAB013-16|Sigara semistriata|MG665541
AACATTATATTTTATTTTTGGTATTTGATCAGGTATAGTTGGAACATCTCTTAGATGATTAATTCGAATTGAACTGGGTCAGCCAGGATCATTTATTGGAGATGATCAAATTTATAATGTAATTGTTACTGCCCACGCATTTATTATAATTTTCTTTATGGTTATGCCCATTATAATTGGAGGATTTGGAAACTGATTGGTACCATTAATAATTGGAGCGCCAGATATAGCATTCCCCCGAATAAATAATATAAGTTTTTGATTATTACCTCCATCTTTAACATTACTTTTATCAAGTAGATTTGTAAATTCAGGAGCAGGAACAGGATGAACAGTATACCCACCTCTATCAAGAAATTTAACACATAGAGGAGCATCAGTAGATTTAGCAATTTTCTCTCTACATTTAGCGGGTGTATCATCAATTTTAGGGGCCATTAATTTTATTTCAACTATTATTAATATACGAGTAATAGGTATAACTCCCGAACGAACTCCCCTATTTGTCTGATCAGTAGGAATTACTGCCCTACTTCTTCTCTTATCTCTACCAGTATTGGCTGGAGCTATTACTATATTATTAACAGACCGTAATTTTAATACATCATTTTTTGATCCAGCTGGAGGGGGGGACCCTATTCTATACCAACACTTATTT
>BCEAB011-16|Sigara nigrolineata|MG665915
AACATTGTATTTTATTTTTGGTATTTGATCAGGAATAGTTGGAACATCACTTAGATGATTAATTCGAATTGAATTGGGTCAACCAGGGTCATTTATTGGAGATGATCAAATTTATAATGTAATCGTCACAGCCCACGCATTTATTATAATTTTCTTCATGGTTATACCCATCATAATTGGGGGATTTGGAAATTGGTTGATCCCTTTAATAATTGGGGCCCCTGATATAGCATTCCCCCGAATAAATAATATAAGTTTCTGACTACTACCGCCATCTCTTACCCTACTTTTATCAAGTAGATTTGTAAATTCAGGGGCAGGAACAGGATGAACAGTTTATCCACCTTTATCAAGAAATTTAACACATAGAGGTGCATCCGTAGATTTAGCAATTTTCTCCCTTCATTTGGCAGGAGTATCATCAATTTTAGGAGCCATTAATTTTATTTCAACCATCGTGAACATGCGAGTTATAGGAATAACTCCTGAACGTACACCCCTATTTGTATGATCAGTAGGAATTACTGCCCTACTTCTGCTTCTATCCCTACCAGTATTAGCTGGAGCTATTACTATATTATTAACAGACCGTAATTTTAATACTTCATTTTTTGATCCAGCTGGAGGGGGTGATCCAATTTTATATCAACATTTATTT
>BCEAB431-16|Gerris lacustris|MG665480
CAACCAGGATCATTCATTGGAAATGATCAAATCTATAACGTAATTGTTACAGCCCATGCTTTTATTATAATTTTTTTTATGGTTATACCAATTATAATTGGTGGATTTGGAAATTGATTAGTTCCTTTAATAATTGGAGCACCAGATATGGCATTTCCTCGAATAAATAATATAAGATTCTGACTTTTACCACCATCACTAACATTATTACTTGTGGGAAGATTAGTCGATGCTGGAGCAGGAACAGGATGAACTGTTTATCCACCTTTATCAAGAAATATCGCCCATAATGGAGCATCCGTGGATTTAACTATTTTTTCATTACATTTAGCAGGTGTATCTTCAATTCTAGGGGCTGTAAATTTTATTTCAACTATTATTAATATACGAACAACAGGTATAACGAGAGAAAAAATTCCATTATTTGTTTGATCGGTTGGGATTACAGCTTTATTATTACTGTTATCATTACCAGTATTAGCAGGAGCTATTACTATACTTCTAACAGATCGAAACTTAAATACATCATTCTTTGACCCAGCTGGAGGAGGAGACCCAGTATTATATCAACATTTATTT
>BCEAB009-16|Sigara nigrolineata|MG665497
AACATTGTATTTTATTTTTGGTATTTGATCAGGAATAGTTGGAACATCACTTAGATGATTAATTCGAATTGAATTGGGTCAACCAGGGTCATTTATTGGAGATGATCAAATTTATAATGTAATCGTCACAGCCCACGCATTTATTATAATTTTCTTCATGGTTATACCCATCATAATTGGGGGATTTGGAAATTGGTTGATCCCTTTAATAATTGGGGCCCCTGATATAGCATTCCCCCGAATAAATAATATAAGTTTCTGACTACTACCGCCATCTCTTACCCTACTTTTATCAAGTAGATTTGTAAATTCAGGGGCAGGAACAGGATGAACAGTTTATCCACCTTTATCAAGAAATTTAACACATAGAGGTGCATCCGTAGATTTAGCAATTTTCTCCCTTCATTTGGCAGGAGTATCATCAATTTTAGGAGCCATTAATTTTATTTCAACCATCGTGAACATGCGAGTTATAGGAATAACTCCTGAACGTACACCCCTATTTGTATGATCAGTAGGAATTACTGCCCTACTTCTGCTTCTATCCCTACCAGTATTAGCTGGAGCTATTACTATATTATTAACAGACCGTAATTTTAATACTTCATTTTTTGACCCAGCTGGAGGGGGTGATCCAATTTTATATCAACATTTATTT
>BCEAB007-16|Sigara nigrolineata|MG665675
AACATTGTATTTTATTTTTGGTATTTGATCAGGAATAGTTGGAACATCACTTAGATGATTAATTCGAATTGAATTGGGTCAACCAGGGTCATTTATTGGAGATGATCAAATTTATAATGTAATCGTCACAGCCCACGCATTTATTATAATTTTCTTCATGGTTATACCCATCATAATTGGGGGATTTGGAAATTGGTTGATCCCTTTAATAATTGGGGCCCCTGATATAGCATTCCCCCGAATAAATAATATAAGTTTCTGACTACTACCGCCATCTCTTACCCTACTTTTATCAAGTAGATTTGTAAATTCAGGGGCAGGAACAGGATGAACAGTTTATCCACCTTTATCAAGAAATTTAACACATAGAGGTGCATCCGTAGATTTAGCAATTTTCTCCCTTCATTTGGCAGGAGTATCATCAATTTTAGGAGCCATTAATTTTATTTCAACCATCGTGAACATGCGAGTTATAGGAATAACTCCTGAACGTACACCCCTATTTGTATGATCAGTAGGAATTACTGCCCTACTTCTGCTTCTATCCCTACCAGTATTAGCTGGAGCTATTACTATATTATTAACAGACCGTAATTTTAATACTTCATTTTTTGACCCAGCTGGAGGGGGTGATCCAATTTTATATCAACATTTATTT
>BCEAB006-16|Sigara nigrolineata|MG665421
AACATTGTATTTTATTTTTGGTATTTGATCAGGAATAGTTGGAACATCACTTAGATGATTAATTCGAATTGAATTGGGTCAACCAGGGTCATTTATTGGAGATGATCAAATTTATAATGTAATCGTCACAGCCCACGCATTTATTATAATTTTCTTCATGGTTATACCCATCATAATTGGGGGATTTGGAAATTGGTTGATCCCTTTAATAATTGGGGCCCCTGATATAGCATTCCCCCGAATAAATAATATAAGTTTCTGACTACTACCGCCATCTCTTACCCTACTTTTATCAAGTAGATTTGTAAATTCAGGGGCAGGAACAGGATGAACAGTTTATCCACCTTTATCAAGAAATTTAACACATAGAGGTGCATCCGTAGATTTAGCAATTTTCTCCCTTCATTTGGCAGGAGTATCATCAATTTTAGGAGCCATTAATTTTATTTCAACCATCGTGAACATGCGAGTTATAGGAATAACTCCTGAACGTACACCCCTATTTGTATGATCAGTAGGAATTACTGCCCTACTTCTGCTTCTATCCCTACCAGTATTAGCTGGAGCTATTACTATATTATTAACAGACCGTAATTTTAATACTTCATTTTTTGACCCAGCTGGAGGGGGTGATCCAATTTTATATCAACATTTATTT
>BCEAB005-16|Sigara nigrolineata|MG665869
AACATTGTATTTTATTTTTGGTATTTGATCAGGAATAGTTGGAACATCACTTAGATGATTAATTCGAATTGAATTGGGTCAACCAGGGTCATTTATTGGAGATGATCAAATTTATAATGTAATCGTCACAGCCCACGCATTTATTATAATTTTCTTCATGGTTATACCCATCATAATTGGGGGATTTGGAAATTGGTTGATCCCTTTAATAATTGGGGCCCCTGATATAGCATTCCCCCGAATAAATAATATAAGTTTCTGACTACTACCGCCATCTCTTACCCTACTTTTATCAAGTAGATTTGTAAATTCAGGGGCAGGAACAGGATGAACAGTTTATCCACCTTTATCAAGAAATTTAACACATAGAGGTGCATCCGTAGATTTAGCAATTTTCTCCCTTCATTTGGCAGGAGTATCATCAATTTTAGGAGCCATTAATTTTATTTCAACCATCGTGAACATGCGAGTTATAGGAATAACTCCTGAACGTACACCCCTATTTGTATGATCAGTAGGAATTACTGCCCTACTTCTGCTTCTATCCCTACCAGTATTAGCTGGAGCTATTACTATATTATTAACAGACCGTAATTTTAATACTTCATTTTTTGACCCAGCTGGAGGGGGTGATCCAATTTTATATCAACATTTATTT
>BCEAB465-17|Notonecta glauca|MG665579
AACTTTATATTTCATTTTTGGTATTTGATCTGGTATAGTTGGAACATCATTAAGATGATTAATTCGAATTGAATTAGGACAACCAGGATCATTTATTGGAGATGATCAAATTTATAATGTAATTGTAACAGCACATGCATTCATTATAATTTTCTTTATAGTTATACCTATCATAATTGGAGGATTTGGTAATTGACTGGTACCATTAATAATTGGAGCACCTGATATAGCATTTCCTCGAATAAATAATATAAGATTTTGATTATTACCACCATCATTAACATTACTTTTAGCAAGATCAATTGTAGATAATGGAGCAGGAACAGGATGAACAGTTTACCCACCACTATCAAGAAATTTAGCACACGCAGGAGCATCAGTAGATTTAGCAATTTTCTCTTTACACCTTGCAGGTGTTTCATCTATTTTAGGAGCAGTAAATTTCATTTCAACAATTATTAATATACGATCTACAGGTATAACACCTGAACGAATACCATTATTCGTATGATCAGTAGGAATTACTGCATTACTATTATTATTATCATTACCCGTATTAGCAGGTGCTATTACTATATTATTAACAGATCGAAATTTTAATACATCATTCTTTGATCCAGCCGGAGGGGGAGATCCTATTTTATATCAACATTTATTT
>BCEAB003-16|Sigara stagnalis|MG665772
AACACTATATTTTATTTTTGGTATTTGATCAGGAATAATTGGAACATCACTTAGATGATTAATTCGAATTGAATTAGGGCAGCCAGGATCATTTATTGGTGATGACCAGATTTATAATGTAATTGTAACAGCTCACGCATTTATTATAATTTTTTTTATAGTTATACCTATTATAATTGGAGGTTTTGGAAATTGATTAGTACCATTGATAATTGGAGCCCCTGACATAGCATTTCCACGAATAAATAATATAAGTTTTTGATTACTTCCACCAGCTCTAACACTACTTTTATCAAGAAGATTTGTAAATTCAGGAGCAGGAACAGGATGAACAGTATACCCCCCACTTTCAAGAAACTTAACACATAGAGGAGCATCTGTAGATTTAACTATTTTTTCTCTACATTTAGCAGGTGTCTCATCAATTTTAGGGGCCATTAACTTCATTTCAACTATTATTAATATACGAGTAATAGGAATAACTCCAGAACGAACTCCATTATTTGTATGATCAGTAGGTATTACTGCCCTACTCTTATTACTATCTCTACCAGTACTTGCAGGGGCTATTACCATACTACTAACCGACCGTAATTTTAATACATCATTCTTTGATCCTGCTGGAGGAGGAGATCCTATTCTTTATCAACATTTATTT
>BCEAB002-16|Sigara stagnalis|MG665638
AACACTATATTTTATTTTTGGTATTTGATCAGGAATAATTGGAACATCACTTAGATGATTAATTCGAATTGAATTAGGGCAGCCAGGATCATTTATTGGTGATGACCAGATTTATAATGTAATTGTAACAGCTCACGCATTTATTATAATTTTTTTTATAGTTATACCTATTATAATTGGAGGTTTTGGAAATTGATTAGTACCATTGATAATTGGAGCCCCTGACATAGCATTTCCACGAATAAATAATATAAGTTTTTGATTACTTCCACCAGCTCTAACACTACTTTTATCAAGAAGATTTGTAAATTCAGGAGCAGGAACAGGATGAACAGTATACCCCCCACTTTCAAGAAACTTAACACATAGAGGAGCATCTGTAGATTTAACTATTTTTTCTCTACATTTAGCAGGTGTCTCATCAATTTTAGGGGCCATTAACTTCATTTCAACTATTATTAATATACGAGTAATAGGAATAACTCCAGAACGAACTCCATTATTTGTATGATCAGTAGGTATTACTGCCCTACTCTTATTACTATCTCTACCAGTACTTGCAGGGGCTATTACCATACTACTAACCGACCGTAATTTTAATACATCATTCTTTGATCCTGCTGGAGGAGGAGATCCTATTCTTTATCAACATTTATTT
>BCEAB001-16|Sigara stagnalis|MG665726
AGATTTATAATGTAATTGTAACAGCTCACGCATTTATTATAATTTTTTTTATAGTCATACCTATTATAATTGGAGGTTTTGGAAATTGATTAGTACCATTGATAATTGGAGCCCCTGACATAGCATTTCCACGAATAAATAATATAAGTTTTTGATTACTTCCACCAGCTCTAACACTACTTTTATCAAGAAGATTCGTAAATTCAGGAGCAGGAACAGGATGAACAGTATACCCCCCACTTTCAAGAAACTTAACACATAGAGGAGCATCTGTAGATTTAACTATTTTTTCTCTACATTTAGCAGGTGTCTCATCAATTTTAGGGGCCATTAACTTCATTTCAACTATTATTAATATACGAGTAATAGGAATAACTCCAGAACGAACTCCATTATTTGTATGATCAGTAGGTATTACTGCCCTACTCTTATTACTATCTCTACCAGTACTTGCAGGAGCTATTACCATACTACTAACCGACCGTAATTTTAATACATCATTCTTTGATCCTGCTGGAGGAGGAGATCCTATTCTTTATCAACATTTATTT
>BCEAB429-16|Gerris argentatus|MG665882
CAACCAGGATCATTTATTGGAAATGACCAAATTTATAACGTAATCGTAACAGCCCATGCTTTTATTATAATTTTTTTTATAGTTATACCAATTATAATTGGTGGATTTGGAAACTGATTAGTTCCTTTAATAATTGGAGCCCCAGATATAGCTTTCCCACGAATAAATAATATAAGATTTTGATTATTACCGCCTTCATTAACATTATTACTTGTAGGAAGTTTAGTTGATGCTGGAGCAGGAACAGGATGAACTGTTTATCCACCCTTATCAAGTAATATTGCACATAACGGTGCATCAGTAGATTTAACAATTTTTTCACTTCATTTAGCAGGTGTATCATCTATTCTTGGAGCTGTAAATTTTATTTCAACTATTATTAATATACGAACAACAGGTATAACAAGAGAAAAAATCCCATTATTTGTATGATCTGTAGGAATTACAGCTCTATTATTATTATTATCATTACCTGTATTAGCAGGAGCAATTACCATACTTTTAACAGATCGAAACCTTAATACATCATTTTTTGATCCAGCTGGAGGAGGAGATCCAGTACTTTATCAACATTTATTT
>BCEAB428-16|Gerris argentatus|MG665520
CAACCAGGATCATTTATTGGAAATGACCAAATTTATAACGTAATCGTAACAGCCCATGCTTTTATTATAATTTTTTTTATAGTTATACCAATTATAATTGGTGGATTTGGAAACTGATTAGTTCCTTTAATAATTGGAGCCCCAGATATAGCTTTCCCACGAATAAATAATATAAGATTTTGATTATTACCACCTTCATTAACATTATTACTTGTAGGAAGTTTAGTTGATGCTGGAGCAGGAACAGGATGAACTGTTTATCCACCCTTATCAAGTAATATTGCACATAACGGTGCATCAGTAGATTTAACAATTTTTTCACTTCATTTAGCAGGTGTATCATCTATTCTTGGAGCTGTAAATTTTATTTCAACTATTATTAATATACGAACAACAGGTATAACAAGAGAAAAAATCCCATTATTTGTATGATCTGTAGGAATTACAGCTCTATTATTATTATTATCATTACCTGTATTAGCAGGAGCAATTACCATACTTTTAACAGATCGAAACCTTAATACATCATTTTTTGATCCAGCTGGAGGAGGAGATCCAGTACTTTATCAACATTTATTT
>BCEAB427-16|Gerris argentatus|MG665847
CAACCAGGATCATTTATTGGAAATGACCAAATTTATAACGTAATCGTAACAGCCCATGCTTTTATTATAATTTTTTTTATAGTTATACCAATTATAATTGGTGGATTTGGAAACTGATTAGTTCCTTTAATAATTGGAGCCCCAGATATAGCTTTCCCACGAATAAATAATATAAGATTTTGATTATTACCACCTTCATTAACATTATTACTTGTAGGAAGTTTAGTTGATGCTGGAGCAGGAACAGGATGAACTGTTTATCCACCCTTATCAAGTAATATTGCACATAACGGTGCATCAGTAGATTTAACAATTTTTTCACTTCATTTAGCAGGTGTATCATCTATTCTTGGAGCTGTAAATTTTATTTCAACTATTATTAATATACGAACAACAGGTATAACAAGAGAAAAAATCCCATTATTTGTATGATCTGTAGGAATTACAGCTCTATTATTATTATTATCATTACCTGTATTAGCAGGAGCAATTACCATACTTTTAACAGATCGAAACCTTAATACATCATTTTTTGATCCAGCTGGAGGAGGAGATCCAGTACTTTATCAACATTTATTT
>BCEAB426-16|Gerris argentatus|MG665477
CAACCAGGATCATTTATTGGAAATGACCAAATTTATAACGTAATCGTAACAGCCCATGCTTTTATTATAATTTTTTTTATAGTTATACCAATTATAATTGGTGGATTTGGAAACTGATTAGTTCCTTTAATAATTGGAGCCCCAGATATAGCTTTCCCACGAATAAATAATATAAGATTTTGATTATTACCGCCTTCATTAACATTATTACTTGTAGGAAGTTTAGTTGATGCTGGAGCAGGAACAGGATGAACTGTTTATCCACCCTTATCAAGTAATATTGCACATAACGGTGCATCAGTAGATTTAACAATTTTTTCACTTCATTTAGCAGGTGTATCATCTATTCTTGGAGCTGTAAATTTTATTTCAACTATTATTAATATACGAACAACAGGTATAACAAGAGAAAAAATCCCATTATTTGTATGATCTGTAGGAATTACAGCTCTATTATTATTATTATCATTACCTGTATTAGCAGGAGCAATTACCATACTTTTAACAGATCGAAACCTTAATACATCATTTTTTGATCCAGCTGGAGGAGGAGATCCAGTACTTTATCAACATTTATTT
>BCEAB425-16|Sigara lateralis|MG665843
GATCAGGAATAGTAGGAACATCACTTAGATGATTAATTCGAATTGAGTTAGGCCAACCAGGATCATTTATTGGAGATGATCAAATCTATAATGTAATTGTCACAGCCCACGCATTTATTATAATTTTTTTTATAGTTATACCTATTATAATTGGAGGTTTTGGAAACTGATTAGTACCTTTAATAATTGGAGCTCCTGATATGGCATTCCCTCGTATAAATAATATAAGCTTTTGATTATTACCACCGTCTCTAACCCTACTTTTATCAAGAAGTTTTGTAAATTCAGGAGCAGGAACAGGATGAACAGTTTATCCACCGCTATCAAGAAATTTGACACATAGAGGAGCATCAGTAGATTTAGCAATTTTTTCACTACATTTAGCAGGTGTATCATCAATTTTGGGAGCTATTAATTTTATTTCAACTATTATTAATATACGAGTCATAGGAATAACTCCCGAACGAACACCACTATTTGTATGATCAGTGGGGATTACTGCACTACTTTTATTATTATCACTTCCAGTATTAGCTGGAGCTATTACTATACTATTAACTGATCGTAATTTTAATACATCATTCTTTGATCCGGCTGGAGGTGGTGACCCCATTTTATATCAACACTTATTT
>BCEAB459-17|Sigara scotti|MG665583
AACATTATACTTCATTTTTGGTATTTGATCAGGAATAGTGGGAACATCACTTAGATGGTTAATTCGAATTGAATTAGGTCAACCAGGATCCTTTATCGGAGATGACCAAATTTATAATGTAATTGTTACTGCTCATGCATTTATTATAATTTTCTTTATAGTTATACCTATTATAATTGGAGGATTTGGTAACTGATTAGTACCTTTAATAATCGGGGCCCCCGATATGGCATTTCCTCGAATAAATAATATAAGTTTTTGATTACTGCCCCCATCCTTGACCTTATTATTATCAAGCAGATTTGTAAATTCAGGAGCAGGAACAGGATGAACAGTATATCCACCTCTATCAAGAAATTTAACGCATAGAGGAGCATCAGTAGATTTAGCAATTTTCTCCTTACACCTAGCAGGTGTATCATCTATTTTAGGGGCAATTAATTTTATTTCAACTATTATTAATATACGAGTAATAGGAATAATTCCTGAACGAATTCCCCTATTTGTATGATCAGTTGGTATTACTGCTCTTCTTCTTCTTCTATCACTACCAGTATTAGCAGGGGCTATTACTATACTTCTAACAGACCGAAATTTTAATACATCATTTTTTGATCCAGCTGGAGGAGGGGATCCCATCTTATACCAACATCTATTT
>BCEAB611-17|Sigara falleni|MG665840
AACATTATACTTCATTTTTGGTATTTGATCAGGAATAGTGGGAACATCACTTAGATGATTAATTCGAATTGAATTAGGTCAACCAGGATCTTTTATTGGAGACGATCAAATTTATAATGTAATTGTTACTGCGCATGCATTTATTATAATTTTCTTTATAGTTATACCTATTATAATTGGAGGATTTGGAAACTGACTAGTACCTTTAATAATCGGGGCCCCCGATATAGCATTTCCTCGAATAAATAATATAAGTTTTTGATTACTACCTCCATCTTTGACTCTGTTACTATCAAGTAGATTTGTAAATTCAGGAGCAGGTACAGGATGAACAGTATACCCGCCTCTATCAAGAAACTTAACACATAGAGGGGCATCGGTAGATTTAGCAATTTTCTCCTTACATTTAGCAGGTGTATCATCTATTTTAGGGGCAATTAATTTTATTTCAACTATTATCAATATACGAGTAATAGGAATAACTCCTGAACGAACTCCTTTATTTGTGTGATCAGTAGGCATCACCGCTCTTCTTCTTCTTTTATCGCTGCCAGTGTTGGCTGGAGCTATTACTATATTATTGACAGATCGAAATTTTAATACATCATTTTTTGATCCAGCTGGAGGTGGAGATCCTATTTTATATCAACACTTATTT
>BCEAB610-17|Notonecta glauca|MG665855
AACTTTATATTTCATTTTTGGTATTTGATCTGGTATAGTTGGAACATCATTAAGATGATTAATTCGAATTGAATTAGGACAACCAGGATCATTTATTGGAGATGATCAAATTTATAATGTAATTGTAACAGCACATGCATTCATTATAATTTTCTTTATAGTTATACCTATTATAATTGGAGGATTTGGTAATTGATTGGTACCATTAATAATTGGAGCACCTGATATAGCATTTCCTCGAATAAATAATATAAGATTTTGATTATTACCACCATCATTAACATTACTTTTAGCAAGATCAATTGTAGATAATGGAGCAGGAACAGGATGAACAGTTTACCCACCACTATCAAGAAATTTAGCACACGCAGGAGCATCAGTAGATTTAGCAATTTTCTCTTTACACCTTGCAGGTGTTTCATCTATTTTAGGAGCAGTAAATTTCATTTCAACAATTATTAATATACGATCTACAGGTATAACACCTGAACGAATACCATTATTCGTATGATCAGTAGGAATTACTGCATTACTATTATTATTATCATTACCCGTATTAGCAGGTGCTATTACTATATTATTAACAGATCGAAATTTTAATACATCATTCTTTGATCCAGCCGGAGGAGGAGATCCTATTTTATATCAACATTTATTT
>BCEAB609-17|Gerris costae|MG665975
AGATGAATTATTCGAATTGAATTAGGACAACCAGGTTCATTTATTGGAAACGATCAAATTTATAACGTAATTGTTACAGCACATGCCTTCATTATAATTTTTTTCATAGTTATACCAATCATAATTGGTGGATTTGGAAATTGATTAGTTCCCCTAATAATTGGAGCCCCAGATATAGCATTCCCTCGAATAAATAATATAAGATTCTGATTATTACCACCATCTCTAACATTATTACTTGTAGGAAGATTAGTTGATGCTGGAGCAGGAACAGGATGAACCGTTTATCCACCACTATCAAGAAATATTGCTCATAACGGAGCATCCGTAGATTTAACAATTTTTTCATTACATCTTGCAGGTGTATCATCAATTTTAGGAGCTGTAAACTTTATTTCAACTATTATTAATATACGAACAACAGGTATAACAAGAGAAAAAATCCCTCTATTTGTTTGATCTGTAGGGATTACAGCTTTATTATTATTATTATCATTACCTGTTCTAGCAGGAGCTATTACTATACTTTTAACAGACCGAAATCTTAATACATCATTTTTTGATCCAGCAGGAGGAGGGGATCCAGTACTTTACCAACATTTATTT
>BCEAB608-17|Sigara nigrolineata|MG665472
GATCAGGAATAGTTGGAACATCACTTAGATGATTAATTCGAATTGAATTGGGTCAACCAGGGTCATTTATTGGAGATGATCAAATTTATAATGTAATCGTCACAGCCCACGCATTTATTATAATTTTCTTCATGGTTATACCCATCATAATTGGGGGATTTGGAAATTGGTTGATCCCTTTAATAATTGGGGCCCCTGATATAGCATTCCCCCGAATAAATAATATAAGTTTCTGACTACTACCGCCATCTCTTACCCTACTTTTATCAAGTAGATTTGTAAATTCAGGGGCAGGAACAGGATGAACAGTTTATCCACCTTTATCAAGAAATTTAACACATAGAGGTGCATCCGTAGATTTAGCAATTTTCTCCCTTCATTTGGCAGGAGTATCATCAATTTTAGGAGCCATTAATTTTATTTCAACCATCGTGAACATGCGAGTTATAGGAATAACTCCTGAACGTACACCCCTATTTGTATGATCAGTAGGAATTACTGCCCTACTTCTGCTTCTATCCCTACCAGTATTAGCTGGAGCTATTACTATATTATTAACAGACCGTAATTTTAATACTTCATTTTTTGACCCAGCTGGAGGGG
>BCEAB607-17|Sigara nigrolineata|MG665488
AACATTGTATTTTATTTTTGGTATTTGATCAGGAATAGTTGGAACATCACTTAGATGATTAATTCGAATTGAATTGGGTCAACCAGGGTCATTTATTGGAGATGATCAAATTTATAATGTAATCGTCACAGCCCACGCATTTATTATAATTTTCTTCATGGTTATACCCATCATAATTGGGGGATTTGGAAATTGGTTGATCCCTTTAATAATTGGGGCCCCTGATATAGCATTCCCCCGAATAAATAATATAAGTTTCTGACTACTACCGCCATCTCTTACCCTACTTTTATCAAGTAGATTTGTAAATTCAGGGGCAGGAACAGGATGAACAGTTTATCCACCTTTATCAAGAAATTTAACACATAGAGGTGCATCCGTAGATTTAGCAATTTTCTCCCTTCATTTGGCAGGAGTATCATCAATTTTAGGAGCCATTAATTTTATTTCAACCATCGTGAACATGCGAGTTATAGGAATAACTCCTGAACGTACACCCCTATTTGTATGATCAGTAGGAATTACTGCCCTACTTCTGCTTCTATCCCTACCAGTATTAGCTGGAGCTATTACTATATTATTAACAGACCGTAATTTTAATACTTCATTTTTTGACCCAGCTGGAGGGGGTGATCCAATTTTATATCAACATTTAATT
>BCEAB606-17|Hesperocorixa linnaei|MG665590
AACACTATATTTCATCTTCGGAATTTGATCAGGTATAGTAGGAACATCTCTTAGATGATTAATCCGAATTGAGCTGGGACAGCCAGGATCATTCATTGGAGATGACCAAATCTATAACGTTATTGTTACAGCCCATGCATTTATCATAATTTTCTTTATAGTTATGCCTATTATAATTGGAGGATTTGGAAATTGATTAGTACCTTTAATAATCGGAGCACCCGATATAGCATTCCCCCAAATAAATAATATAAGATTCTGACTACTTCCCCCCTCTTTAACCCTATTATTATCAAGAAGATTTGTAAATTCAGGAGCAGGGACAGGATGAACAGTATACCCACCCCTTTCAAGTAATTTAACTCATAGAGGAGCATCAGTAGATCTCGCAATTTTCTCTCTACACCTAGCTGGTGTATCTTCAATTTTAGGGGCCATTAATTTCATTTCAACAATTATCAATATACGAGTATTAGGTATAACGCCTGAACGAACACCGCTATTTGTGTGATCAGTAGGAATTACAGCCCTATTACTTCTTTTATCTCTACCAGTATTGGCCGGAGCCATCACCATATTATTAACAGACCGTAATTTTAATACATCATTTTTCGATCACGCAGGTGGGGGAGACCCAATTCTATACCAACATCTATTT
>BCEAB605-17|Hesperocorixa linnaei|MG665537
AACACTATATTTCATCTTCGGAATTTGATCAGGTATAGTAGGAACATCTCTTAGATGATTAATCCGAATTGAGCTGGGACAGCCAGGATCATTCATTGGAGATGACCAAATCTATAACGTTATTGTTACAGCCCATGCATTTATCATAATTTTCTTTATAGTTATGCCTATTATAATTGGAGGATTTGGAAATTGATTAGTACCTTTAATAATCGGAGCACCCGATATAGCATTCCCCCAAATAAATAATATAAGATTCTGACTACTTCCCCCCTCTTTAACCCTATTATTATCAAGAAGATTTGTAAATTCAGGAGCAGGGACAGGATGAACAGTATACCCACCCCTTTCAAGTAATTTAACTCATAGAGGAGCATCAGTAGATCTCGCAATTTTCTCTCTACACCTAGCTGGTGTATCTTCAATTTTAGGGGCCATTAATTTCATTTCAACAATTATCAATATACGAGTATTAGGTATAACGCCTGAACGAACACCGCTATTTGTGTGATCAGTAGGAATTACAGCCCTATTACTTCTTTTATCTCTACCAGTATTGGCCGGAGCCATCACCATATTATTAACAGACCGTAATTTTAATACATCATTTTTCGATCACGCAGGTGGGGGAGACCCAATTCTATACCAACATCTATTT
>BCEAB604-17|Notonecta obliqua|MG665686
AACTTTATATTTCATTTTTGGTATTTGATCTGGTATAGTTGGAACATCATTAAGATGATTAATTCGAATTGAATTAGGACAACCAGGATCATTTATTGGAGATGATCAAATTTATAATGTAATTGTAACAGCACATGCATTCATTATAATTTTCTTTATAGTTATACCTATTATAATTGGAGGATTTGGTAATTGATTGGTACCATTAATAATTGGAGCACCTGATATAGCATTCCCTCGAATAAATAATATAAGATTTTGATTATTACCACCATCATTAACATTACTTTTAGCAAGATCAATTGTAGATAATGGAGCAGGAACAGGATGAACAGTTTATCCACCACTATCAAGAAATTTAGCACATGCAGGAGCATCAGTAGATTTAGCAATTTTCTCTTTACACCTTGCAGGTGTTTCATCTATTTTAGGAGCAGTAAATTTTATTTCAACAATTATTAATATACGATCTACAGGTATAACACCTGAACGAATACCATTATTCGTATGATCAGTAGGGATTACTGCATTATTATTATTATTATCATTACCCGTATTAGCAGGTGCTATTACTATATTATTAACAGATCGAAATTTCAATACATCATTCTTTGATCCAGCTGGGGGAGGAGATCCTATTTTATACCAACATTTATTT
>BCEAB603-17|Notonecta maculata|MG665420
AACTTTATATTTCATTTTCGGTATTTGATCTGGTATAGTAGGAACATCTTTAAGATGATTAATTCGAATTGAATTAGGACAACCAGGATCTTTCATTGGAGATGATCAAATCTATAACGTAATTGTAACAGCACATGCATTCATTATAATTTTCTTCATGGTAATGCCTATTATAATTGGAGGATTCGGAAACTGATTAGTGCCTTTAATAATTGGAGCACCTGATATAGCATTCCCTCGAATAAATAATATAAGATTCTGATTATTACCACCATCATTAACATTATTATTAGCAAGATCAATTGTAGATAATGGTGCAGGAACAGGATGAACAGTTTACCCACCATTATCAAGAAATTTAGCACACGCAGGAGCATCAGTAGATTTAGCAATTTTTTCACTACACCTCGCAGGTGTATCATCAATTCTAGGTGCAGTAAATTTTATTTCAACAATTATTAACATACGATCAACAGGAATAACTCCTGAACGAATACCTTTATTTGTATGATCAGTAGGAATTACTGCACTATTACTATTATTATCGTTACCCGTACTAGCAGGTGCTATTACTATACTATTAACAGATCGAAATTTTAATACATCATTCTTTGATCCAGCAGGAGGGGGGGATCCAATTTTATATCAACATTTATTT
>BCEAB421-16|Sigara striata|MG665568
AACATTATATTTTATTTTCGGTATTTGATCGGGAATGGTAGGAACATCACTTAGATGATTAATTCGAATTGAATTGGGTCAGCCAGGATCATTTATTGGAGATGATCAAATTTATAATGTAATTGTTACTGCCCATGCATTTATTATAATTTTTTTTATAGTTATACCTATTATAATTGGAGGATTTGGAAACTGATTAGTACCCTTAATAATTGGGGCTCCTGATATAGCATTCCCTCGAATAAATAATATAAGTTTTTGATTATTACCTCCATCTTTAACCTTACTTTTATCAAGAAGATTCGTAAATTCGGGAGCAGGGACAGGATGAACAGTATATCCCCCTCTATCAAGAAATTTAACACATAGAGGAGCATCGGTAGATTTAGCTATTTTCTCCTTACATTTAGCAGGTGTATCATCAATTTTAGGGGCAATTAATTTTATTTCAACAATTATTAATATACGAGTTATAGGAATAAGCCCCGAACGAACCCCCCTTTTTGTATGATCAGTGGGAATTACTGCACTACTTCTTCTCCTATCCCTACCAGTATTAGCTGGAGCTATTACTATATTATTAACAGATCGAAATTTTAATACATCATTCTTTGATCCAGCTGGAGGAGGAGATCCTATTTTATATCAACATTTATTT
>BCEAB455-17|Sigara striata|MG665914
AACATTATATTTTATTTTCGGTATTTGATCGGGAATGGTAGGAACATCACTTAGATGATTAATTCGAATTGAATTGGGTCAGCCAGGATCATTTATTGGAGATGATCAAATTTATAATGTAATTGTTACTGCCCATGCATTTATTATAATTTTTTTTATAGTTATACCTATTATAATTGGAGGATTTGGAAACTGATTAGTACCCTTAATAATTGGGGCTCCTGATATAGCATTCCCTCGAATAAATAATATAAGTTTTTGATTATTACCTCCATCTTTAACCTTACTTTTATCAAGAAGATTCGTAAATTCGGGAGCAGGGACAGGATGAACAGTATATCCCCCTCTATCAAGAAATTTAACACATAGAGGAGCATCGGTAGATTTAGCTATTTTCTCCTTACATTTAGCAGGTGTATCATCAATTTTAGGGGCAATTAATTTTATTTCAACAATTATTAATATACGAGTTATAGGAATAAGCCCCGAACGAACCCCCCTTTTTGTATGATCAGTGGGAATTACTGCACTACTTCTTCTCCTATCCCTACCAGTATTAGCTGGAGCTATTACTATATTATTAACAGATCGAAATTTTAATACATCATTCTTTGATCCAGCTGGAGGAGGAGATCCTATTTTATATCAACATTTATTT
>BCEAB419-16|Mesovelia vittigera|MG665669
TTGTAAAACGACGGCCAGTATGAATTATTCGAATTGAATTAGGAAACCCAGGGTCTTTTATTGGAAATGACCAAATTTATAATGTTATTGTTACAGCACACGCATTTGTAATAATTTTCTTTATAGTAATACCGATCATAATCGGAGGTTTCGGGAATTGAATAGTTCCTTTAATAATTGGAGCCCCAGATATAGCATTCCCTCGAATAAATAACATAAGATTTTGACTTCTACCTCCATCTATTACATTATTAATCTCAAGATCTATGATTGATACCGGAGCAGGTACTGGATGAACAGTATACCCACCGTTATCAATAAATACCGCACATAGAGGACCATCGGTAGATATAACTATTTTCTCACTACATTTAGCAGGAGTCTCATCTATTTTAGGAGCAATTAATTTTATCTCAACAATTATTAACATACGACAAAGAGGGATAACAGCAGACAAAACACCATTATTTGTATGATCTGTCGGAATTACAGCTTTATTATTATTGCTTTCTCTACCAGTATTAGCTGGAGCTATTACAATACTACTAACAGATCGAAATTTAAATACAAGATTTTTTGATCCTGCGGGAGGAGGGATCCTATTATTACACATTA
>BCEAB585-17|Gerris lacustris|MG665712
GGCCAGTATGAATTATTCGAATTGAATTAGGACAACCAGGATCATTCATTGGAAATGATCAAATCTATAACGTAATTGTTACAGCCCATGCTTTTATTATAATTTTTTTTATGGTTATACCAATTATAATTGGTGGATTTGGAAATTGATTAATTCCTTTAATAATTGGAGCACCAGATATGGCATTTCCTCGAATAAATAATATAAGATTCTGACTTTTACCACCATCACTAACATTATTACTTGTGGGAAGATTAGTCGATGCTGGAGCAGGAACAGGATGAACTGTTTATCCACCTTTATCAAGAAATATCGCCCATAATGGAGCATCCGTGGATTTAACTATTTTTTCATTACATTTAGCAGGTGTATCTTCAATTCTAGGGGCTGTAAATTTTATTTCAACTATTATTAATATACGAACAACAGGTATAACGAGAGAAAAAATTCCATTATTTGTTTGATCGGTTGGGATTACAGCTTTATTATTACTGTTATCATTACCAGTATTAGCAGGAGCTATTACTATACTTCTAACAGATCGAAACTTAAATACATCATTCTTTGACCCAGCTGGAGGGGGAGACCCAGTATTATATCAACATTTATTT
>BCEAB584-17|Gerris argentatus|MG665824
GGATCATTTATTGGAAATGATCAAATTTATAACGTAATCGTAACAGCCCATGCTTTTATTATAATTTTTTTTATAGTTATACCAATTATAATTGGTGGATTTGGAAACTGATTAGTTCCTTTAATAATTGGAGCCCCAGATATAGCTTTCCCACGAATAAATAATATAAGATTTTGATTATTACCACCTTCATTAACATTATTACTTGTAGGAAGTTTAGTTGATGCTGGAGCAGGAACAGGATGAACTGTTTATCCACCCCTATCAAGTAATATTGCACATAACGGTGCATCAGTAGATTTAACAATTTTTTCACTTCATTTAGCAGGTGTATCATCTATTCTTGGAGCTGTAAATTTTATTTCAACTATTATTAATATACGAACAACAGGTATAACAAGAGAAAAAATCCCATTATTTGTATGATCTGTAGGAATTACAGCTCTATTATTATTATTATCATTACCTGTATTAGCAGGAGCAATTACCATACTTTTAACAGATCGAAACCTTAATACATCATTTTTTGATCCAGCTGGAGGAGGAGATCCAGTACTTTATCAACATTTATTT
>BCEAB583-17|Gerris costae|MG665708
TGTAAAACGACGGCCAGTATGAATTATTCGAATTGAATTAGGACAACCAGGTTCATTTATTGGAAACGATCAAATTTATAACGTAATTGTTACAGCACATGCCTTCATTATAATTTTTTTCATAGTTATACCAATCATAATTGGTGGATTTGGAAATTGATTAGTTCCCCTAATAATTGGAGCCCCAGATATAGCATTCCCTCGAATAAATAATATAAGATTCTGATTATTACCACCATCTCTAACATTATTACTTGTAGGAAGATTAGTTGATGCTGGAGCAGGAACAGGATGAACCGTTTATCCACCACTATCAAGAAATATTGCTCATAACGGAGCATCCGTAGATTTAACAATTTTTTCATTACATCTTGCAGGTGTATCATCAATTTTAGGAGCTGTAAACTTTATTTCAACTATTATTAATATACGAACAACAGGTATAACAAGAGAAAAAATCCCTCTATTTGTTTGATCTGTAGGGATTACAGCTTTATTATTATTATTATCATTACCTGTTCTAGCAGGAGCTATTACTATACTTTTAACAGACCGAAATCTTAATACATCATTTTTTGATCCAGCAGGAGGAGGGGATCCAGTACTTTACCAACATTTATTT
>BCEAB582-17|Aquarius paludum|MG665752
AACTTTATATTTTATATTAGGTATATGATCAGGAATAATCGGAATATCAATAAGATGAATTATTCGTATTGAATTAGGACAACCAGGATCATTTATTGGAAATGATCAAATTTATAACGTAATTGTCACAGCCCATGCATTTATTATAATTTTCTTCATAGTTATGCCAATTATAATTGGAGGTTTTGGAAATTGATTAGTACCTTTAATAATTGGAGCGCCAGATATAGCATTCCCACGAATAAATAATATAAGATTTTGATTATTACCCCCATCATTAACACTACTTTTAGTAGGTAGACTTGTAGACGCAGGAGCAGGTACAGGATGAACTGTTTACCCCCCCCTATCTAGTAATATTGCTCATAATGGGGCGTCAGTAGATTTAACCATTTTCTCATTACATTTAGCTGGTGTATCCTCAATTCTTGGAGCGGTAAATTTCATTTCAACTATTATTAATATACGAACAAAAGGAATAACAAGAGAAAAAATTCCACTATTTGTATGATCAGTAGGAATTACTGCACTATTACTTTTATTATCTTTGCCTGTACTAGCCGGAGCTATTACAATACTATTAACTGACCGTAACATTAATACATCATTTTTTGACCCAGCAGGAGGGGGGGACCCCGTACTTTATCAACACCTATTC
>BCEAB418-16|Mesovelia vittigera|MG665695
AACACTATATTTCATATTTGGAATATGATCAGGAATAGTAGGAATATCAATAAGATGAATTATTCGAATTGAATTAGGAAACCCCGGGTCTTTTATTGGAAATGACCAAATTTATAATGTTATTGTTACAGCACACGCATTTGTAATAATTTTCTTTATAGTAATACCGATCATAATTGGAGGTTTCGGGAATTGAATAGTTCCTTTAATAATTGGAGCCCCAGATATAGCATTCCCTCGAATAAATAATATAAGATTTTGACTCCTACCTCCATCTATTACATTACTAATCTCAAGATCTATGATTGATACCGGAGCAGGTACTGGATGAACAGTATACCCACCATTATCAATAAATACCGCACATAGAGGACCATCGGTAGATATGACCATTTTCTCACTACATTTAGCAGGAGTCTCATCTATTTTAGGAGCAATTAATTTTATCTCAACAATTATTAACATACGGCAAAGAGGGATAACAGCAGACAAAACACCATTATTTGTATGATCTGTCGGAATTACAGCTTTATTATTATTGCTTTCTCTGCCAGTATTAGCTGGAGCTATTACAATACTATTAACAGATCGAAATTTAAATACAAGATTTTTTGATCCTGCAGGAGGAGGAGATCCTATTTTATATCAACACTTATTT
>BCEAB417-16|Notonecta obliqua|MG665890
AACTTTATATTTCATTTTTGGTATTTGATCTGGTATAGTTGGAACATCATTAAGATGATTAATTCGAATTGAATTAGGACAACCAGGATCATTTATTGGAGATGATCAAATTTATAATGTAATTGTAACAGCACATGCATTCATTATAATTTTCTTTATAGTTATACCTATTATAATTGGAGGATTTGGTAATTGATTGGTACCATTAATAATTGGAGCACCTGATATAGCATTCCCTCGAATAAATAATATAAGATTTTGATTATTACCACCATCATTAACATTACTTTTAGCAAGATCAATTGTAGATAATGGAGCAGGAACAGGATGAACAGTTTATCCACCACTATCAAGAAATTTAGCACATGCAGGAGCATCAGTAGATTTAGCAATTTTCTCTTTACACCTTGCAGGTGTTTCATCTATTTTAGGAGCAGTAAATTTTATTTCAACAATTATTAATATACGATCTACAGGTATAACACCTGAACGAATACCATTATTCGTATGATCAGTAGGGATTACTGCATTATTATTATTATTATCATTACCCGTATTAGCAGGTGCTATTACTATATTATTAACAGATCGAAATTTCAATACATCATTCTTTGATCCAGCTGGGGGAGGAGATCCTATTTTATACCAACATTTATTT
>BCEAB416-16|Plea minutissima|MG665916
AACTTTATACTTCATTTTTGGTATTTGATCAGGAATAGTAGGAACATCACTAAGATGATTAATTCGAATTGAGCTAGGACAACCAGGATCATTTATTGGAGATGATCAAATTTATAATGTAATCGTAACAGCACACGCATTTATTATAATTTTCTTTATAGTCATACCAATTATAATTGGTGGATTTGGAAACTGATTAGTTCCATTAATAATTGGAGCACCAGATATAGCATTCCCACGAATAAATAATATAAGATTCTGATTATTACCACCATCATTAACACTTCTACTAAGAAGATCAATTGTAGATAACGGAGCAGGAACTGGATGAACAGTTTACCCACCATTATCTAATAACGTAGCACATGCGGGAGCATCAGTAGACTTAGCAATTTTTTCATTACATTTAGCAGGTGTATCATCAATTCTTGGGGCAGTAAATTTTATTTCAACAATCATTAATATACGATCAACAGGTATATCACCAGAACGAATACCATTATTTGTTTGATCAGTAGGAATTACTGCACTACTTCTACTATTATCATTACCTGTATTAGCAGGTGCAATCACAATATTATTAACAGATCGAAATTTAAACACATCATTCTTTGACCCAGCTGGAGGAGGGGACCCTATTTTATACCAACACTTATTC
>BCEAB449-17|Ranatra linearis|MG665814
AACATTATACTTTATATTCGGAATTTGATCAGGAATAGTAGGGACATCTCTAAGCTGATTAATTCGAATCGAACTAGGTCAACCAGGATCATTCATTGGAGATGACCAAATTTATAATGTAGTAGTGACTGCACATGCTTTTATTATAATTTTCTTCATAGTTATGCCTATTATAATTGGAGGATTTGGAAATTGATTAGTACCTTTAATATTAGGAGCGCCAGATATAGCATTCCCTCGAATAAATAATATAAGATTCTGATTACTTCCTCCATCCCTTACCCTCCTTTTAGCAAGCAGAATTGCAGAAAGAGGAGCAGGAACAGGATGAACAGTCTACCCTCCCCTATCAACTAATATTTCCCATAGAGGAGCGTCAGTCGATATAGCAATTTTTTCACTCCACTTAGCGGGTGTTTCATCTATTTTAGGAGCAGTAAACTTCATCTCAACTATTATTAATATACGAGCTACAGGAATAACCCCGGATCGAATAGCCCTATTTGTATGATCAGTAGGAATTACTGCATTATTATTATTACTATCTTTACCAGTATTAGCTGGGGCAATTACCATACTTCTTACAGATCGAAACCTTAATACATCATTCTTTGACCCTGCAGGAGGAGGAGATCCGATTTTGTATCAGCACCTATTT
>BCEAB413-16|Plea minutissima|MG665501
AACTTTATACTTCATTTTTGGTATTTGATCAGGAATAGTAGGAACATCACTAAGATGATTAATTCGAATTGAACTAGGACAACCAGGATCATTTATTGGAGATGATCAAATTTACAATGTAATTGTAACAGCACACGCATTTATTATAATTTTTTTTATAGTTATACCAATTATAATTGGTGGATTCGGAAATTGATTAGTTCCACTAATGATTGGAGCACCAGATATAGCATTCCCACGAATAAACAATATAAGATTTTGATTATTGCCTCCATCATTAACACTTTTATTAAGAAGATCTATTGTAGATAATGGAGCAGGAACTGGATGAACAGTTTACCCTCCATTATCTAATAATGTAGCACATGCGGGAGCATCAGTAGATTTAGCAATCTTTTCCTTACACCTAGCAGGTGTATCATCAATTCTAGGTGCAGTTAATTTTATCTCAACAATTATTAATATGCGATCAACTGGAATATCACCAGAACGAATACCCCTATTTGTATGATCAGTAGGAATTACTGCACTATTATTGTTATTATCATTACCAGTATTAGCTGGAGCAATTACAATATTATTAACAGATCGAAATTTAAACACATCATTCTTCGACCCAGCAGGAGGGGGGGACCCAATTCTATATCAACATTTATTT
>BCEAB161-16|Ilyocoris cimicoides|MG665642
AACACTTTATTTTATATTTGGAATTTGATCAGGAATAGTAGGAACCTCTTTAAGATGATTAATTCGAATTGAACTAGGACAACCAGGATCATTCATTGGAGATGATCAAATCTATAACGTAATTGTAACAGCACATGCATTCATTATAATTTTCTTCATGGTTATACCAATTATAATTGGAGGATTTGGTAATTGACTAGTACCTCTTATAATTGGAGCACCCGACATGGCATTTCCACGAATAAATAATATAAGATTTTGACTATTGCCCCCTTCATTAACACTTCTTATTTCAAGAAGAATAGTTAACAACGGGGCCGGAACAGGATGAACTGTTTATCCCCCCCTATCAACTAATATCGCCCATAGAGGAGCATCAGTAGACCTGGCTATCTTCTCTCTACACCTAGCAGGTGTATCATCCATTCTAGGAGCTGTGAACTTTATCTCAACAATTATTAATATACGATCAGTAGGAATAAAGCCTGACCGAATACCACTATTTGTATGATCAGTAGGAATTACTGCCCTACTCTTACTTCTATCATTACCAGTATTAGCAGGAGCTATTACAATATTATTAACTGACCGAAACTTCAATACATCATTCTTTGACCCTGCTGGAGGGGGGGATCCAATTCTCTACCAACATCTATTC
>BCEAB458-17|Sigara scotti|MG665826
AACATTATACTTCATTTTTGGTATTTGATCAGGAATAGTGGGAACATCACTTAGATGATTAATTCGAATTGAATTAGGTCAACCAGGATCCTTTATCGGAGATGACCAAATTTATAATGTAATTGTTACTGCTCATGCATTTATTATAATTTTCTTTATAGTTATACCTATTATAATTGGAGGATTTGGTAACTGATTAGTACCTTTAATAATCGGGGCCCCCGATATAGCATTTCCTCGAATAAATAATATAAGTTTTTGATTACTACCCCCATCCTTGACCTTATTATTATCAAGTAGATTTGTAAATTCAGGAGCAGGAACAGGATGAACAGTATATCCACCTCTATCAAGAAATTTAACGCATAGAGGAGCATCAGTAGATTTAGCAATTTTCTCCTTACACCTAGCAGGTGTATCATCTATTTTAGGGGCAATTAATTTTATTTCAACTATTATTAATATACGAGTAATAGGAATAATTCCTGAACGAATTCCCCTATTTGTATGATCAGTTGGTATTACTGCTCTTCTTCTTCTTCTATCACTACCAGTATTAGCAGGGGCTATTACTATACTTCTAACAGACCGAAATTTTAATACATCATTTTTTGATCCAGCTGGAGGAGGGGATCCCATCTTATACCAACATCTATTT
>BCEAB580-17|Notonecta viridis|MG665681
AACTTTATATTTCATTTTTGGTATTTGATCCGGTATAGTTGGTACATCACTAAGATGATTAATTCGAATTGAATTAGGACAACCAGGTTCATTTATTGGAGATGATCAAATTTATAATGTAATTGTAACAGCACATGCATTTATTATAATTTTCTTTATAGTTATACCTATCATAATTGGAGGATTTGGTAATTGATTAGTACCACTAATAATTGGAGCACCTGATATAGCATTTCCTCGAATAAATAATATAAGATTCTGACTATTACCCCCATCATTAACATTACTTCTAGCAAGATCAATTGTAGATAATGGTGCAGGAACAGGATGAACAGTTTATCCACCACTTTCAAGTAATTTAGCACATGCAGGAGCATCAGTAGATTTAGCAATTTTTTCATTACACCTTGCAGGTGTTTCATCTATTTTAGGAGCAGTAAATTTCATTTCAACAATTATTAATATACGATCTACAGGTATAACACCTGAACGAATACCGTTATTTGTATGATCAGTAGGAATTACCGCATTACTATTATTATTATCACTACCTGTTTTAGCTGGTGCTATTACTATACTATTAACAGACCGAAACTTTAATACCTCATTCTTTGATCCAGCGGGAGGGGGGGATCCTATTTTATATCAACACTTATTT
>BCEAB579-17|Notonecta lutea|MG665591
AACTTTATATTTCATTTTTGGTATTTGATCTGGTATAGTAGGAACATCACTAAGATGATTAATTCGAATTGAACTAGGACAACCAGGATCATTTATTGGAGATGATCAAATCTATAATGTAATCGTAACAGCACATGCATTTATTATAATTTTCTTTATAGTAATACCTATTATAATTGGAGGATTTGGTAATTGATTAGTACCTTTAATAATTGGAGCACCAGATATAGCATTTCCTCGAATAAATAATATAAGATTCTGATTATTACCCCCATCACTAACACTCCTTTTAGCAAGATCAATTGTAGATAATGGAGCAGGAACAGGATGAACAGTATATCCTCCCTTATCAAGAAATTTAGCACATGCAGGAGCATCAGTAGATTTAGCAATTTTTTCACTACACCTTGCAGGTGTATCATCTATTTTAGGAGCAGTAAATTTTATTTCAACAATTATTAATATACGATCTACAGGTATAACACCTGAACGAATACCACTATTTGTATGATCAGTAGGTATTACTGCATTATTATTACTATTATCATTACCAGTTTTAGCTGGTGCTATTACTATATTATTAACAGATCGAAATTTTAATACATCATTCTTTGATCCAGCAGGAGGAGGAGATCCTATTTTATATCAACATTTATTT
>BCEAB578-17|Notonecta reuteri|MG665684
AACTTTATATTTCATTTTTGGTATTTGATCTGGTATAGTAGGAACATCACTAAGATGATTAATTCGAATTGAATTAGGACAACCAGGATCATTTATTGGAGATGATCAAATCTATAATGTAATCGTAACAGCACATGCATTTATTATAATTTTCTTTATAGTAATACCTATTATAATTGGAGGATTTGGTAATTGATTAGTACCTTTAATAATTGGAGCACCAGATATAGCATTTCCTCGAATAAATAATATAAGATTCTGATTATTACCACCATCACTAACACTTCTTTTAGCAAGATCAATTGTAGATAATGGAGCAGGAACAGGATGAACAGTATATCCTCCTTTATCAAGAAATTTAGCACATGCAGGAGCATCAGTAGATTTAGCAATTTTTTCACTACACCTTGCAGGTGTGTCATCTATTTTAGGAGCAGTAAATTTTATTTCAACAATTATTAATATACGATCTACAGGTATAACACCTGAACGAATGCCACTATTCGTATGATCAGTAGGTATTACCGCATTATTATTATTATTATCATTACCAGTTCTAGCTGGTGCTATTACTATATTATTAACAGATCGAAATTTTAATACATCATTCTTTGATCCAGCAGGGGGAGGAGATCCTATTTTATATCAACATTTATTT
>BCEAB577-17|Callicorixa producta|MG665739
AACATTATATTTTATTTTCGGTATTTGGTCAGGTATAGTAGGAACATCACTTAGATGATTAATTCGAATTGAATTAGGACAACCAGGATCATTTATTGGAGATGATCAAATTTATAATGTAATTGTAACAGCTCATGCCTTTATTATAATTTTCTTCATGGTTATACCTATTATAATTGGGGGATTTGGAAATTGATTAGTACCTTTAATAATTGGGGCCCCTGATATAGCATTCCCTCGAATAAATAATATAAGTTTTTGATTACTGCCTCCCTCATTAACTCTACTTTTATCAAGTAGATTTGTAAACTCGGGGGCAGGGACAGGATGAACAGTCTATCCACCCCTATCAAGAAATTTAACACATAGAGGAGCATCTGTAGATCTGGCAATCTTCTCTTTACACCTAGCGGGTGTATCATCAATTTTAGGTGCCATCAATTTTATCTCAACTATTATTAATATACGAGTTATAGGAATAACTCCTGAACGGACTCCGTTATTTGTATGATCAGTAGGTATTACTGCTCTACTTTTACTTTTATCTTTACCAGTATTGGCTGGAGCTATTACTATATTATTAACAGACCGTAATTTTAACACATCATTCTTCGATCCTGCAGGGGGAGGAGACCCAATTTTATATCAACACTTATTT
>BCEAB576-17|Corixa punctata|MG665632
AACCCTATACTTTATTTTCGGAATTTGATCGGGTATAGTGGGAACATCACTTAGATGATTAATTCGAATTGAATTGGGGCAACCCGGATCGTTTATTGGAGATGACCAAATCTATAATGTAATTGTAACAGCCCATGCATTTATTATAATTTTCTTTATAGTTATGCCCATTATAATTGGTGGGTTTGGGAATTGATTGGTACCTTTAATAATTGGAGCCCCTGATATGGCATTCCCACGAATAAATAATATAAGATTTTGATTATTACCACCATCTTTAACCCTACTCCTATCAAGAAGATTTGTAAACTCAGGAGCGGGGACAGGATGAACAGTCTACCCGCCCCTATCAAGTAATTTAACCCACAGAGGGGCATCTGTAGATTTAGCAATCTTCTCACTACATTTAGCAGGTGTTTCATCAATTCTTGGGGCCATTAACTTCATCTCAACTATTATTAATATGCGAGTATTGGGTATAACCCCCGAACGAACACCACTATTCGTGTGATCTGTAGGTATTACAGCACTTCTATTACTACTATCCTTACCGGTATTAGCGGGAGCTATTACTATGCTACTAACAGACCGAAATTTTAATACTTCATTCTTCGACCCTGCAGGGGGGGGAGACCCAATTCTATATCAACACCTATTT
>BCEAB575-17|Corixa punctata|MG665934
AACCCTATACTTTATTTTCGGAATTTGATCGGGTATAGTGGGAACATCACTTAGATGATTAATTCGAATTGAATTGGGGCAACCCGGATCGTTTATTGGAGATGACCAAATCTATAATGTAATTGTAACAGCCCATGCATTTATTATAATTTTCTTTATAGTTATGCCCATTATAATTGGTGGGTTTGGGAATTGATTGGTACCTTTAATAATTGGAGCCCCTGATATGGCATTCCCACGAATAAATAATATAAGATTTTGATTATTACCACCATCTTTAACCCTACTCCTATCAAGAAGATTTGTAAACTCAGGAGCGGGGACAGGATGAACAGTCTACCCGCCCCTATCAAGTAATTTAACCCACAGAGGGGCATCTGTAGATTTAGCAATCTTCTCACTACATTTAGCAGGTGTTTCATCAATTCTTGGGGCCATTAACTTCATCTCAACTATTATTAATATGCGAGTATTGGGTATAACCCCCGAACGAACACCACTATTCGTGTGATCTGTAGGTATTACAGCACTTCTATTACTACTATCCTTACCGGTATTAGCAGGAGCTATTACTATACTACTAACAGACCGAAATTTTAATACTTCATTCTTCGACCCTGCAGGAGGGGGAGACCCAATTCTATATCAACACCTATTT
>BCEAB574-17|Sigara semistriata|MG665872
AACATTATATTTTATTTTTGGTATTTGATCAGGTATAGTTGGAACATCTCTTAGATGATTAATTCGAATTGAACTGGGTCAGCCAGGATCATTTATTGGAGATGATCAAATTTATAATGTAATTGTTACTGCCCACGCATTTATTATAATTTTCTTTATGGTTATGCCCATTATAATTGGAGGATTTGGAAACTGATTGGTACCATTAATAATTGGAGCGCCAGATATAGCATTCCCCCGAATAAATAATATAAGTTTTTGATTATTACCTCCATCTTTAACATTACTTTTATCAAGTAGATTTGTAAATTCAGGAGCAGGAACAGGATGAACAGTATACCCACCTCTATCAAGAAATTTAACACATAGAGGAGCATCAGTAGATTTAGCAATTTTCTCTCTACATTTAGCGGGTGTATCATCAATTTTAGGGGCCATTAATTTTATTTCAACTATTATTAATATACGAGTAATAGGTATAACTCCCGAACGAACTCCCCTATTTGTCTGATCAGTAGGAATTACTGCCCTACTTCTTCTCTTATCTCTACCAGTATTGGCTGGAGCTATTACTATATTATTAACAGACCGTAATTTTAATACATCATTTTTTGATCCAGCTGGAGGGGGGGACCCTATTCTATACCAACACTTATTT
>BCEAB573-17|Hesperocorixa sahlbergi|MG665802
AACACTATATTTCATTTTCGGAATTTGGTCAGGAATAGTAGGAACATCTCTTAGATGATTAATTCGAATTGAATTAGGACAGCCAGGATCATTTATTGGAGATGATCAAATTTACAACGTCATTGTAACAGCCCATGCATTTATTATAATTTTCTTTATGGTTATACCAATTATAATTGGAGGATTTGGTAATTGATTAGTACCCCTAATAATCGGAGCACCCGACATGGCATTCCCCCGAATAAATAATATAAGATTTTGACTTCTACCTCCCTCCCTAACATTACTTCTATCAAGTAGATTTGTAAACTCAGGGGCAGGAACTGGATGAACAGTTTATCCCCCACTTTCAAGAAATTTAACTCATAGAGGAGCATCAGTAGATCTAGCAATTTTCTCCCTACACCTAGCAGGTGTATCATCAATCCTTGGAGCTATTAACTTCATTTCAACTATTATTAATATACGAGTATTAGGAATAACTCCTGAACGAACACCCCTATTTGTATGATCTGTAGGAATTACAGCCCTCCTTCTTCTTTTATCACTACCTGTATTAGCAGGAGCTATTACAATATTATTAACAGATCGAAATTTTAATACATCATTCTTTGACCCTGCAGGAGGGGGAGATCCAATTCTTTATCAACACTTATTC
>BCEAB572-17|Ilyocoris cimicoides|MG665540
AACACTTTATTTTATATTTGGAATTTGATCAGGAATAGTAGGAACCTCTTTAAGATGATTAATTCGAATTGAACTAGGACAACCAGGATCATTCATTGGAGATGATCAAATCTATAACGTAATTGTAACAGCACATGCATTCATTATAATTTTCTTCATGGTTATACCAATTATAATTGGAGGATTTGGTAATTGACTAGTACCTCTTATAATTGGAGCACCCGACATGGCATTTCCACGAATAAATAATATAAGATTTTGACTATTGCCCCCTTCATTAACACTTCTTATTTCAAGAAGAATAGTTAACAACGGGGCCGGAACAGGATGAACTGTTTACCCCCCCCTATCAACTAATATCGCCCATAGAGGAGCATCAGTAGACCTGGCTATCTTCTCTCTACACCTAGCAGGTGTATCATCCATTCTAGGAGCTGTAAACTTTATCTCAACAATTATTAATATACGATCAGTAGGAATAAAGCCTGACCGAATACCACTATTTGTATGATCAGTAGGAATTACTGCCCTACTCTTACTTCTATCATTACCAGTATTAGCAGGAGCTATTACAATATTATTAACTGACCGAAACTTCAATACATCATTCTTTGACCCTGCTGGAGGGGGAGATCCAATTCTCTACCAACATCTATTC
>BCEAB571-17|Ilyocoris cimicoides|MG665913
AACACTTTATTTTATATTTGGAATTTGATCAGGAATAGTAGGAACCTCTTTAAGATGATTAATTCGAATTGAACTAGGACAACCAGGATCATTCATTGGAGATGATCAAATCTATAACGTAATTGTAACAGCACATGCATTCATTATAATTTTCTTCATGGTTATACCAATTATAATTGGAGGATTTGGTAATTGACTAGTACCTCTTATAATTGGAGCACCCGACATGGCATTTCCACGAATAAATAATATAAGATTTTGACTATTGCCCCCTTCATTAACACTTCTTATTTCAAGAAGAATAGTTAACAACGGGGCCGGAACAGGATGAACTGTTTACCCCCCCCTATCAACTAATATCGCCCATAGAGGGGCATCAGTAGACCTGGCTATCTTCTCTCTACACCTAGCAGGTGTATCATCCATTCTAGGAGCTGTAAACTTTATCTCAACAATTATTAATATACGATCAGTAGGAATAAAGCCTGACCGAATACCACTATTTGTATGATCAGTAGGAATTACTGCCCTACTCTTACTTCTATCATTACCAGTATTAGCAGGAGCTATTACAATATTATTAACTGACCGAAACTTCAATACATCATTCTTTGACCCTGCTGGAGGGGGAGATCCAATTCTCTACCAACATCTATTC
>BCEAB570-17|Ilyocoris cimicoides|MG665710
AACACTTTATTTTATATTTGGAATTTGATCAGGAATAGTAGGAACCTCTTTAAGATGATTAATTCGAATTGAACTAGGACAACCAGGATCATTCATTGGAGATGATCAAATCTATAACGTAATTGTAACAGCACATGCATTCATTATAATTTTCTTCATGGTTATACCAATTATAATTGGAGGATTTGGTAATTGACTAGTACCTCTTATAATTGGAGCACCCGACATGGCATTTCCACGAATAAATAATATAAGATTTTGACTATTGCCCCCTTCATTAACACTTCTTATTTCAAGAAGAATAGTTAACAACGGGGCCGGAACAGGATGAACTGTTTACCCCCCCCTATCAACTAATATCGCCCATAGAGGAGCATCAGTAGACCTGGCTATCTTCTCTCTACACCTAGCAGGTGTATCATCAATTCTAGGAGCTGTAAACTTTATCTCAACAATTATTAATATACGATCAGTAGGAATAAAGCCTGACCGAATACCACTATTTGTATGATCAGTAGGAATTACTGCCCTACTCTTACTTCTATCATTACCAGTATTAGCAGGAGCTATTACAATATTATTAACTGACCGAAACTTCAATACATCATTCTTTGACCCTGCTGGAGGGGGAGATCCAATTCTCTACCAACATCTATTC
>BCEAB569-17|Ilyocoris cimicoides|MG665926
AACACTTTATTTTATATTTGGAATTTGATCAGGAATAGTAGGAACCTCTTTAAGATGATTAATTCGAATTGAACTAGGACAACCAGGATCATTCATTGGAGATGATCAAATCTATAACGTAATTGTAACAGCACATGCATTCATTATAATTTTCTTCATGGTTATACCAATTATAATTGGAGGATTTGGTAATTGACTAGTACCTCTTATAATTGGAGCACCCGACATGGCATTTCCACGAATAAATAATATAAGATTTTGACTATTGCCCCCTTCATTAACACTTCTTATTTCAAGAAGAATAGTTAACAACGGGGCCGGAACAGGATGAACTGTTTACCCCCCCCTATCAACTAATATCGCCCATAGAGGAGCATCAGTAGACCTGGCTATCTTCTCTCTACACCTAGCAGGTGTATCATCCATTCTAGGAGCTGTAAACTTTATCTCAACAATTATTAATATACGATCAGTAGGAATAAAGCCTGACCGAATACCACTATTTGTATGATCAGTAGGAATTACTGCCCTACTCTTACTTCTATCATTACCAGTATTAGCAGGAGCTATTACAATATTATTAACTGACCGAAACTTCAATACATCATTCTTTGACCCTGCTGGAGGGGGAGATCCAATTCTCTACCAACATCTATTC
>BCEAB568-17|Ilyocoris cimicoides|MG665465
AACACTTTATTTTATATTTGGAATTTGATCAGGAATAGTAGGAACCTCTTTAAGATGATTAATTCGAATTGAACTAGGACAACCAGGATCATTCATTGGAGATGATCAAATCTATAACGTAATTGTAACAGCACATGCATTCATTATAATTTTCTTCATGGTTATACCAATTATAATTGGAGGATTTGGTAATTGACTAGTACCTCTTATAATTGGAGCACCCGACATGGCATTTCCACGAATAAATAATATAAGATTTTGACTATTGCCCCCTTCATTAACACTTCTTATTTCAAGAAGAATAGTTAACAACGGGGCCGGAACAGGATGAACTGTTTATCCACCCCTATCAACTAATATCGCCCATAGAGGAGCATCAGTAGACCTGGCTATCTTCTCTCTACACCTAGCAGGTGTATCATCCATTCTAGGAGCTGTGAACTTTATCTCAACAATTATTAATATACGATCAGTAGGAATAAAGCCTGACCGAATACCACTATTTGTATGATCAGTAGGAATTACTGCCCTACTCTTACTTCTATCATTACCAGTATTAGCAGGAGCTATTACAATATTATTAACTGACCGAAACTTCAATACATCATTCTTTGACCCTGCTGGAGGGGGAGATCCAATTCTCTACCAACATCTATTC
>BCEAB567-17|Ranatra linearis|MG665745
AACATTATACTTTATATTCGGAATTTGATCAGGAATAGTAGGGACATCTCTAAGCTGATTAATTCGAATCGAACTAGGTCAACCAGGATCATTCATTGGAGATGACCAAATTTATAATGTAGTAGTGACTGCACATGCTTTTATTATAATTTTCTTCATAGTTATGCCTATTATAATTGGAGGATTTGGAAATTGATTAGTACCTTTAATATTAGGAGCGCCAGATATAGCATTCCCTCGAATAAATAATATAAGATTCTGATTACTTCCTCCATCCCTTACCCTCCTTTTAGCAAGCAGAATTGCAGAAAGAGGAGCAGGAACAGGATGAACAGTCTACCCTCCCCTATCAACTAATATTTCCCATAGAGGAGCGTCAGTCGATATAGCAATTTTTTCACTCCACTTAGCGGGTGTTTCATCTATTTTAGGAGCAGTAAACTTCATCTCAACTATTATTAATATACGAGCTACAGGAATAACCCCGGATCGAATAGCCCTATTTGTATGATCAGTAGGAATTACTGCATTATTATTATTACTATCTTTACCAGTATTAGCTGGGGCAATTACCATACTTCTTACAGATCGAAACCTTAATACATCATTCTTTGACCCTGCAGGAGGAGGAGATCCGATTTTGTATCAGCACCTATTT
>BCEAB566-17|Ranatra linearis|MG665481
AACATTATACTTTATATTCGGAATTTGATCAGGAATAGTAGGGACATCTCTAAGCTGATTAATTCGAATCGAACTAGGTCAACCAGGATCATTCATTGGAGATGACCAAATTTATAATGTAGTAGTGACTGCACATGCTTTTATTATAATTTTCTTCATAGTTATGCCTATTATAATTGGAGGATTTGGAAATTGATTAGTACCTTTAATATTAGGAGCGCCAGATATAGCATTCCCTCGAATAAATAATATAAGATTCTGATTACTTCCTCCATCCCTTACCCTCCTTTTAGCAAGCAGAATTGCAGAAAGAGGAGCAGGAACAGGATGAACAGTTTACCCTCCCCTATCAACTAATATTTCCCATAGAGGAGCGTCAGTCGATATAGCAATTTTTTCACTCCACTTAGCAGGTGTTTCATCTATTTTAGGAGCAGTAAACTTCATCTCAACTATTATTAATATACGAGCTACAGGAATAACCCCGGATCGAATAGCCCTATTTGTATGATCAGTGGGAATTACTGCATTATTATTATTACTATCTTTACCAGTATTAGCTGGGGCAATTACCATACTTCTTACAGATCGAAACCTAAATACATCATTCTTTGACCCTGCAGGAGGAGGAGATCCGATTTTGTATCAGCACCTATTT
>BCEAB565-17|Ranatra linearis|MG665782
AACATTATACTTTATATTCGGAATTTGATCAGGAATAGTAGGGACATCTCTAAGCTGATTAATTCGAATCGAACTAGGTCAACCAGGATCATTCATTGGAGATGACCAAATTTATAATGTAGTAGTGACTGCACATGCTTTTATTATAATTTTCTTCATAGTTATGCCTATTATAATTGGAGGATTTGGAAATTGATTAGTACCTTTAATATTAGGAGCGCCAGATATAGCATTCCCTCGAATAAATAATATAAGATTCTGATTACTTCCTCCATCCCTTACCCTCCTTTTAGCAAGCAGAATTGCAGAAAGAGGAGCAGGAACAGGATGAACAGTTTACCCTCCCCTATCAACTAATATTTCCCATAGAGGAGCGTCAGTCGATATAGCAATTTTTTCACTCCACTTAGCAGGTGTTTCATCTATTTTAGGAGCAGTAAACTTCATCTCAACTATTATTAATATACGAGCTACAGGAATAACCCCGGATCGAATAGCCCTATTTGTATGATCAGTGGGAATTACTGCATTATTATTATTACTATCTTTACCAGTATTAGCTGGGGCAATTACCATACTTCTTACAGATCGAAACCTTAATACATCATTCTTTGACCCTGCAGGAGGAGGAGATCCGATTTTGTATCAGCACCTATTT
>BCEAB564-17|Plea minutissima|MG665435
AACTTTATACTTCATTTTTGGTATTTGATCAGGAATAGTAGGAACATCACTAAGATGATTAATTCGAATTGAGCTAGGACAACCAGGATCATTTATTGGAGATGATCAAATTTATAATGTAATCGTAACAGCACACGCATTTATTATAATTTTCTTTATAGTCATACCAATTATAATTGGTGGATTTGGAAACTGATTAGTTCCATTAATAATTGGAGCACCAGATATAGCATTCCCACGAATAAATAATATAAGATTCTGATTATTACCACCATCATTAACACTTCTACTAAGAAGATCAATTGTAGATAACGGAGCAGGAACTGGATGAACAGTTTACCCGCCATTATCTAATAACGTAGCACATGCGGGAGCATCAGTAGACTTAGCAATTTTTTCATTACATTTAGCAGGTGTATCATCAATTCTTGGGGCAGTAAATTTTATTTCAACAATCATTAATATACGATCAACAGGTATATCACCAGAACGAATACCATTATTTGTTTGATCAGTAGGAATTACTGCACTACTTTTACTATTATCATTACCTGTATTAGCAGGTGCAATCACAATATTATTAACAGATCGAAATTTAAACACATCATTCTTTGACCCAGCTGGAGGAGGGGACCCTATTTTATACCAACACTTATTC
>BCEAB563-17|Plea minutissima|MG665436
AACTTTATACTTCATTTTTGGTATTTGATCAGGAATAGTAGGAACATCACTAAGATGATTAATTCGAATTGAGCTAGGACAACCAGGATCATTTATTGGAGATGATCAAATTTATAATGTAATCGTAACAGCACACGCATTTATTATAATTTTCTTTATAGTCATACCAATTATAATTGGTGGATTTGGAAACTGATTAGTTCCATTAATAATTGGAGCACCAGATATAGCATTCCCACGAATAAATAATATAAGATTCTGATTATTACCACCATCATTAACACTTCTACTAAGAAGATCAATTGTAGATAACGGAGCAGGAACTGGATGAACAGTTTACCCGCCATTATCTAATAACGTAGCACATGCGGGAGCATCAGTAGACTTAGCAATTTTTTCATTACATTTAGCAGGTGTATCATCAATTCTTGGGGCAGTAAATTTTATTTCAACAATCATTAATATACGATCAACAGGTATATCACCAGAACGAATACCATTATTTGTTTGATCAGTAGGAATTACTGCACTACTTTTACTATTATCATTACCTGTATTAGCAGGTGCAATCACAATATTATTAACAGATCGAAATTTAAACACATCATTCTTTGACCCAGCTGGAGGAGGGGACCCTATTTTATACCAACACTTATTC
>BCEAB561-17|Microvelia reticulata|MG665950
TACTCTATATTTTATATTAGGCATATGATCAGGTATAATTGGTATATCAATAAGATGAATTATCCGAATTGAACTAGGACAACCCGGATCATTCATTGGAAACGACCAGATCTATAACGTAATTGTTACAGCTCACGCTTTCATTATAATTTTCTTTATAGTAATACCCATCATAATTGGAGGATTTGGTAATTGACTGGTACCCTTAATAATTGGAGCACCGGACATGGCATTCCCTCGTATAAATAATATAAGATTTTGACTTCTTCCTCCGTCATTAACATTATTATTAGTAGGTAGAATAGTAGACGCGGGGGCGGGTACTGGGTGAACGGTATACCCTCCACTTTCAAGAAATATTTCACATAATGGAGCATCAGTAGATTTAACAATCTTTTCACTTCATTTAGCCGGTGTTTCATCAATCTTAGGGGCCGTAAATTTTATTTCCACAATTATTAATATACGAACAACAGGAATATCGAGAGAAAAAATCCCACTATTTGTATGATCTGTGGCAATTACAGCCCTACTTCTACTCCTATCACTACCAGTACTTGCTGGAGCAATTACTATATTATTAACTGATCGTAATTTAAATACATCATTCTTCGACCCGGCGGGAGGAGGTGATCCAATTTTATATCAACACTTATTT
>BCEAB560-17|Microvelia reticulata|MG665781
TACTCTATATTTTATATTAGGCATATGATCAGGTATAATTGGTATGTCAATAAGATGAATTATCCGAATTGAACTAGGACAACCCGGATCATTCATTGGAAACGACCAGATCTATAACGTAATTGTTACAGCTCACGCTTTCATTATAATTTTCTTTATAGTAATACCCATCATAATTGGAGGATTTGGTAATTGACTGGTACCCTTAATAATTGGAGCACCGGACATGGCATTCCCTCGTATAAATAATATAAGATTTTGACTTCTTCCTCCGTCATTAACATTATTATTAGTAGGTAGAATAGTAGACGCGGGGGCGGGTACTGGGTGAACGGTATACCCTCCACTTTCAAGAAATATTTCACATAATGGAGCATCAGTAGATTTAACAATCTTTTCACTTCATTTAGCCGGTGTTTCATCAATCTTAGGGGCCGTAAATTTTATTTCCACAATTATTAATATACGAACAACAGGAATATCGAGAGAAAAAATCCCACTATTTGTATGATCTGTGGCAATTACAGCCCTACTTCTACTCCTATCACTACCAGTACTTGCTGGAGCAATTACTATATTATTAACTGATCGTAATTTAAATACATCATTCTTCGACCCGGCGGGAGGAGGTGATCCAATTTTATATCAACACTTATTT
>BCEAB559-17|Corixa affinis|MG665983
AACCCTATACTTCATTTTCGGGATTTGATCAGGAATAGTAGGAACATCGCTTAGATGATTAATTCGAATTGAATTGGGACAGCCCGGATCATTTATTGGAGACGACCAAATCTATAATGTCATTGTAACAGCCCACGCATTTATTATAATTTTCTTTATGGTTATACCTATTATAATTGGTGGATTTGGAAATTGATTAGTACCTTTAATAATTGGAGCCCCCGATATAGCCTTCCCGCGAATAAATAATATAAGATTTTGATTATTGCCACCATCCTTAACTCTGCTCCTATCAAGAAGATTTGTAAACTCAGGAGCAGGAACAGGATGAACAGTTTATCCACCCCTATCAAGTAATTTAACCCACAGAGGGGCATCTGTAGATTTAGCAATCTTTTCATTACATCTAGCAGGTGTTTCATCAATTCTTGGGGCCATTAATTTCATCTCAACTATTATTAATATACGAGTATTGGGAATAACTCCCGAACGAACACCACTATTTGTATGATCTGTGGGCATTACAGCCCTTCTTCTACTCCTATCCCTCCCTGTTCTAGCTGGCGCTATTACTATATTATTAACAGACCGTAATTTTAATACATCATTCTTCGATCCTGCAGGAGGAGGAGACCCAATTCTATATCAACACCTATTT
>BCEAB558-17|Corixa affinis|MG665658
AACCCTATACTTCATTTTCGGGATTTGATCAGGAATAGTAGGAACATCGCTTAGATGATTAATTCGAATTGAATTGGGACAGCCCGGATCATTTATTGGAGACGACCAAATCTATAATGTCATTGTAACAGCCCACGCATTTATTATAATTTTCTTTATGGTTATACCTATTATAATTGGTGGATTTGGAAATTGATTAGTACCTTTAATAATTGGGGCCCCCGATATAGCCTTCCCGCGAATAAATAATATAAGATTTTGATTATTGCCACCATCCTTAACTCTGCTCCTATCAAGAAGATTTGTAAACTCAGGAGCAGGAACAGGATGAACAGTTTATCCACCCCTATCAAGTAATTTAACCCACAGAGGGGCATCTGTAGATTTAGCAATCTTTTCATTACATCTAGCAGGTGTTTCATCAATTCTTGGGGCCATTAATTTCATCTCAACTATTATTAATATACGAGTATTGGGAATAACTCCCGAACGAACACCACTATTTGTATGATCTGTGGGCATTACAGCCCTTCTTCTACTCCTATCCCTCCCTGTTCTAGCTGGCGCTATTACTATATTATTAACAGACCGTAATTTTAATACATCATTCTTCGATCCTGCAGGAGGAGGAGACCCAATTCTATATCAACACCTATTT
>BCEAB557-17|Corixa affinis|MG665417
AACCCTATACTTCATTTTCGGGATTTGATCAGGAATAGTAGGAACATCGCTTAGATGATTAATTCGAATTGAATTGGGACAGCCCGGATCATTTATTGGAGACGACCAAATCTATAATGTCATTGTAACAGCCCACGCATTTATTATAATTTTCTTTATGGTTATACCTATTATAATTGGTGGATTTGGAAATTGATTAGTACCTTTAATAATTGGAGCCCCCGATATAGCCTTCCCGCGAATAAATAATATAAGATTTTGATTATTGCCACCATCCTTAACTCTGCTCCTATCAAGAAGATTTGTAAACTCAGGAGCAGGAACAGGATGAACAGTTTATCCACCCCTATCAAGTAATTTAACCCACAGAGGGGCATCTGTAGATTTAGCAATCTTTTCATTACATCTAGCAGGTGTTTCATCAATTCTTGGGGCCATTAATTTCATCTCAACTATTATTAATATACGAGTATTGGGAATAACTCCCGAACGAACACCACTATTTGTATGATCTGTGGGCATTACAGCCCTTCTTCTACTCCTATCCCTCCCTGTTCTAGCTGGCGCTATTACTATATTATTAACAGACCGTAATTTTAATACATCATTCTTCGATCCTGCAGGAGGAGGAGACCCAATTCTATATCAACACCTATTT
>BCEAB556-17|Corixa affinis|MG665573
AACCCTATACTTCATTTTCGGGATTTGATCAGGAATAGTAGGAACATCGCTTAGATGATTAATTCGAATTGAATTGGGACAGCCCGGATCATTTATTGGAGACGACCAAATCTATAATGTCATTGTAACAGCCCACGCATTTATTATAATTTTCTTTATGGTTATACCTATTATAATTGGTGGATTTGGAAATTGATTAGTACCTTTAATAATTGGAGCCCCCGATATAGCCTTCCCGCGAATAAATAATATAAGATTTTGATTACTGCCACCATCCTTAACTCTGCTCCTATCAAGAAGATTTGTAAACTCAGGAGCAGGAACAGGATGAACAGTTTATCCACCCCTATCAAGTAATTTGACCCACAGAGGGGCATCTGTAGATTTAGCAATCTTTTCATTACATCTAGCAGGTGTTTCATCAATTCTTGGGGCCATTAATTTCATCTCAACTATTATTAATATACGAGTATTGGGAATAACTCCCGAACGAACACCACTATTTGTATGATCTGTGGGCATTACAGCCCTTCTTCTACTCCTATCCCTCCCTGTTCTAGCTGGCGCTATTACTATATTATTAACAGACCGTAATTTTAATACATCATTCTTCGATCCTGCAGGAGGAGGAGACCCAATTCTATATCAACACCTATTT
>BCEAB555-17|Microvelia reticulata|MG665536
TACTCTATATTTTATATTAGGCATATGATCAGGTATAATTGGTATATCAATAAGATGAATTATCCGAATTGAACTAGGACAACCCGGATCATTCATTGGAAACGACCAGATCTATAACGTAATTGTTACAGCTCACGCTTTCATTATAATTTTCTTTATAGTAATACCCATCATAATTGGAGGATTTGGTAATTGACTGGTACCCTTAATAATTGGAGCACCGGACATGGCATTCCCTCGTATAAATAATATAAGATTTTGACTTCTTCCTCCGTCATTAACATTATTATTAGTAGGTAGAATAGTAGACGCGGGGGCGGGTACTGGGTGAACGGTATACCCTCCACTTTCAAGAAATATTTCACATAATGGAGCATCAGTAGATTTAACAATCTTTTCACTTCATTTAGCCGGTGTTTCATCAATCTTAGGGGCCGTAAATTTTATTTCCACAATTATTAATATACGAACAACAGGAATATCGAGAGAAAAAATCCCACTATTTGTATGATCTGTGGCAATTACAGCCCTACTTCTACTCCTATCACTACCAGTACTTGCTGGAGCAATTACTATATTATTAACTGATCGTAATTTAAATACATCATTCTTCGACCCGGCGGGAGGAGGTGATCCAATTTTATATCAACACTTATTT
>BCEAB554-17|Microvelia reticulata|MG665556
TACTCTATATTTTATATTAGGCATATGATCAGGTATAATTGGTATATCAATAAGATGAATTATCCGAATTGAACTAGGACAACCCGGATCATTCATTGGAAACGACCAGATCTATAACGTAATTGTTACAGCTCACGCTTTCATTATAATTTTCTTTATAGTAATACCCATCATAATTGGAGGATTTGGTAATTGACTGGTACCCTTAATAATTGGAGCACCGGACATGGCATTCCCTCGTATAAATAATATAAGATTTTGACTTCTTCCTCCGTCATTAACATTATTATTAGTAGGTAGAATAGTAGACGCGGGGGCGGGTACTGGGTGAACGGTATACCCTCCACTTTCAAGAAATATTTCACATAATGGAGCATCAGTAGATTTAACAATCTTTTCACTTCATTTAGCCGGTGTTTCATCAATCTTAGGGGCCGTAAATTTTATTTCCACAATTATTAATATACGAACAACAGGAATATCGAGAGAAAAAATCCCACTATTTGTATGATCTGTGGCAATTACAGCCCTACTTCTACTCCTATCACTACCAGTACTTGCTGGAGCAATTACTATATTATTAACTGATCGTAATTTAAATACATCATTCTTCGACCCGGCGGGAGGAGGTGATCCAATTTTATATCAACACTTATTT
>BCEAB553-17|Microvelia reticulata|MG665875
TACTCTATATTTTATATTAGGCATATGATCAGGTATAATTGGTATATCAATAAGATGAATTATCCGAATTGAACTAGGACAACCCGGATCATTCATTGGAAACGACCAGATCTATAACGTAATTGTTACAGCTCACGCTTTCATTATAATTTTCTTTATAGTAATACCCATCATAATTGGAGGATTTGGTAATTGACTGGTACCCTTAATAATTGGAGCACCGGACATGGCATTCCCTCGTATAAATAATATAAGATTTTGACTTCTTCCTCCGTCATTAACATTATTATTAGTAGGTAGAATAGTAGACGCAGGGGCGGGTACTGGGTGAACGGTATACCCTCCACTTTCAAGAAATATTTCACATAATGGAGCATCAGTAGATTTAACAATCTTTTCACTTCATTTAGCCGGTGTTTCATCAATCTTAGGGGCCGTAAATTTTATTTCCACAATTATTAATATACGAACAACAGGAATATCGAGAGAAAAAATCCCACTATTTGTATGATCTGTGGCAATTACAGCCCTACTTCTACTCCTATCACTACCAGTACTTGCTGGAGCAATTACTATATTATTAACTGATCGTAATTTAAATACATCATTCTTCGACCCGGCGGGAGGAGGTGATCCAATTTTATATCAACACTTATTT
>BCEAB552-17|Microvelia reticulata|MG665823
TACTCTATATTTTATATTAGGCATATGATCAGGTATAATTGGTATATCAATAAGATGAATTATCCGAATTGAACTAGGACAACCCGGATCATTCATTGGAAACGACCAGATCTATAACGTAATTGTTACAGCTCACGCTTTCATTATAATTTTCTTTATAGTAATACCCATCATAATTGGAGGATTTGGTAATTGACTGGTACCCTTAATAATTGGAGCACCGGACATGGCATTCCCTCGTATAAATAATATAAGATTTTGACTTCTTCCTCCGTCATTAACATTATTATTAGTAGGTAGAATAGTAGACGCAGGGGCGGGTACTGGGTGAACGGTATACCCTCCACTTTCAAGAAATATTTCACATAATGGAGCATCAGTAGATTTAACAATCTTTTCACTTCATTTAGCCGGTGTTTCATCAATCTTAGGGGCCGTAAATTTTATTTCCACAATTATTAATATACGAACAACAGGAATATCGAGAGAAAAAATCCCACTATTTGTATGATCTGTGGCAATTACAGCCCTACTTCTACTCCTATCACTACCAGTACTTGCTGGAGCAATTACTATATTATTAACTGATCGTAATTTAAATACATCATTCTTCGACCCGGCGGGAGGAGGTGATCCAATTTTATATCAACACTTATTT
>BCEAB551-17|Microvelia reticulata|MG665413
TACTCTATATTTTATATTAGGTATATGATCAGGTATAATTGGTATATCAATAAGATGAATTATCCGAATTGAACTAGGACAACCCGGATCATTCATTGGAAACGACCAGATCTATAACGTAATTGTTACAGCTCACGCTTTCATTATAATTTTCTTTATAGTAATACCCATCATAATTGGAGGATTTGGTAATTGACTGGTACCCTTAATAATTGGAGCACCGGACATGGCATTCCCTCGTATAAATAATATAAGATTTTGACTTCTTCCTCCGTCATTAACATTATTATTAGTAGGTAGAATAGTAGACGCGGGGGCGGGTACTGGGTGAACGGTATACCCTCCACTTTCAAGAAATATTTCACATAATGGAGCATCAGTAGATTTAACAATCTTTTCACTTCATTTAGCCGGTGTTTCATCAATCTTAGGGGCCGTAAATTTTATTTCCACAATTATTAATATACGAACAACAGGAATATCGAGAGAAAAAATCCCACTATTTGTATGATCTGTGGCAATTACAGCCCTACTTCTACTCCTATCACTACCAGTACTTGCTGGAGCAATTACTATATTATTAACTGATCGTAATTTAAATACATCATTCTTCGACCCGGCGGGAGGAGGTGATCCAATTTTATATCAACACTTATTT
>BCEAB550-17|Hydrometra stagnorum|MG665682
AACATTATATTTTATATTCGGTATATGAGCAGGAATAGTTGGTATAAGTATAAGATGAATTATTCGTATTGAATTAGGACAACCCGGATCTTTTATTGGTGATGACCAAATCTATAATACTATTGTAACAGCCCATGCTTTTATTATAATTTTTTTTATAGTTATACCTATTATAATTGGAGGTTTTGGAAATTGATTAGTCCCATTAATACTTGGAGCCCCTGATATAGCGTTTCCACGAATAAATAATATAAGATTTTGATTATTACCCCCATCTATTACATTATTATTGAGAAGAAGAATAATTGAAAAGGGAGCAGGGACAGGATGAACTGTTTACCCCCCCTTATCAAGAAATCTAGCACATACAGGGCCATCAGTAGATTTAACTATTTTTTCTTTACACCTAGCAGGAATTAGATCAATTCTAGGGGCTATTAATTTTATTTCAACAATTTTAAATATACGAGTTAAAGGAATAAATATAGAAAAAACCCCATTATTTGTTTGATCAGTAATTATTACAGCAATTTTATTGTTATTATCATTACCAGTATTAGCTGGAGCAATTACAATATTATTAACAGATCGAAACATTAACACAACCTTTTTTGATCCAATAGGTGGTGGAGATCCAGTATTATATCAACATTTATTT
>BCEAB549-17|Notonecta maculata|MG665891
AACTTTATATTTCATTTTCGGTATTTGATCTGGTATAGTAGGAACATCTTTAAGATGATTAATTCGAATTGAATTAGGACAACCAGGATCTTTCATTGGAGATGATCAAATCTATAACGTAATTGTAACAGCACATGCATTCATTATAATTTTCTTCATGGTAATGCCTATTATAATTGGAGGATTCGGAAACTGATTAGTACCTTTAATAATTGGAGCACCTGATATAGCATTCCCTCGAATAAATAATATAAGATTCTGATTATTACCACCATCATTAACATTATTATTAGCAAGATCAATTGTAGATAATGGTGCAGGAACGGGATGAACAGTTTACCCACCATTATCAAGAAATTTAGCACACGCAGGAGCATCAGTAGATTTAGCAATTTTTTCACTACACCTTGCAGGTGTATCATCAATTCTAGGTGCAGTAAATTTTATTTCAACAATTATTAACATACGATCAACAGGAATAACTCCTGAACGAATACCTTTATTTGTATGATCAGTAGGAATTACTGCACTATTACTATTATTATCGTTACCCGTACTAGCAGGTGCTATTACTATACTATTAACAGATCGAAATTTTAATACATCATTCTTTGATCCAGCGGGAGGGGGGGATCCAATTTTATATCAACATTTATTT
>BCEAB546-17|Notonecta glauca|MG665524
AACTTTATATTTCATTTTTGGTATTTGATCTGGTATAGTTGGAACATCATTAAGATGATTAATTCGAATTGAATTAGGACAGCCAGGATCATTTATTGGAGATGATCAAATTTATAATGTAATTGTAACAGCACATGCATTCATTATAATTTTTTTTATAGTTATACCTATTATAATTGGAGGATTTGGTAATTGATTGGTACCATTAATAATTGGAGCACCTGATATAGCATTTCCTCGAATAAATAATATAAGATTTTGATTATTACCACCATCATTAACATTACTTTTAGCAAGATCAATTGTAGATAATGGAGCAGGAACAGGATGAACAGTTTACCCACCATTATCAAGAAATTTAGCACACGCAGGAGCATCAGTAGATTTAGCAATTTTCTCTTTACACCTTGCAGGTGTTTCATCTATTTTAGGAGCAGTAAATTTCATTTCAACAATTATTAATATACGATCTACAGGTATAACACCTGAACGAATACCATTATTCGTATGATCAGTAGGAATTACTGCATTACTATTATTATTATCATTACCCGTATTAGCAGGTGCTATTACTATATTATTAACAGATCGAAATTTTAATACATCATTCTTTGATCCAGCCGGAGGAGGAGATCCTATTTTATATCAACATTTATTT
>BCEAB545-17|Notonecta maculata|MG665543
AACTTTATATTTCATTTTCGGTATTTGATCTGGTATAGTAGGAACATCTTTAAGATGATTAATTCGAATTGAATTAGGACAACCAGGATCTTTCATTGGAGATGATCAAATCTATAACGTAATTGTAACAGCACATGCATTCATTATAATTTTCTTCATGGTAATGCCTATTATAATTGGAGGATTCGGAAACTGATTAGTACCTTTAATAATTGGAGCACCTGATATAGCATTCCCTCGAATAAATAATATAAGATTCTGATTATTACCACCATCATTAACATTATTATTAGCAAGATCAATTGTAGATAATGGTGCAGGAACGGGATGAACAGTTTACCCACCATTATCAAGAAATTTAGCACACGCAGGAGCATCAGTAGATTTAGCAATTTTTTCACTACACCTTGCAGGTGTATCATCAATTCTAGGTGCAGTAAATTTTATTTCAACAATTATTAACATACGATCAACAGGAATAACTCCTGAACGAATACCTTTATTTGTATGATCAGTAGGAATTACTGCACTATTACTATTATTATCGTTACCCGTACTAGCAGGTGCTATTACTATACTATTAACAGATCGAAATTTTAATACATCATTCTTTGATCCAGCGGGAGGGGGGGATCCAATTTTATATCAACATTTATTT
>BCEAB544-17|Notonecta glauca|MG665629
AACTTTATATTTCATTTTTGGTATTTGATCTGGTATAGTTGGAACATCATTAAGATGATTAATTCGAATTGAATTAGGACAACCAGGATCATTTATTGGAGATGATCAAATTTATAATGTAATTGTAACAGCACATGCATTCATTATAATTTTCTTTATAGTTATACCTATTATAATTGGAGGATTTGGTAATTGATTGGTACCATTAATAATTGGAGCACCTGATATAGCATTTCCTCGAATAAATAATATAAGATTTTGATTATTACCACCATCATTAACATTACTTTTAGCAAGATCAATTGTAGATAATGGAGCAGGAACAGGATGAACAGTTTACCCACCACTATCAAGAAATTTAGCACACGCAGGAGCATCAGTAGATTTAGCAATTTTCTCTTTACACCTTGCAGGTGTTTCATCTATTTTAGGAGCAGTAAATTTCATTTCAACAATTATTAATATACGATCTACAGGTATAACACCTGAACGAATACCATTATTCGTATGATCAGTAGGAATTACTGCATTACTATTATTATTATCATTACCCGTATTAGCAGGTGCTATTACTATATTATTAACAGATCGAAATTTTAATACATCATTCTTTGATCCAGCCGGAGGAGGAGATCCTATTTTATATCAACATTTATTT
>BCEAB543-17|Ranatra linearis|MG665711
TTCGGATTTGATCAGGAATAGTAGGGACATCTCTAAGCTGATTAATTCGAATCGAACTAGGTCAACCAGGATCATTCATTGGAGATGACCAAATTTATAATGTAGTAGTGACTGCACATGCTTTTATTATAATTTTCTTCATAGTTATGCCTATTATAATTGGAGGATTTGGAAATTGATTAGTACCTTTAATATTAGGAGCGCCAGATATAGCATTCCCTCGAATAAATAATATAAGATTCTGATTACTTCCTCCATCCCTTACCCTCCTTTTAGCAAGCAGAATTGCAGAAAGAGGAGCAGGAACAGGATGAACAGTTTACCCTCCCCTATCAACTAATATTTCCCATAGAGGAGCGTCAGTCGATATAGCAATTTTTTCACTCCACTTAGCAGGTGTTTCATCTATTTTAGGAGCAGTAAACTTCATCTCAACTATTATTAATATACGAGCTACAGGAATAACCCCGGATCGAATAGCCCTATTTGTATGATCAGTGGGAATTACTGCATTATTATTATTACTATCTTTACCAGTATTAGCTGGGGCAATTACCATACTTCTTACAGATCGAAACCTTAATACATCATTCTTTGACCCTGCAGGAGGAGGAGATCCGATTTTGTATCAGCACCTATTT
>BCEAB542-17|Sigara distincta|MG665559
AACATTATACTTCATTTTTGGTATTTGATCAGGAATAGTGGGAACATCACTTAGATGATTAATTCGAATTGAATTAGGTCAACCAGGATCTTTTATTGGAGATGATCAAATTTATAATGTAATTGTTACTGCGCATGCATTTATTATAATTTTCTTTATAGTTATACCTATTATAATTGGAGGATTTGGAAACTGACTAGTACCTTTAATAATCGGGGCCCCCGATATAGCATTTCCTCGAATAAATAATATAAGTTTTTGATTACTGCCCCCATCTTTGACCCTGTTATTATCAAGTAGATTTGTAAATTCAGGGGCAGGTACAGGGTGAACAGTATATCCGCCTCTATCAAGAAACTTAACACATAGAGGAGCATCGGTAGATTTAGCAATTTTCTCCTTACATTTAGCAGGTGTATCGTCTATTTTAGGGGCAATTAATTTTATTTCAACTATTATTAATATACGAGTAATAGGAATAACTCCTGAACGAACTCCTTTATTTGTATGATCAGTAGGCATCACCGCTCTTCTTCTTCTTTTATCACTGCCAGTGTTGGCTGGGGCTATTACTATATTATTAACAGATCGAAATTTTAATACATCATTTTTTGATCCAGCTGGAGGTGGAGATCCTATTTTATATCAACACTTATTT
>BCEAB541-17|Nepa cinerea|MG665900
AACCTTATACTTCATCTTTGGAATCTGATCGGGAATAGTAGGAACATCTTTAAGATGACTAATTCGAATTGAACTAGGACAACCCGGATCATTTATTGGAGACGATCAAATTTACAACGTAGTAGTAACAGCCCACGCATTTATTATAATTTTCTTTATGGTTATACCTATTATAATTGGGGGATTTGGAAATTGATTAGTTCCCTTAATAATTGGGGCCCCAGATATAGCATTCCCACGAATAAATAATATAAGATTCTGATTATTGCCTCCCTCCCTCACACTATTATTGATAAGAAGAATTGCAGAAAGAGGAGCCGGAACAGGATGAACAGTATATCCTCCCTTATCAACAAATATATCTCATAGAGGAGCATCTGTCGATCTTGCAATTTTTTCATTACATTTAGCTGGAGTGTCATCTATCCTAGGTGCAGTAAACTTTATTTCAACTATTATTAACATACGAAGAACAGGTATACATCCAGATCGAATACCTTTATTTGTGTGATCTGTAGGAATTACAGCCCTATTATTATTATTATCATTACCTGTTCTTGCAGGCGCTATCACGATACTATTAACAGATCGAAATTTAAATACATCATTCTTCGATCCCGCAGGAGGGGGAGATCCAATTTTATATCAACACCTTTTT
>BCEAB540-17|Paracorixa concinna|MG665485
AACACTATATTTCATTTTTGGTATTTGATCAGGAATAGTGGGAACATCACTTAGATGATTAATTCGAATTGAACTGGGTCAGCCAGGATCATTTATTGGGGACGATCAAATTTATAATGTAATTGTTACTGCCCATGCATTTATTATAATTTTCTTCATGGTTATACCTATTATAATTGGAGGATTTGGAAACTGATTAGTACCTTTAATAATTGGGGCTCCTGATATGGCATTTCCCCGAATAAATAATATAAGCTTCTGATTATTACCCCCATCTCTAACCCTACTTCTATCAAGAAGTTTTGTAAATTCGGGGGCAGGTACAGGATGAACAGTATACCCCCCACTATCAAGAAATTTAACACATAGAGGAGCATCAGTAGATTTAGCAATTTTCTCTTTACATTTAGCAGGTGTCTCATCAATTTTAGGAGCCATTAATTTTATTTCAACTATTATTAATATACGAGTAATAGGAATAACTCCTGAACGAACTCCCCTATTTGTATGATCAGTAGGAATTACTGCCCTCCTTCTTCTACTGTCTCTACCAGTACTTGCTGGAGCTATTACTATATTATTAACAGACCGTAATTTTAATACATCATTTTTTGATCCAGCTGGAGGTGGTGATCCTATTTTATATCAACACTTATTC
>BCEAB539-17|Paracorixa concinna|MG665523
AACACTATATTTCATTTTTGGTATTTGATCAGGAATAGTGGGAACATCACTTAGATGGTTAATTCGAATTGAACTAGGTCAGCCAGGATCATTTATTGGGGATGATCAAATTTATAATGTAATTGTTACTGCCCATGCATTTATTATAATTTTCTTCATGGTTATACCCATTATAATTGGAGGATTTGGAAACTGATTAGTACCTTTAATAATTGGGGCCCCTGATATAGCATTTCCCCGAATAAATAATATAAGTTTCTGATTATTACCTCCATCTTTAACCCTACTTCTATCAAGAAGTTTTGTAAATTCGGGGGCAGGTACAGGATGAACAGTATACCCCCCACTATCAAGAAATTTAACACATAGAGGAGCATCAGTAGATTTAGCAATTTTCTCTTTACATTTAGCGGGTGTCTCATCAATTTTAGGAGCCATTAATTTTATTTCAACTATTATTAATATACGAGTAATAGGAATAACTCCTGAACGAACTCCCTTATTTGTATGATCAGTAGGAATTACTGCCCTCCTTCTTCTACTGTCTCTACCAGTACTTGCTGGAGCTATTACTATATTATTAACAGACCGTAATTTTAATACATCATTTTTTGATCCAGCTGGAGGTGGTGATCCTATTTTATATCAACACTTATTC
>BCEAB538-17|Paracorixa concinna|MG665613
AACACTATATTTCATTTTTGGTATTTGATCAGGAATAGTGGGAACATCACTTAGATGGTTAATTCGAATTGAACTAGGTCAGCCAGGATCATTTATTGGGGATGATCAAATTTATAATGTAATTGTTACTGCCCATGCATTTATTATAATTTTCTTCATGGTTATACCCATTATAATTGGAGGATTTGGAAACTGATTAGTACCTTTAATAATTGGGGCCCCTGATATAGCATTTCCCCGAATAAATAATATAAGTTTCTGATTATTACCTCCATCTTTAACCCTACTTCTATCAAGAAGTTTTGTAAATTCGGGGGCAGGTACAGGATGAACAGTATACCCCCCACTATCAAGAAATTTAACACATAGAGGAGCATCAGTAGATTTAGCAATTTTCTCTTTACATTTAGCGGGTGTCTCATCAATTTTAGGAGCCATTAATTTTATTTCAACTATTATTAATATACGAGTAATAGGAATAACTCCTGAACGAACTCCCTTATTTGTATGATCAGTAGGAATTACTGCCCTCCTTCTTCTACTGTCTCTACCAGTACTTGCTGGAGCTATTACTATATTATTAACAGACCGTAATTTTAATACATCATTTTTTGATCCAGCTGGAGGTGGTGATCCTATTTTATATCAACACTTATTC
>BCEAB537-17|Mesovelia vittigera|MG665927
AACACTATATTTCATATTTGGAATATGATCAGGAATAGTAGGAATATCAATAAGATGAATTATTCGAATTGAATTAGGAAACCCAGGGTCTTTTATTGGAAATGACCAAATTTATAATGTTATTGTTACAGCACACGCATTTGTAATAATTTTCTTTATAGTAATACCGATCATAATCGGAGGTTTCGGGAATTGAATAGTTCCTTTAATAATTGGAGCCCCAGATATAGCATTCCCTCGAATAAATAACATAAGATTTTGACTTCTACCTCCATCTATTACATTATTAATCTCAAGATCTATGATTGATACCGGAGCAGGTACTGGATGAACAGTATACCCACCGTTATCAATAAATACCGCACATAGAGGACCATCGGTAGATATAACTATTTTCTCACTACATTTAGCAGGAGTCTCATCTATTTTAGGAGCAATTAATTTTATCTCAACAATTATTAACATACGACAAAGAGGGATAACAGCAGACAAAACACCATTATTTGTATGATCTGTCGGAATTACAGCTTTATTATTATTGCTTTCTCTACCAGTATTAGCTGGAGCTATTACAATACTACTAACAGATCGAAATTTAAATACAAGATTTTTTGATCCTGCGGGAGGAGGGGATCCTATTTTATATCAACACTTATTT
>BCEAB536-17|Mesovelia vittigera|MG665635
AACACTATATTTCATATTTGGAATATGATCAGGAATAGTAGGAATATCAATAAGATGAATTATTCGAATTGAATTAGGAAACCCAGGGTCTTTTATTGGAAATGACCAAATTTATAATGTTATTGTTACAGCACACGCATTTGTAATAATTTTCTTTATAGTAATACCGATCATAATCGGAGGTTTCGGGAATTGAATAGTTCCTTTAATAATTGGAGCCCCAGATATAGCATTCCCTCGAATAAATAACATAAGATTTTGACTTCTACCTCCATCTATTACATTATTAATCTCAAGATCTATGATTGATACCGGAGCAGGTACTGGATGAACAGTATACCCACCGTTATCAATAAATACCGCACATAGAGGACCATCGGTAGATATAACTATTTTCTCACTACATTTAGCAGGAGTCTCATCTATTTTAGGAGCAATTAATTTTATCTCAACAATTATTAACATACGACAAAGAGGGATAACAGCAGACAAAACACCATTATTTGTATGATCTGTCGGAATTACAGCTTTATTATTATTGCTTTCTCTACCAGTATTAGCTGGAGCTATTACAATACTACTAACAGATCGAAATTTAAATACAAGATTTTTTGATCCTGCGGGAGGAGGGGATCCTATTTTATATCAACACTTATTT
>BCEAB535-17|Sigara lateralis|MG665391
AACTTTATATTTTATTTTTGGTATTTGATCAGGAATAGTAGGAACATCACTTAGATGATTAATTCGAATTGAGTTAGGCCAACCAGGATCATTTATTGGAGATGATCAAATCTATAATGTAATTGTCACAGCCCACGCATTTATTATAATTTTTTTTATAGTTATACCTATTATAATTGGAGGTTTTGGAAACTGATTAGTACCTTTAATAATTGGAGCTCCTGATATGGCATTCCCTCGTATAAATAATATAAGCTTTTGATTATTACCACCGTCTCTAACCCTACTTTTATCAAGAAGTTTTGTAAATTCAGGAGCAGGAACAGGATGAACAGTTTATCCACCGCTATCAAGAAATTTGACACATAGAGGAGCATCAGTAGATTTAGCAATTTTTTCACTACATTTAGCAGGTGTATCATCAATTTTGGGAGCTATTAATTTTATTTCAACTATTATTAATATACGAGTCATAGGAATAACTCCCGAACGAACACCACTATTTGTATGATCAGTAGGGATTACTGCACTACTTTTATTATTATCACTTCCAGTATTAGCTGGAGCTATTACTATACTATTAACTGATCGTAATTTTAATACATCATTCTTTGATCCGGCTGGAGGTGGTGACCCCATTTTATATCAACACTTATTT
>BCEAB534-17|Sigara lateralis|MG665622
GGAATAGTAGGAACATTACTTAGATGATTAATTCGAATTGAGTTAGGCCAACCAGGATCATTTATTGGAGATGATCAAATCTATAATGTAATTGTCACAGCCCACGCATTTATTATAATTTTTTTTATAGTTATACCTATTATAATTGGAGGTTTTGGAAACTGATTAGTACCTTTAATAATTGGAGCTCCTGATATGGCATTCCCTCGTATAAATAATATAAGCTTTTGATTATTACCACCGTCTCTAACCCTACTTTTATCAAGAAGTTTTGTAAATTCAGGAGCAGGAACAGGATGAACAGTTTATCCACCGCTATCAAGAAATTTGACACATAGAGGAGCATCAGTAGATTTAGCAATTTTTTCACTACATTTAGCAGGTGTATCATCAATTTTGGGAGCTATTAATTTTATTTCAACTATTATTAATATACGAGTCATAGGAATAACTCCCGAACGAACACCACTATTTGTATGATCAGTAGGGATTACTGCACTACTTTTATTATTATCACTTCCAGTATTAGCTGGAGCTATTACTATACTATTAACTGATCGTAATTTTAATACATCATTCTTTGATCCGGCTGGAGGTGGTGACCCCATTTTATATCAACACTTATTT
>BCEAB533-17|Sigara lateralis|MG665440
AACTTTATATTTTATTTTTGGTATTTGATCAGGAATAGTAGGAACATCACTTAGATGATTAATTCGAATTGAGTTAGGCCAACCAGGATCATTTATTGGAGATGATCAAATCTATAATGTAATTGTCACAGCCCACGCATTTATTATAATTTTTTTTATAGTTATACCTATTATAATTGGAGGTTTTGGAAACTGATTAGTACCTTTAATAATTGGAGCTCCTGATATGGCATTCCCTCGTATAAATAATATAAGCTTTTGATTATTACCACCGTCTCTAACCCTACTTTTATCAAGAAGTTTTGTAAATTCAGGAGCAGGAACAGGATGAACAGTTTATCCACCGCTATCAAGAAATTTGACACATAGAGGAGCATCAGTAGATTTAGCAATTTTTTCACTACATTTAGCAGGTGTATCATCAATTTTGGGAGCTATTAATTTTATTTCAACTATTATTAATATACGAGTCATAGGAATAACTCCCGAACGAACACCACTATTTGTATGATCAGTAGGGATTACTGCACTACTTTTATTATTATCACTTCCAGTATTAGCTGGAGCTATTACTATACTATTAACTGATCGTAATTTTAATACATCATTCTTTGATCCGGCTGGAGGTGGTGACCCCATTTTATATCAACACTTATTT
>BCEAB529-17|Anisops sardeus|MG665818
AACTTTATATTTCGTATTTGGAATCTGATCAGGAATAGTAGGTACATCATTAAGATGACTAATTCGAATTGAACTAGGACAACCTGGATCATTTATTGGAGACGACCAAATCTACAATGTTATTGTAACAGCACACGCATTCATTATAATTTTCTTTATAGTTATACCTATTATAATTGGAGGATTTGGAAATTGACTTGTACCATTAATAATTGGAGCACCAGACATAGCATTCCCCCGAATAAATAATATAAGATTCTGATTATTACCGCCATCAATTACACTACTATTAAGTAGTAGTATTGTAGATAATGGAGCAGGAACAGGATGAACTGTTTATCCACCCTTATCAAGAAATGTAGCACACGCTGGAGCATCAGTAGATTTAGCAATTTTCTCATTACACTTAGCAGGTGTATCATCAATTCTAGGAGCAGTAAACTTYATCTCAACAGTAATTAACATACGAGCAACAGGAATAAAGCCTGAACGAATACCTCTATTCGTATGATCAGTAAGAATCACTGCCCTATTACTTTTATTATCCTTACCTGTACTAGCAGGAGCTATTACAATATTATTAACAGATCGAAATCTGAATACATCTTTCTTTGATCCAGCAGGTGGAGGGGATCCAATCCTATATCAACACCTATTT
>BCEAB528-17|Anisops sardeus|MG665867
AACTTTATATTTCGTATTTGGAATCTGATCAGGAATAGTAGGTACATCATTAAGATGACTAATTCGAATTGAACTAGGACAACCTGGATCATTTATTGGAGACGACCAAATCTACAATGTTATTGTAACAGCACACGCATTCATTATAATTTTCTTTATAGTTATACCTATTATAATTGGAGGATTTGGAAATTGACTTGTACCATTAATAATTGGAGCACCAGACATAGCATTCCCCCGAATAAATAATATAAGATTCTGATTATTACCGCCATCAATTACACTACTATTAAGTAGTAGTATTGTAGATAATGGAGCAGGAACAGGATGAACTGTTTATCCACCCTTATCAAGAAATGTAGCACACGCTGGAGCATCAGTAGATTTAGCAATTTTCTCATTACACTTAGCAGGTGTATCATCAATTCTAGGAGCAGTAAACTTCATCTCAACAGTAATTAACATACGAGCAACAGGAATAAAGCCTGAACGAATACCTCTATTCGTATGATCAGTAAGAATCACTGCCCTATTACTTTTATTATCCTTACCTGTACTAGCAGGAGCTATTACAATATTATTAACAGATCGAAATCTGAATACATCTTTCTTTGATCCAGCAGGTGGAGGGGATCCAATCCTATATCAACACCTATTT
>BCEAB527-17|Anisops sardeus|MG665422
AACTTTATATTTCGTATTTGGAATCTGATCAGGAATAGTAGGTACATCATTAAGATGACTAATTCGAATTGAACTAGGACAACCTGGATCATTTATTGGAGACGACCAAATCTACAATGTTATTGTAACAGCACACGCATTCATTATAATTTTCTTTATAGTTATACCTATTATAATTGGAGGATTTGGAAATTGACTTGTACCATTAATAATTGGAGCACCAGACATAGCATTCCCCCGAATAAATAATATAAGATTCTGATTATTACCGCCATCAATTACACTACTATTAAGTAGTAGTATTGTAGATAATGGAGCAGGAACAGGATGAACTGTTTATCCACCCCTATCAAGAAATGTAGCACACGCTGGAGCATCAGTAGATTTAGCAATTTTCTCATTACACTTAGCAGGTGTATCGTCAATTCTAGGAGCAGTAAACTTTATCTCAACAGTAATTAACATACGAGCAACAGGAATAAAGCCTGAACGAATACCTCTATTCGTATGATCAGTAAGAATCACTGCCCTATTACTTTTATTATCCTTACCTGTACTAGCAGGAGCTATTACAATATTATTAACAGATCGAAATCTGAATACATCTTTCTTTGATCCAGCAGGTGGAGGGGATCCAATCCTATATCAACACCTATTT
>BCEAB526-17|Anisops sardeus|MG665620
AACTTTATATTTCGTATTTGGAATCTGATCAGGAATAGTAGGTACATCATTAAGATGACTAATTCGAATTGAACTAGGACAACCTGGATCATTTATTGGAGACGACCAAATCTATAATGTTATTGTAACAGCACACGCATTCATTATAATTTTCTTTATAGTTATACCTATTATAATTGGAGGATTTGGAAATTGACTTGTACCATTAATAATTGGAGCACCAGACATAGCATTCCCCCGAATAAATAATATAAGATTCTGATTATTACCACCATCAATTACACTACTATTAAGTAGTAGTATTGTAGATAATGGAGCAGGAACAGGATGAACTGTTTATCCACCCTTATCAAGAAATGTAGCACACGCTGGAGCATCAGTAGAYTTAGCAATTTTCTCATTACACTTAGCAGGTGTATCATCAATTCTAGGAGCAGTAAACTTCATCTCAACAGTAATTAACATACGAGCAACAGGAATAAAGCCTGAACGAATACCTCTATTCGTATGATCAGTAAGAATYACTGCCCTATTACTTTTATTATCCCTACCTGTACTAGCAGGAGCTATTACAATATTATTAACAGATCGAAATCTAAATACATCTTTCTTTGATCCAGCAGGTGGAGGGGATCCAATCCTATATCAACACCTATTT
>BCEAB525-17|Anisops sardeus|MG665870
AACTTTATATTTCGTATTTGGAATCTGATCAGGAATAGTAGGTACATCATTAAGATGACTAATTCGAATTGAACTAGGACAACCTGGATCATTTATTGGAGACGACCAAATCTATAATGTTATTGTAACAGCACACGCATTCATTATAATTTTCTTTATAGTTATGCCTATTATAATTGGAGGATTTGGAAATTGACTTGTACCATTAATAATTGGAGCACCAGACATAGCATTCCCCCGAATAAATAATATAAGATTCTGATTATTACCACCATCAATYACACTACTATTAAGTAGTAGTATTGTAGATAATGGAGCAGGAACAGGATGAACTGTTTATCCACCCTTATCAAGAAATGTAGCACACGCTGGAGCATCAGTAGATTTAGCAATTTTCTCATTACACTTAGCAGGTGTATCATCAATTCTAGGAGCAGTAAACTTCATCTCAACAGTAATTAACATACGAGCAACAGGAATAAAGCCTGAACGAATACCTCTATTCGTATGATCAGTAAGAATYACTGCCCTATTACTTTTATTATCCCTACCTGTACTAGCAGGAGCTATTACAATATTATTAACAGATCGAAATCTAAATACATCTTTCTTTGATCCAGCAGGTGGAGGGGATCCAATCCTATATCAACACCTATTT
>BCEAB524-17|Plea minutissima|MG665921
AACTTTATACTTCATTTTTGGTATTTGATCAGGAATAGTAGGAACATCACTAAGATGATTAATTCGAATTGAGCTAGGACAACCAGGATCATTTATTGGAGATGATCAAATTTATAATGTAATCGTAACAGCACACGCATTTATTATAATTTTCTTTATAGTCATACCAATTATAATTGGTGGATTTGGAAACTGATTAGTTCCATTAATAATTGGAGCACCAGATATAGCATTCCCACGAATAAATAATATAAGATTCTGATTATTACCACCATCATTAACACTTCTACTAAGAAGATCAATTGTAGATAACGGAGCAGGAACTGGATGAACAGTTTACCCGCCATTATCTAATAACGTAGCACATGCGGGAGCATCAGTAGACTTAGCAATTTTTTCATTACATTTAGCAGGTGTATCATCAATTCTTGGGGCAGTAAATTTTATTTCAACAATCATTAATATACGATCAACAGGTATATCACCAGAACGAATACCATTATTTGTTTGATCAGTAGGAATTACTGCACTACTTTTACTATTATCATTACCTGTATTAGCAGGTGCAATCACAATATTATTAACAGATCGAAATTTAAACACATCATTCTTTGACCCAGCTGGAGGAGGGGACCCTATTTTATACCAACACTTATTC
>BCEAB523-17|Plea minutissima|MG665740
AACTTTATACTTCATTTTTGGTATTTGATCAGGAATAGTAGGAACATCACTAAGATGATTAATTCGAATTGAGCTAGGACAACCAGGATCATTTATTGGAGATGATCAAATTTATAATGTAATCGTAACAGCACACGCATTTATTATAATTTTCTTTATAGTCATACCAATTATAATTGGTGGATTTGGAAACTGATTAGTTCCATTAATAATTGGAGCACCAGATATAGCATTCCCACGAATAAATAATATAAGATTCTGATTATTACCACCATCATTAACACTTCTACTAAGAAGATCAATTGTAGATAACGGAGCAGGAACTGGATGAACAGTTTACCCGCCATTATCTAATAACGTAGCACATGCGGGAGCATCAGTAGACTTAGCAATTTTTTCATTACATTTAGCAGGTGTATCATCAATTCTTGGGGCAGTAAATTTTATTTCAACAATCATTAATATACGATCAACAGGTATATCACCAGAACGAATACCATTATTTGTTTGATCAGTAGGAATTACTGCACTACTTTTACTATTATCATTACCTGTATTAGCAGGTGCAATCACAATATTATTAACAGATCGAAATTTAAACACATCATTCTTTGACCCAGCTGGAGGAGGGGACCCTATTTTATACCAACACTTATTC
>BCEAB522-17|Plea minutissima|MG665722
AACTTTATACTTCATTTTTGGTATTTGATCAGGAATAGTAGGAACATCACTAAGATGATTAATTCGAATTGAGCTAGGACAACCAGGATCATTTATTGGAGATGATCAAATTTATAATGTAATCGTAACAGCACACGCATTTATTATAATTTTCTTTATAGTCATACCAATTATAATTGGTGGATTTGGAAACTGATTAGTTCCATTAATAATTGGAGCACCAGATATAGCATTCCCACGAATAAATAATATAAGATTCTGATTATTACCACCATCATTAACACTTCTACTAAGAAGATCAATTGTAGATAACGGAGCAGGAACTGGATGAACAGTTTACCCGCCATTATCTAATAACGTAGCACATGCGGGAGCATCAGTAGACTTAGCAATTTTTTCATTACATTTAGCAGGTGTATCATCAATTCTTGGGGCAGTAAATTTTATTTCAACAATCATTAATATACGATCAACAGGTATATCACCAGAACGAATACCATTATTTGTTTGATCAGTAGGAATTACTGCACTACTTTTACTATTATCATTACCTGTATTAGCAGGTGCAATCACAATATTATTAACAGATCGAAATTTAAACACATCATTCTTTGACCCAGCTGGAGGAGGGGACCCTATTTTATACCAACACTTATTC
>BCEAB521-17|Sigara hellensii|MG665663
AACATTATATTTTATTTTCGGTATTTGGTCTGGAATAGTAGGAACCTCACTTAGATGATTAATTCGAATTGAATTAGGTCAACCAGGATCATTTATTGGGGATGATCAAGTTTATAATGTGATTGTTACCGCTCACGCATTTATTATAATTTTCTTTATAGTTATACCTATTATAATTGGGGGATTTGGAAACTGATTAGTACCTTTAATAATTGGGGCCCCCGACATAGCATTTCCCCGAATGAATAATATAAGTTTCTGACTATTACCCCCATCTCTAACCCTACTACTATCAAGTAGTTTTGTAAATTCGGGTGCAGGAACAGGATGAACAGTATACCCCCCCTTGTCAAGAAATTTAACACATAGAGGAGCATCAGTAGATTTAGCAATTTTCTCTTTACATTTGGCAGGGGTGTCATCAATTTTGGGGGCTATTAATTTTATTTCAACTATTATTAATATACGAGTAATGGGAATAACCCCTGAACGTACTCCTTTATTTGTGTGATCAGTAGGAATTACTGCACTTCTACTTCTTCTATCTTTACCAGTATTAGCTGGGGCTATTACTATATTATTAACAGATCGAAATTTTAATACATCATTCTTTGACCCTGCTGGAGGTGGGGATCCTATTTTATATCAACACCTATTT
>BCEAB520-17|Ranatra linearis|MG665667
AACATTATACTTTATATTCGGAATTTGATCAGGAATAGTAGGGACATCTCTAAGCTGATTAATTCGAATCGAACTAGGTCAACCAGGATCATTCATTGGAGATGACCAAATTTATAATGTAGTAGTGACTGCACATGCTTTTATTATAATTTTCTTCATAGTTATGCCTATTATAATTGGAGGATTTGGAAATTGATTAGTACCTTTAATATTAGGAGCGCCAGATATAGCATTCCCTCGAATAAATAATATAAGATTCTGATTACTTCCTCCATCCCTTACCCTCCTTTTAGCAAGCAGAATTGCAGAAAGAGGAGCAGGAACAGGATGAACAGTTTACCCTCCCCTATCAACTAATATTTCCCATAGAGGAGCGTCAGTCGATATAGCAATTTTTTCACTCCACTTAGCAGGTGTTTCATCTATTTTAGGAGCAGTAAACTTCATCTCAACTATTATTAATATACGAGCTACAGGAATAACCCCGGATCGAATAGCCCTATTTGTATGATCAGTGGGAATTACTGCATTATTATTATTACTATCTTTACCAGTATTAGCTGGGGCAATTACCATACTTCTTACAGATCGAAACCTTAATACATCATTCTTTGACCCTGCAGGAGGAGGAGATCCGATTTTGTATCAGCACCTATTT
>BCEAB519-17|Ranatra linearis|MG665450
AACATTATACTTTATATTCGGAATTTGATCAGGAATAGTAGGGACATCTCTAAGCTGATTAATTCGAATCGAACTAGGTCAACCAGGATCATTCATTGGAGATGACCAAATTTATAATGTAGTAGTGACTGCACATGCTTTTATTATAATTTTCTTCATAGTTATGCCTATTATAATTGGAGGATTTGGAAATTGATTAGTACCTTTAATATTAGGAGCGCCAGATATAGCATTCCCTCGAATAAATAATATAAGATTCTGATTACTTCCTCCATCCCTTACCCTCCTTTTAGCAAGCAGAATTGCAGAAAGAGGAGCAGGAACAGGATGAACAGTCTACCCTCCCCTATCAACTAATATTTCCCATAGAGGAGCGTCAGTCGATATAGCAATTTTTTCACTCCACTTAGCGGGTGTTTCATCTATTTTAGGAGCAGTAAACTTCATCTCAACTATTATTAATATACGAGCTACAGGAATAACCCCGGATCGAATAGCCCTATTTGTATGATCAGTAGGAATTACTGCATTATTATTATTACTATCTTTACCAGTATTAGCTGGGGCAATTACCATACTTCTTACAGATCGAAACCTTAATACATCATTCTTTGACCCTGCAGGAGGAGGAGATCCGATTTTGTATCAGCACCTATTT
>BCEAB518-17|Arctocorisa carinata|MG665821
AACACTATATTTCATTTTTGGTATTTGGTCAGGTATAGTTGGAACATCACTTAGATGATTAATTCGAATTGAATTAGGACAGCCAGGATCATTTATTGGAGATGATCAAATTTATAATGTAATTGTAACAGCCCACGCATTTATTATAATTTTCTTCATAGTTATACCTATTATAATTGGAGGATTTGGGAATTGACTAGTACCTTTAATAATCGGAGCCCCTGATATAGCATTCCCCCGAATAAATAATATAAGTTTTTGATTATTACCTCCATCATTAACACTTCTACTATCAAGTAGATTTGTAAATTCAGGAGCAGGAACAGGATGAACAGTATATCCCCCTTTATCAAGAAATTTAACGCACAGAGGAGCCTCTGTGGATTTAGCAATCTTCTCCCTACATTTAGCAGGTGTATCGTCAATCTTAGGGGCTATTAATTTCATTTCAACTATTATTAATATGCGAGTTATAGGAATAACTCCCGAACGAACACCATTATTTGTATGATCAGTAGGAATTACTGCGCTACTTCTACTCTTATCACTACCAGTATTAGCTGGTGCTATTACTATATTATTAACAGATCGTAATTTTAATACATCATTTTTTGATCCAGCAGGAGGAGGGGATCCAATCCTATATCAACATTTATTT
>BCEAB517-17|Sigara striata|MG665424
AACATTATATTTTATTTTCGGTATTTGATCGGGAATGGTAGGAACATCACTTAGATGATTAATTCGAATTGAATTGGGTCAGCCAGGATCATTTATTGGAGATGATCAAATTTATAATGTAATTGTTACTGCCCATGCATTTATTATAATTTTTTTTATAGTTATACCTATTATAATTGGAGGATTTGGAAACTGATTAGTACCCTTAATAATTGGGGCTCCTGATATAGCATTCCCTCGAATAAATAATATAAGTTTTTGATTATTACCTCCATCTTTAACCTTACTTTTATCAAGAAGATTCGTAAATTCGGGAGCAGGGACAGGATGAACAGTATATCCCCCTCTATCAAGAAATTTAACACATAGAGGAGCATCGGTAGATTTAGCTATTTTCTCCTTACATTTAGCAGGTGTATCATCAATTTTAGGGGCAATTAATTTTATTTCAACAATTATTAATATACGAGTTATAGGAATAAGCCCCGAACGAACCCCCCTTTTTGTATGATCAGTGGGAATTACTGCACTACTTCTTCTCCTATCCCTACCAGTATTAGCTGGAGCTATTACTATATTATTAACAGATCGAAATTTTAATACATCATTCTTTGATCCAGCTGGAGGAGGAGATCCTATTTTATATCAACATTTATTT
>BCEAB516-17|Sigara striata|MG665809
AACATTATATTTTATTTTCGGTATTTGATCGGGAATGGTAGGAACATCACTTAGATGATTAATTCGAATTGAATTGGGTCAGCCAGGATCATTTATTGGAGATGATCAAATTTATAATGTAATTGTTACTGCCCATGCATTTATTATAATTTTTTTTATAGTTATACCTATTATAATTGGAGGATTTGGAAACTGATTAGTGCCCTTAATAATTGGGGCTCCTGATATAGCATTCCCTCGAATAAATAATATAAGTTTTTGATTATTACCTCCATCTTTAACCTTACTTTTATCAAGAAGATTCGTAAATTCAGGAGCAGGGACAGGATGAACAGTATATCCCCCTCTATCAAGAAATTTAACACATAGAGGAGCATCGGTAGATTTAGCTATTTTCTCCTTACATTTAGCAGGTGTATCATCAATTTTAGGGGCAATTAATTTTATTTCAACAATTATTAATATACGAGTTATAGGAATAAGCCCCGAACGAACCCCCCTTTTTGTATGATCAGTGGGAATTACTGCACTACTTCTTCTCCTATCCCTACCAGTATTGGCTGGAGCTATTACTATGTTATTAACAGATCGAAATTTTAATACATCATTCTTTGATCCAGCTGGAGGAGGAGATCCTATTTTATATCAACATTTATTT
>BCEAB515-17|Callicorixa praeusta|MG665612
AACATTATATTTTATTTTCGGTATTTGGTCAGGTATAGTAGGAACATCACTTAGATGATTAATTCGAATTGAATTAGGACAACCAGGATCATTTATTGGAGATGATCAAATTTATAATGTAATTGTAACAGCTCATGCCTTTATTATAATTTTCTTCATGGTTATACCTATTATAATTGGGGGATTTGGAAATTGATTAGTACCTTTAATAATTGGGGCCCCTGATATAGCATTCCCTCGAATAAATAATATAAGTTTTTGATTACTGCCTCCCTCATTAACTCTACTTTTATCAAGTAGATTTGTAAACTCGGGGGCAGGGACAGGATGAACAGTCTATCCACCCCTATCAAGAAATTTAACACATAGAGGAGCATCTGTAGATCTGGCAATCTTCTCTTTACACCTAGCGGGTGTATCATCAATTTTAGGTGCCATCAATTTTATCTCAACTATTATTAATATACGAGTTATAGGAATAACTCCTGAACGGACTCCGTTATTTGTATGATCAGTAGGTATTACTGCTCTACTTTTACTTTTATCTTTACCAGTATTGGCTGGAGCTATTACTATATTATTAACAGACCGTAATTTTAACACATCATTCTTCGATCCTGCAGGGGGAGGAGACCCAATTTTATATCAACACTTATTT
>BCEAB514-17|Callicorixa praeusta|MG665680
AACATTATATTTTATTTTCGGTATTTGGTCAGGTATAGTAGGAACATCACTTAGATGATTAATTCGAATTGAATTAGGACAACCAGGATCATTTATTGGAGATGATCAAATTTATAATGTAATTGTAACAGCTCATGCCTTTATTATAATTTTCTTCATGGTTATACCTATTATAATTGGGGGATTTGGAAATTGATTAGTACCTTTAATAATTGGGGCCCCTGATATAGCATTCCCTCGAATAAATAATATAAGTTTTTGATTACTGCCTCCCTCATTAACTCTACTTTTATCAAGTAGATTTGTAAACTCGGGGGCAGGGACAGGATGAACAGTCTATCCACCCCTATCAAGAAATTTAACACATAGAGGAGCATCTGTAGATCTGGCAATTTTCTCTTTACACCTAGCGGGTGTATCATCAATTTTAGGTGCCATCAATTTTATCTCAACTATTATTAATATACGAGTTATAGGAATAACTCCTGAACGGACTCCGTTATTTGTATGATCAGTAGGTATTACTGCTCTACTTTTACTTTTATCTTTACCAGTATTGGCTGGAGCTATTACTATATTATTAACAGACCGTAATTTTAACACATCATTCTTCGATCCTGCAGGGGGAGGAGACCCAATTTTATATCAACACTTATTT
>BCEAB511-17|Sigara lateralis|MG665948
AACTTTATATTTTATTTTTGGTATTTGATCAGGAATAGTAGGAACATCACTTAGATGATTAATTCGAATTGAGTTAGGCCAACCAGGATCATTTATTGGAGATGATCAAATCTATAATGTAATTGTCACAGCCCACGCATTTATTATAATTTTTTTTATAGTTATACCTATTATAATTGGAGGTTTTGGAAACTGATTAGTACCTTTAATAATTGGAGCTCCTGATATGGCATTCCCTCGTATAAATAATATAAGCTTTTGATTATTACCACCGTCTTTAACCCTACTTTTATCAAGAAGTTTTGTAAATTCAGGAGCAGGAACAGGATGAACAGTTTATCCACCGCTATCAAGAAATTTGACACATAGAGGAGCATCAGTAGATTTAGCAATTTTTTCACTACATTTAGCAGGTGTATCATCAATTTTGGGAGCTATTAATTTTATTTCAACTATTATTAATATACGAGTCATAGGAATAACTCCCGAACGAACACCACTATTTGTATGATCAGTGGGAATTACTGCACTACTTTTATTATTATCACTTCCAGTATTAGCTGGAGCTATTACTATACTATTAACTGATCGTAATTTTAATACATCATTCTTTGATCCGGCTGGAGGTGGTGACCCCATTTTATATCAACACTTATTT
>BCEAB510-17|Notonecta viridis|MG665483
AACTTTATATTTCATTTTTGGTATTTGATCCGGTATAGTTGGTACATCACTAAGATGATTAATTCGAATTGAATTAGGACAACCAGGTTCATTTATTGGAGATGATCAAATTTATAATGTAATTGTAACAGCACATGCATTTATTATAATTTTCTTTATAGTTATACCTATCATAATTGGAGGATTTGGTAATTGATTAGTACCACTAATAATTGGAGCACCTGATATAGCATTTCCTCGAATAAATAATATAAGATTCTGACTATTACCCCCATCATTAACATTACTTCTAGCAAGATCAATTGTAGATAATGGTGCAGGAACAGGATGAACAGTTTATCCACCACTTTCAAGTAATTTAGCACATGCAGGAGCATCAGTAGATTTAGCAATTTTTTCATTACACCTTGCAGGTGTTTCATCTATTTTAGGAGCAGTAAATTTCATTTCAACAATTATTAATATACGATCTACAGGTATAACACCTGAACGAATACCGTTATTTGTATGATCAGTAGGAATTACCGCATTACTATTATTATTATCACTACCTGTTTTAGCTGGTGCTATTACTATACTATTAACAGACCGAAACTTTAATACCTCATTCTTTGATCCAGCGGGAGGGGGGGATCCTATTTTATATCAACACTTATTT
>BCEAB509-17|Notonecta glauca|MG665973
AACTTTATATTTCATTTTTGGTATTTGATCTGGTATAGTTGGAACATCATTAAGATGATTAATTCGAATTGAATTAGGACAACCAGGATCATTTATTGGAGATGATCAAATTTATAATGTAATTGTAACAGCACATGCATTCATTATAATTTTCTTTATAGTTATACCTATTATAATTGGAGGATTTGGTAATTGATTGGTACCATTAATAATTGGAGCACCTGATATAGCATTTCCTCGAATAAATAATATAAGATTTTGATTATTACCACCATCATTAACATTACTTTTAGCAAGATCAATTGTAGATAATGGAGCAGGAACAGGATGAACAGTTTACCCACCACTATCAAGAAATTTAGCACACGCAGGAGCATCAGTAGATTTAGCAATTTTCTCTTTACACCTTGCAGGTGTTTCATCTATTTTAGGAGCAGTAAATTTCATTTCAACAATTATTAATATACGATCTACAGGTATAACACCTGAACGAATACCATTATTCGTATGATCAGTAGGAATTACTGCATTACTATTATTATTATCATTACCCGTATTAGCAGGTGCTATTACTATATTATTAACAGATCGAAATTTTAATACATCATTCTTTGATCCAGCCGGAGGAGGAGATCCTATTTTATATCAACATTTATTT
>BCEAB508-17|Notonecta glauca|MG665628
AACTTTATATTTCATTTTTGGTATTTGATCTGGTATAGTTGGAACATCATTAAGATGATTAATTCGAATTGAATTAGGACAACCAGGATCATTTATTGGAGATGATCAAATTTATAATGTAATTGTAACAGCACATGCATTCATTATAATTTTCTTTATAGTTATACCTATTATAATTGGAGGATTTGGTAATTGATTGGTACCATTAATAATTGGAGCACCTGATATATCATTYCCTCGAATAAATAATATAAGATTTTGATTATTGCCACCATCATTAACATTACTTTTAGCAAGATCAATTGTAGATAATGGAGCAGGAACAGGATGAACAGTTTATCCACCACTATCAAGAAATTTAGCACACGCAGGAGCATCAGTAGATTTAGCAATTTTCTCTTTACACCTTGCAGGTGTTTCATCTATTTTAGGAGCAGTAAATTTCATTTCAACAATTATTAATATACGATCTACAGGTATAACACCTGAACGAATACCATTATTCGTATGATCAGTAGGRATTACTGCATTACTATTATTATTATCATTACCCGTATTAGCAGGTGCTATTACTATATTATTAACAGATCGAAATTTTAATACATCATTCTTTGATCCAGCCGGAGGAGGAGATCCTATTTTATATCAACATTTATTT
>BCEAB507-17|Ilyocoris cimicoides|MG665815
AACACTTTATTTTATATTTGGAATTTGATCAGGAATAGTAGGAACCTCTTTAAGATGATTAATTCGAATTGAACTAGGACAACCAGGATCATTCATTGGAGATGATCAAATCTATAACGTAATTGTAACAGCACATGCATTCATTATAATTTTCTTCATGGTTATACCAATTATAATTGGAGGATTTGGTAATTGACTAGTACCTCTTATAATTGGAGCACCCGACATGGCATTTCCACGAATAAATAATATAAGATTTTGACTATTGCCCCCTTCATTAACACTTCTTATTTCAAGAAGAATAGTTAACAACGGGGCCGGAACAGGATGAACTGTTTACCCCCCCCTATCAACTAATATCGCCCATAGAGGGGCATCAGTAGACCTGGCTATCTTCTCTCTACACCTAGCAGGTGTATCATCCATTCTAGGAGCTGTAAACTTTATCTCAACAATTATTAATATACGATCAGTAGGAATAAAGCCTGACCGAATACCACTATTTGTATGATCAGTAGGAATTACTGCCCTACTCTTACTTCTATCATTACCAGTATTAGCAGGAGCTATTACAATATTATTAACTGACCGAAACTTCAATACATCATTCTTTGACCCTGCTGGAGGGGGAGATCCAATCCTCTACCAACATCTATTC
>BCEAB506-17|Velia caprai|MG665639
GACTTTATACTTTATATTAGGTATATGGGCCGGAATAATTGGAATATCAATAAGATGAATTATCCGAATTGAACTAGGACAGCCAGGTTCATTTATTGGAAATGACCAAATCTATAATGTAATTGTAACAGCCCACGCATTTATTATAATTTTCTTTATAGTAATACCAATCATAATTGGTGGATTCGGAAACTGATTAGTACCTTTAATAATTGGGGCCCCAGACATAGCATTCCCCCGAATAAATAATATAAGATTTTGACTATTACCCCCTTCATTAACATTATTACTAGTTAGTAGTATAGTTGATGCAGGAGCCGGAACAGGTTGAACAGTATACCCACCATTATCTAGAAATATTGCCCATAACGGAGCATCAGTAGACTTAGCTATTTTTTCACTACATCTAGCTGGAGTATCATCAATTTTAGGTGCAGTAAATTTTATCTCAACTATTATTAATATACGAACTGCTGGTATAACCAGAGAAAAAATTCCCCTATTTGTATGATCAGTAGGAATTACAGCCCTATTATTACTTCTTTCCCTTCCAGTTCTTGCTGGAGCAATTACAATATTATTAACAGACCGAAATCTTAACACTTCGTTCTTTGACCCATCAGGAGGAGGAGACCCAGTATTATATCAACATTTATTC
>BCEAB505-17|Plea minutissima|MG665432
AACTTTATACTTCATTTTTGGTATTTGATCAGGAATAGTAGGAACATCACTAAGATGATTAATTCGAATTGAACTAGGACAACCAGGATCATTTATTGGAGATGATCAAATTTACAATGTAATTGTAACAGCACACGCATTTATTATAATTTTTTTTATAGTTATACCAATTATAATTGGTGGATTCGGAAATTGATTAGTTCCACTAATGATTGGAGCACCAGATATAGCATTCCCACGAATAAACAATATAAGATTTTGATTATTACCTCCATCATTAACACTTTTATTAAGAAGATCTATTGTAGATAATGGAGCAGGAACTGGATGAACAGTTTACCCTCCATTATCTAATAATGTAGCACATGCGGGAGCATCAGTAGATTTAGCAATCTTTTCCTTACACCTAGCAGGTGTATCATCAATTCTAGGTGCAGTTAATTTTATCTCAACAATTATTAATATGCGATCAACTGGAATATCACCAGAACGAATACCCCTATTTGTATGATCAGTAGGAATTACTGCACTATTATTGTTATTATCATTACCAGTATTAGCTGGAGCAATTACAATATTATTAACAGATCGAAATTTAAACACATCATTCTTCGACCCAGCAGGAGGGGGGGACCCAATTCTATATCAACATTTATTT
>BCEAB501-17|Sigara stagnalis|MG665469
AACACTATATTTTATTTTTGGTATTTGATCAGGAATAATTGGAACATCACTTAGATGATTAATTCGAATTGAATTAGGGCAGCCAGGATCATTTATTGGTGATGACCAGATTTATAATGTAATTGTAACAGCTCACGCATTTATTATAATTTTTTTTATAGTCATACCTATTATAATTGGAGGTTTTGGAAATTGATTAGTACCATTGATAATTGGAGCCCCTGACATAGCATTTCCACGAATAAATAATATAAGTTTTTGATTACTTCCACCAGCTCTAACACTACTTTTATCAAGAAGATTCGTAAATTCAGGAGCAGGAACAGGATGAACAGTATACCCCCCACTTTCAAGAAACTTAACACATAGAGGAGCATCTGTAGATTTAACTATTTTTTCTCTACATTTAGCAGGTGTCTCATCAATTTTAGGGGCCATTAACTTCATTTCAACTATTATTAATATACGAGTAATAGGAATAACTCCAGAACGAACTCCATTATTTGTATGATCAGTAGGTATTACTGCCCTACTCTTATTACTATCTCTACCAGTACTTGCAGGAGCTATTACCATACTACTAACCGACCGTAATTTTAATACATCATTCTTTGATCCTGCTGGAGGAGGAGATCCTATTCTTTATCAACATTTATTT
>BCEAB500-17|Sigara stagnalis|MG665817
AACACTATATTTTATTTTTGGTATTTGATCAGGAATAATTGGAACATCACTTAGATGATTAATTCGAATTGAATTAGGGCAGCCAGGATCATTTATTGGTGATGACCAGATTTATAATGTAATTGTAACAGCTCACGCATTTATTATAATTTTTTTTATAGTTATACCTATTATAATTGGAGGTTTTGGAAATTGATTAGTACCATTGATAATTGGAGCCCCTGACATAGCATTTCCACGAATAAATAATATAAGTTTTTGATTACTTCCACCAGCTCTAACACTACTTTTATCAAGAAGATTTGTAAATTCAGGAGCAGGAACAGGATGAACAGTATACCCCCCACTTTCAAGAAACTTAACACATAGAGGAGCATCTGTAGATTTAACTATTTTTTCTCTACATTTAGCAGGTGTCTCATCAATTTTAGGGGCCATTAACTTCATTTCAACTATTATTAATATACGAGTAATAGGAATAACTCCAGAACGAACTCCATTATTTGTATGATCAGTAGGTATTACTGCCCTACTCTTATTACTATCTCTACCAGTACTTGCAGGGGCTATTACCATACTACTAACCGACCGTAATTTTAATACATCATTCTTTGATCCTGCTGGAGGAGGAGATCCTATTCTTTATCAACATTTATTT
>BCEAB499-17|Sigara striata|MG665608
AACATTATATTTTATTTTCGGTATTTGATCGGGAATGGTAGGAACATCACTTAGATGATTAATTCGAATTGAATTGGGTCAGCCAGGATCATTTATTGGAGATGATCAAATTTATAATGTAATTGTTACTGCCCATGCATTTATTATAATTTTTTTTATAGTTATACCTATTATAATTGGAGGATTTGGAAACTGATTAGTACCCTTAATAATTGGGGCTCCTGATATAGCATTCCCTCGAATAAATAATATAAGTTTTTGATTATTACCTCCATCTTTAACCTTACTTTTATCAAGAAGATTCGTAAATTCGGGAGCAGGGACAGGATGAACAGTATATCCCCCTCTATCAAGAAATTTAACACATAGAGGAGCATCGGTAGATTTAGCTATTTTCTCCTTACATTTAGCAGGTGTATCATCAATTTTAGGGGCAATTAATTTTATTTCAACAATTATTAATATACGAGTTATAGGAATAAGCCCCGAACGAACCCCCCTTTTTGTATGATCAGTGGGAATTACTGCACTACTTCTTCTCCTATCCCTACCAGTATTAGCTGGAGCTATTACTATATTATTAACAGATCGAAATTTTAATACATCATTCTTTGATCCAGCTGGAGGAGGAGATCCTATTTTATATCAACATTTATTT
>BCEAB498-17|Cymatia bonsdorffii|MG665819
AACATTATACTTTATTCTAGGAATATGAGCAGGAATAGTAGGAACATCTTTAAGATGATTAATTCGAATTGAATTAGGTCAACCAGGGTCATTTATTGGAAATGATCAGATTTATAATGTAATTGTTACTGCACATGCATTTATTATAATCTTTTTTATAGTTATACCTATTATAATTGGAGGTTTTGGAAACTGATTAGTACCTTTAATAATTGGAGCCCCCGATATAGCATTTCCACGAATGAATAATATAAGATTTTGATTACTTCCTCCCTCGCTAACTTTATTGGTAAGAAGTAGATTTATTAACTCAGGGGCAGGAACAGGATGAACTGTATACCCACCTTTATCAAGAAATATAACTCACAGAGGAGCATCTGTAGACTTAGCAATCTTTTCCTTACATTTAGCAGGAGTATCATCAATTTTAGGAGCAATTAATTTTATCTCTACTATTATTAATATGCGAATGTCAGGAATAACACCTGAACGAATCCCATTATTTGTATGATCAGTAGGAATTACTGCTCTACTATTACTACTATCACTACCAGTGTTAGCTGGTGCTATCACAATATTATTAACTGATCGAAATTTTAATACCTCTTTTTTCGATCCAGCAGGAGGTGGGGACCCAATTTTATACCAACATCTATTT
>BCEAB497-17|Notonecta obliqua|MG665531
AACTTTATATTTCATTTTTGGTATTTGATCTGGTATAGTTGGAACATCATTAAGATGATTAATTCGAATTGAATTAGGACAACCAGGATCATTTATTGGAGATGATCAAATTTATAATGTAATTGTAACAGCACATGCATTCATTATAATTTTCTTTATAGTTATACCTATTATAATTGGAGGATTTGGTAATTGATTGGTACCATTAATAATTGGAGCACCTGATATAGCATTCCCTCGAATAAATAATATAAGATTTTGATTATTACCACCATCATTAACATTACTTTTAGCAAGATCAATTGTAGATAATGGAGCAGGAACAGGATGAACAGTTTATCCACCACTATCAAGAAATTTAGCACATGCAGGAGCATCAGTAGATTTAGCAATTTTCTCTTTACACCTTGCAGGTGTTTCATCTATTTTAGGAGCAGTAAATTTTATTTCAACAATTATTAATATACGATCTACAGGTATAACACCTGAACGAATACCATTATTCGTATGATCAGTAGGGATTACTGCATTATTATTATTATTATCATTACCCGTATTAGCAGGTGCTATTACTATATTATTAACAGATCGAAATTTCAATACATCATTCTTTGATCCAGCTGGGGGAGGAGATCCTATTTTATACCAACATTTATTT
>BCEAB496-17|Hydrometra stagnorum|MG665526
AACATTATATTTTATATTCGGTATATGAGCAGGAATAGTTGGTATAAGTATAAGATGAATTATTCGTATTGAATTAGGACAACCCGGATCTTTTATTGGTGATGACCAAATCTATAATACTATTGTAACAGCCCATGCTTTTATTATAATTTTTTTTATAGTTATACCTATTATAATTGGAGGTTTTGGAAATTGATTAGTCCCACTAATACTTGGAGCCCCTGATATAGCATTTCCACGAATAAATAATATAAGATTTTGATTATTACCCCCATCTATTACATTATTATTGAGAAGAAGAATAATTGAAAAGGGGGCAGGGACAGGATGAACTGTTTACCCCCCCTTATCAAGAAATCTAGCACATACAGGGCCATCAGTAGATTTAACTATTTTTTCTTTACACCTAGCAGGAATTAGATCAATTCTAGGGGCTATTAATTTTATTTCAACAATTTTAAATATACGAGTTAAAGGAATAAATATAGAAAAAACCCCATTATTTGTTTGATCAGTAATTATTACAGCAATTTTATTGTTATTATCATTACCAGTATTAGCTGGAGCAATTACAATATTATTAACAGATCGAAACATTAACACAACCTTTTTTGATCCAATAGGTGGTGGAGATCCAGTATTATATCAACATTTATTT
>BCEAB495-17|Sigara scotti|MG665396
AACATTATACTTCATTTTTGGTATTTGATCAGGAATAGTGGGAACATCACTTAGATGATTAATTCGAATTGAATTAGGTCAACCAGGATCCTTTATCGGAGATGACCAAATTTATAATGTAATTGTTACTGCTCATGCATTTATTATAATTTTCTTTATAGTTATACCTATTATAATTGGAGGATTTGGTAACTGATTAGTACCTTTAATAATCGGGGCCCCCGATATGGCATTTCCTCGAATAAATAATATAAGTTTTTGATTACTGCCCCCATCCTTGACCTTATTATTATCAAGCAGATTTGTAAATTCAGGAGCAGGAACAGGATGAACAGTATATCCACCTCTATCAAGAAATTTAACGCATAGAGGAGCATCAGTAGATTTAGCAATTTTCTCCTTACACCTAGCAGGTGTATCATCTATTTTAGGGGCAATTAATTTTATTTCAACTATTATTAATATACGAGTAATAGGAATAATTCCTGAACGAATTCCCCTATTTGTATGATCAGTTGGTATTACTGCTCTTCTTCTTCTTCTATCACTACCAGTATTAGCAGGGGCTATTACTATACTTCTAACAGACCGAAATTTTAATACATCATTTTTTGATCCAGCTGGAGGAGGGGATCCCATCTTATACCAACATCTATTT
>BCEAB494-17|Hesperocorixa linnaei|MG665700
AACACTATATTTCATCTTCGGAATTTGATCAGGTATAGTAGGAACATCTCTTAGATGATTAATCCGAATTGAGCTGGGACAGCCAGGATCATTCATTGGAGATGACCAAATCTATAACGTTATTGTTACAGCCCATGCATTTATCATAATTTTCTTTATAGTTATGCCTATTATAATTGGAGGATTTGGAAATTGATTAGTACCTTTAATAATCGGAGCACCCGATATAGCATTCCCCCAAATAAATAATATAAGATTCTGACTACTTCCCCCCTCTTTAACCCTATTATTATCAAGAAGATTTGTAAATTCAGGAGCAGGGACAGGATGAACAGTATACCCACCCCTTTCAAGTAATTTAACTCATAGAGGAGCATCAGTAGATCTCGCAATTTTCTCTCTACACCTAGCTGGTGTATCTTCAATTTTAGGGGCCATTAATTTCATTTCAACAATTATCAATATACGAGTATTAGGTATAACGCCTGAACGAACACCGCTATTTGTGTGATCAGTAGGAATTACAGCCCTATTACTTCTTTTATCTCTACCAGTATTGGCCGGAGCCATCACCATATTATTAACAGACCGTAATTTTAATACATCATTTTTCGATCACGCAGGTGGGGGAGACCCAATTCTATACCAACATCTATTT
>BCEAB493-17|Hesperocorixa linnaei|MG665575
AACACTATATTTCATCTTCGGAATTTGATCAGGTATAGTAGGAACATCTCTTAGATGATTAATCCGAATTGAGCTGGGACAGCCAGGATCATTCATTGGAGATGACCAAATCTATAACGTTATTGTTACAGCCCATGCATTTATCATAATTTTCTTTATAGTTATGCCTATTATAATTGGAGGATTTGGAAATTGATTAGTACCTTTAATAATCGGAGCACCCGATATAGCATTCCCCCAAATAAATAATATAAGATTCTGACTACTTCCCCCCTCTTTAACCCTATTATTATCAAGAAGATTTGTAAATTCAGGAGCAGGGACAGGATGAACAGTATACCCACCCCTTTCAAGTAATTTAACTCATAGAGGAGCATCAGTAGATCTCGCAATTTTCTCTCTACACCTAGCTGGTGTATCTTCAATTTTAGGGGCCATTAATTTCATTTCAACAATTATCAATATACGAGTATTAGGTATAACGCCTGAACGAACACCGCTATTTGTGTGATCAGTAGGAATTACAGCCCTATTACTTCTTTTATCTCTACCAGTATTGGCCGGAGCCATCACCATATTATTAACAGACCGTAATTTTAATACATCATTTTTCGATCACGCAGGTGGGGGAGACCCAATTCTATACCAACATCTATTT
>BCEAB492-17|Hesperocorixa linnaei|MG665462
AACACTATATTTCATCTTCGGAATTTGATCAGGTATAGTAGGAACATCTCTTAGATGATTAATCCGAATTGAGCTGGGACAGCCAGGATCATTCATTGGAGATGACCAAATCTATAACGTTATTGTTACAGCCCATGCATTTATCATAATTTTCTTTATAGTTATGCCTATTATAATTGGAGGATTTGGAAATTGATTAGTACCTTTAATAATCGGAGCACCCGATATAGCATTCCCCCAAATAAATAATATAAGATTCTGACTACTTCCCCCCTCTTTAACCCTATTATTATCAAGAAGATTTGTAAATTCAGGAGCAGGGACAGGATGAACAGTATACCCACCCCTTTCAAGTAATTTAACTCATAGAGGAGCATCAGTAGATCTCGCAATTTTCTCTCTACACCTAGCTGGTGTATCTTCAATTTTAGGGGCCATTAATTTCATTTCAACAATTATCAATATACGAGTATTAGGTATAACGCCTGAACGAACACCGCTATTTGTGTGATCAGTAGGAATTACAGCCCTATTACTTCTTTTATCTCTACCAGTATTGGCCGGAGCCATCACCATATTATTAACAGACCGTAATTTTAATACATCATTTTTCGATCACGCAGGTGGGGGAGACCCAATTCTATACCAACATCTATTT
>BCEAB491-17|Hesperocorixa linnaei|MG665409
AACACTATATTTCATCTTCGGAATTTGATCAGGTATAGTAGGAACATCTCTTAGATGATTAATCCGAATTGAGCTGGGACAGCCAGGATCATTCATTGGAGATGACCAAATCTATAACGTTATTGTTACAGCCCATGCATTTATCATAATTTTCTTTATAGTTATGCCTATTATAATTGGAGGATTTGGAAATTGATTAGTACCTTTAATAATCGGAGCACCCGATATAGCATTCCCCCAAATAAATAATATAAGATTCTGACTACTTCCCCCCTCTTTAACCCTATTATTATCAAGAAGATTTGTAAATTCAGGAGCAGGGACAGGATGAACAGTATACCCACCCCTTTCAAGTAATTTAACTCATAGAGGAGCATCAGTAGATCTCGCAATTTTCTCTCTACACCTAGCTGGTGTATCTTCAATTTTAGGGGCCATTAATTTCATTTCAACAATTATCAATATACGAGTATTAGGTATAACGCCTGAACGAACACCGCTATTTGTGTGATCAGTAGGAATTACAGCCCTATTACTTCTTTTATCTCTACCAGTATTGGCCGGAGCCATCACCATATTATTAACAGACCGTAATTTTAATACATCATTTTTCGATCACGCAGGTGGGGGAGACCCAATTCTATACCAACATCTATTT
>BCEAB490-17|Velia caprai|MG665589
GACTTTATACTTTATATTAGGTATATGGGCCGGAATAATTGGAATATCAATAAGATGAATTATCCGAATTGAACTAGGACAGCCAGGTTCATTTATTGGAAATGACCAAATCTATAATGTAATTGTAACAGCCCACGCATTTATTATAATTTTCTTTATAGTAATACCAATCATAATTGGTGGATTCGGAAACTGATTAGTACCTTTAATAATTGGGGCCCCAGACATAGCATTCCCCCGAATAAATAATATAAGATTTTGACTATTACCCCCTTCATTAACATTATTACTAGTTAGTAGTATAGTTGATGCAGGAGCCGGAACAGGTTGAACAGTATACCCACCATTATCTAGAAATATTGCCCATAACGGAGCATCAGTAGACTTAGCTATTTTTTCACTACATCTAGCTGGAGTATCATCAATTTTAGGTGCAGTAAATTTTATCTCAACTATTATTAATATACGAACTGCTGGTATAACCAGAGAAAAAATTCCCCTATTTGTATGATCAGTAGGAATTACAGCCCTATTATTACTTCTTTCCCTTCCAGTTCTTGCTGGAGCAATTACAATATTATTAACAGACCGAAATCTTAACACTTCGTTCTTTGACCCATCAGGAGGAGGAGACCCAGTATTATATCAACATTTATTC
>BCEAB489-17|Velia caprai|MG665992
GACTTTATACTTTATATTAGGTATATGGGCCGGAATAATTGGAATATCAATAAGATGAATTATCCGAATTGAACTAGGACAGCCAGGTTCATTTATTGGAAATGACCAAATCTATAATGTAATTGTAACAGCCCACGCATTTATTATAATTTTCTTTATAGTAATACCAATCATAATTGGTGGATTCGGAAACTGATTAGTACCTTTAATAATTGGGGCCCCAGACATAGCATTCCCCCGAATAAATAATATAAGATTTTGACTATTACCCCCTTCATTAACATTATTACTAGTTAGTAGTATAGTTGATGCAGGAGCCGGAACAGGTTGAACAGTATACCCACCATTATCTAGAAATATTGCCCATAACGGAGCATCAGTAGACTTAGCTATTTTTTCACTACATCTAGCTGGAGTATCATCAATTTTAGGTGCAGTAAATTTTATCTCAACTATTATTAATATACGAACTGCTGGTATAACCAGAGAAAAAATTCCCCTATTTGTATGATCAGTAGGAATTACAGCCCTATTATTACTTCTTTCCCTTCCAGTTCTTGCTGGAGCAATTACAATATTATTAACAGACCGAAATCTTAACACTTCGTTCTTTGACCCATCAGGAGGGGGAGACCCAGTATTATATCAACATTTATTC
>BCEAB488-17|Velia caprai|MG665460
GACTTTATACTTTATATTAGGTATATGGGCCGGAATAATTGGAATATCAATAAGATGAATTATCCGAATTGAACTAGGACAGCCAGGTTCATTTATTGGAAATGACCAAATCTATAATGTAATTGTAACAGCCCACGCATTTATTATAATTTTCTTTATAGTAATACCAATCATAATTGGTGGATTCGGAAACTGATTAGTACCTTTAATAATTGGGGCCCCAGACATAGCATTCCCCCGAATAAATAATATAAGATTTTGACTATTACCCCCTTCATTAACATTATTACTAGTTAGTAGTATAGTTGATGCAGGAGCCGGAACAGGTTGAACAGTATACCCACCATTATCTAGAAATATTGCCCATAACGGAGCATCAGTAGACTTAGCTATTTTTTCACTACATCTAGCTGGAGTATCATCAATTTTAGGTGCAGTAAATTTTATCTCAACTATTATTAATATACGAACTGCTGGTATAACCAGAGAAAAAATTCCCCTATTTGTATGATCAGTAGGAATTACAGCCCTATTATTACTTCTTTCCCTTCCAGTTCTTGCTGGAGCAATTACAATATTATTAACAGACCGAAATCTTAACACTTCGTTCTTTGACCCATCAGGAGGGGGAGACCCAGTATTATATCAACATTTATTC
>BCEAB487-17|Microvelia reticulata|MG665671
TACTCTATATTTTATATTAGGTATATGATCAGGTATAATTGGTATATCAATAAGATGAATTATCCGAATTGAACTAGGACAACCCGGATCATTCATTGGAAACGACCAGATCTATAACGTAATTGTTACAGCTCACGCTTTCATTATAATTTTCTTTATAGTAATACCCATCATAATTGGAGGATTTGGTAATTGACTGGTACCCTTAATAATTGGAGCACCGGACATGGCATTCCCTCGTATAAATAATATAAGATTTTGACTTCTTCCTCCGTCATTAACATTATTATTAGTAGGTAGAATAGTAGACGCGGGGGCGGGTACTGGGTGAACGGTATACCCTCCACTTTCAAGAAATATTTCACATAATGGAGCATCAGTAGATTTAACAATCTTTTCACTTCATTTAGCCGGTGTTTCATCAATCTTAGGGGCCGTAAATTTTATTTCCACAATTATTAATATACGAACAACAGGAATATCGAGAGAAAAAATCCCACTATTTGTATGATCTGTGGCAATTACAGCCCTACTTCTACTCCTATCACTACCAGTACTTGCTGGAGCAATTACTATATTATTAACTGATCGTAATTTAAATACATCATTCTTCGACCCGGCGGGAGGAGGTGATCCAATTTTATATCAACACTTATTT
>BCEAB486-17|Mesovelia furcata|MG665858
AACACTATATTTTATATTTGGTATATGATCTGGAATAGTAGGAATATCTATAAGATGAATTATTCGGATTGAATTAGGAAACCCAGGATCATTTATTGGAAATGATCAAATCTATAATGTTATTGTCACAGCACACGCATTTGTTATAATTTTCTTTATAGTTATGCCAGTTATAATTGGGGGTTTTGGAAATTGAATAGTCCCTTTAATAATTGGAGCCCCTGACATGGCATTCCCACGAATAAACAATATAAGATTTTGATTATTACCTCCATCTATTACACTATTAATTTCAAGATCTATAATTGACACCGGGGCAGGAACCGGATGAACTGTATACCCACCACTATCAATAAATACTGCCCATAATGGCCCATCAGTTGATTTAACTATTTTTTCACTTCATTTAGCCGGAGTATCCTCAATTTTGGGGGCAATTAATTTCATTTCAACAATTATTAATATACGACACTCAGGAATAACAGCAGATAAAATACCACTATTTGTCTGATCTGTGGGAATTACAGCAATTCTTTTACTATTATCACTTCCTGTTTTAGCCGGAGCTATTACTATATTATTAACTGACCGTAACTTAAATACAAGATTCTTTGACCCAGCGGGAGGGGGTGATCCTATTCTATACCAACATTTATTT
>BCEAB485-17|Plea minutissima|MG665414
AACTTTATACTTCATTTTTGGTATTTGATCAGGAATAGTAGGAACATCACTAAGATGATTAATTCGAATTGAACTAGGACAACCAGGATCATTTATTGGAGATGATCAAATTTACAATGTAATTGTAACAGCACACGCATTTATTATAATTTTTTTTATAGTTATACCAATTATAATTGGTGGATTCGGAAATTGATTAGTTCCACTAATGATTGGAGCACCAGATATAGCATTCCCACGAATAAACAATATAAGATTTTGATTATTACCTCCATCATTAACACTTTTATTAAGAAGATCTATTGTAGATAATGGAGCAGGAACTGGATGAACAGTTTACCCTCCATTATCTAATAATGTAGCACATGCGGGAGCATCAGTAGATTTAGCAATCTTTTCCTTACACCTAGCAGGTGTATCATCAATTCTAGGTGCAGTTAATTTTATCTCAACAATTATTAATATGCGATCAACTGGAATATCACCAGAACGAATACCCCTATTTGTATGATCAGTAGGAATTACTGCACTATTATTGTTATTATCATTACCAGTATTAGCTGGAGCAATTACAATATTATTAACAGATCGAAATTTAAACACATCATTCTTCGACCCAGCAGGAGGGGGGGACCCAATTCTATATCAACATTTATTT
>BCEAB447-16|Cymatia coleoptrata|MG665796
AACCTTATATTTCATGTTGGGAATCTGGGCAGGTATAACAGGAACATCACTAAGATGATTGATTCGAATTGAATTAGGTCAACCAGGATCATTTATTGGTGATGATCAAATCTATAATGTAATTGTTACTGCACACGCATTCATTATAATTTTCTTTATAGTTATACCTATTATAATTGGAGGATTTGGGAACTGACTAGTACCTCTAATAATTGGAGCCCCAGATATAGCATTCCCTCGAATAAATAATATAAGATTTTGACTTCTACCTCCATCTTTAACTTTATTATTAAGAAGAAGTTTTATTAATTCAGGAGCAGGAACAGGATGAACAGTATATCCACCTTTATCAAGTAATATAACTCATAGAGGAGCATCCGTAGATTTAGTAATCTTTTCCTTACATTTAGCAGGAGTATCATCAATTCTAGGAGCTATTAATTTCATTTCAACTATTATTAATATACGAGTATCAGGAATAACCCTTGAACGAATTCCATTATTTGTATGATCAGTAGGAATTACAGCTTTATTACTATTATTATCATTACCAGTATTAGCTGGAGCTATTACAATATTATTGACTGATCGAAATTTTAATACATCATTT
>BCEAB446-16|Cymatia coleoptrata|MG665898
AACCTTATATTTCATGTTGGGAATCTGGGCAGGTATAACAGGAACATCACTAAGATGATTGATTCGAATTGAATTAGGTCAACCAGGATCATTTATTGGTGATGATCAAATCTATAATGTAATTGTTACTGCACACGCATTCATTATAATTTTCTTTATAGTTATACCTATTATAATTGGAGGATTTGGGAACTGACTAGTACCTCTAATAATTGGAGCCCCAGATATAGCATTCCCTCGAATAAATAATATAAGATTTTGACTTCTACCTCCATCTTTAACTTTATTATTAAGAAGAAGTTTTATTAATTCAGGAGCAGGAACAGGATGAACAGTATATCCACCTTTATCAAGTAATATAACTCATAGAGGAGCATCTGTAGATTTAGCAATCTTTTCCTTACATTTAGCAGGAGTATCATCAATTCTAGGAGCTATTAATTTCATTTCAACTATTATTAATATACGAGTATCAGGAATAACCCTTGAACGAATTCCATTATTTGTATGATCAGTAGGAATTACAGCTTTATTATTGTTATTATCATTACCAGTATTAGCTGGAGCTATTACAATATTATTGACTGATCGAAATTTTAATACATCATTCTTCGA
>BCEAB444-16|Plea minutissima|MG665665
AACTTTATACTTCATTTTTGGTATTTGATCAGGAATAGTAGGAACATCACTAAGATGATTAATTCGAATTGAGCTAGGACAACCAGGATCATTTATTGGAGATGATCAAATTTATAATGTAATCGTAACAGCACACGCATTTATTATAATTTTCTTTATAGTCATACCAATTATAATTGGTGGATTTGGAAACTGATTAGTTCCATTAATAATTGGAGCACCAGATATAGCATTCCCACGAATAAATAATATAAGATTCTGATTATTACCACCATCATTAACACTTCTACTAAGAAGATCAATTGTAGATAACGGAGCAGGAACTGGATGAACAGTTTACCCACCATTATCTAATAACGTAGCACATGCGGGAGCATCAGTAGACTTAGCAATTTTTTCATTACATTTAGCAGGTGTATCATCAATTCTTGGGGCAGTAAATTTTATTTCAACAATCATTAATATACGATCAACAGGTATATCACCAGAACGAATACCATTATTTGTTTGATCAGTAGGAATTACTGCACTACTTTTACTATTATCATTACCTGTATTAGCAGGTGCAATCACAATATTATTAACAGATCGAAATTTAAACACATCATTCTTTGACCCAGCTGGAGGAGGGGACCCTATTTTATACCAACACTTATTC
>BCEAB478-17|Plea minutissima|MG665504
AACTTTATACTTCATTTTTGGTATTTGATCAGGAATAGTAGGAACATCACTAAGATGATTAATTCGAATTGAACTAGGACAACCAGGATCATTTATTGGAGATGATCAAATTTACAATGTAATTGTAACAGCACACGCATTTATTATAATTTTTTTTATAGTTATACCAATTATAATTGGTGGATTCGGAAATTGATTAGTTCCACTAATGATTGGAGCACCAGATATAGCATTCCCACGAATAAACAATATAAGATTTTGATTATTGCCTCCATCATTAACACTTTTATTAAGAAGATCTATTGTAGATAATGGAGCAGGAACTGGATGAACAGTTTACCCTCCATTATCTAATAATGTAGCACATGCGGGAGCATCAGTAGATTTAGCAATCTTTTCCTTACACCTAGCAGGTGTATCATCAATTCTAGGTGCAGTTAATTTTATCTCAACAATTATTAATATGCGATCAACTGGAATATCACCAGAACGAATACCCCTATTTGTATGATCAGTAGGAATTACTGCACTATTATTGTTATTATCATTACCAGTATTAGCTGGAGCAATTACAATATTATTAACAGATCGAAATTTAAACACATCATTCTTCGACCCAGCAGGAGGGGGGGACCCAATTCTATATCAACATTTATTT
>BCEAB442-16|Notonecta viridis|MG665862
AACTTTATATTTCATTTTTGGTATTTGATCCGGTATAGTTGGTACATCACTAAGATGATTAATTCGAATTGAATTAGGACAACCAGGTTCATTTATTGGAGATGATCAAATTTATAATGTAATTGTAACAGCACATGCATTTATTATAATTTTCTTTATAGTTATACCTATCATAATTGGAGGATTTGGTAATTGATTAGTACCACTAATAATTGGAGCACCTGATATAGCATTTCCTCGAATAAATAATATAAGATTCTGACTATTACCCCCATCATTAACATTACTTCTAGCAAGATCAATTGTAGATAATGGTGCAGGAACAGGATGAACAGTTTATCCACCACTTTCAAGTAATTTAGCACATGCAGGAGCATCAGTAGATTTAGCAATTTTTTCATTACACCTTGCAGGTGTTTCATCTATTTTAGGAGCAGTAAATTTCATTTCAACAATTATTAATATACGATCTACAGGTATAACACCTGAACGAATACCGTTATTTGTATGATCAGTAGGAATTACCGCATTACTATTATTATTATCACTACCTGTTTTAGCTGGTGCTATTACTATACTATTAACAGACCGAAACTTTAATACCTCATTCTTTGATCCAGCGGGAGGGGGGGATCCTATTTTATATCAACACTTATTT
>BCEAB441-16|Paracorixa concinna|MG665551
AACACTATATTTCATTTTTGGTATTTGATCAGGAATAGTGGGAACATCACTTAGATGGTTAATTCGAATTGAACTAGGTCAGCCAGGATCATTTATTGGGGATGATCAAATTTATAATGTAATTGTTACTGCCCATGCATTTATTATAATTTTCTTCATGGTTATACCCATTATAATTGGAGGATTTGGAAACTGATTAGTACCTTTAATAATTGGGGCCCCTGATATAGCATTTCCCCGAATAAATAATATAAGTTTCTGATTATTACCTCCATCTTTAACCCTACTTCTATCAAGAAGTTTTGTAAATTCGGGGGCAGGTACAGGATGAACAGTATACCCCCCACTATCAAGAAATTTAACACATAGAGGAGCATCAGTAGATTTAGCAATTTTCTCTTTACATTTAGCGGGTGTCTCATCAATTTTAGGAGCCATTAATTTTATTTCAACTATTATTAATATACGAGTAATAGGAATAACTCCTGAACGAACTCCCTTATTTGTATGATCAGTAGGAATTACTGCCCTCCTTCTTCTACTGTCTCTACCAGTACTTGCTGGAGCTATTACTATATTATTAACAGACCGTAATTTTAATACATCATTTTTTGATCCAGCTGGAGGTGGTGATCCTATTTTATATCAACACTTATTC
>BCEAB440-16|Paracorixa concinna|MG665733
AACACTATATTTCATTTTTGGTATTTGATCAGGAATAGTGGGAACATCACTTAGATGGTTAATTCGAATTGAACTAGGTCAGCCAGGATCATTTATTGGGGATGATCAAATTTATAATGTAATTGTTACTGCCCATGCATTTATTATAATTTTCTTCATGGTTATACCCATTATAATTGGAGGATTTGGAAACTGATTAGTACCTTTAATAATTGGGGCCCCTGATATAGCATTTCCCCGAATAAATAATATAAGTTTCTGATTATTACCTCCATCTTTAACCCTACTTCTATCAAGAAGTTTTGTAAATTCGGGGGCAGGTACAGGATGAACAGTATACCCCCCACTATCAAGAAATTTAACACATAGAGGAGCATCAGTAGATTTAGCAATTTTCTCTTTACATTTAGCGGGTGTCTCATCAATTTTAGGAGCCATTAATTTTATTTCAACTATTATTAATATACGAGTAATAGGAATAACTCCTGAACGAACTCCCTTATTTGTATGATCAGTAGGAATTACTGCCCTCCTTCTTCTACTGTCTCTACCAGTACTTGCTGGAGCTATTACTATATTATTAACAGACCGTAATTTTAATACATCATTTTTTGATCCAGCTGGAGGTGGTGATCCTATTTTATATCAACACTTATTC
>BCEAB474-17|Notonecta obliqua|MG665928
AACTTTATATTTCATTTTTGGTATTTGATCTGGTATAGTTGGAACATCATTAAGATGATTAATTCGAATTGAATTAGGACAACCAGGATCATTTATTGGAGATGATCAAATTTATAATGTAATTGTAACAGCACATGCATTCATTATAATTTTCTTTATAGTTATACCTATTATAATTGGAGGATTTGGTAATTGATTGGTACCATTAATAATTGGAGCACCTGATATAGCATTCCCTCGAATAAATAATATAAGATTTTGATTATTACCACCATCATTAACATTACTTTTAGCAAGATCAATTGTAGATAATGGAGCAGGAACAGGATGAACAGTTTATCCACCACTATCAAGAAATTTAGCACATGCAGGAGCATCAGTAGATTTAGCAATTTTCTCTTTACACCTTGCAGGTGTTTCATCTATTTTAGGAGCAGTAAATTTTATTTCAACAATTATTAATATACGATCTACAGGTATAACACCTGAACGAATACCATTATTCGTATGATCAGTAGGTATTACTGCATTATTATTATTATTATCATTACCCGTATTAGCAGGTGCTATTACTATATTATTAACAGATCGAAATTTTAATACATCATTCTTTGATCCAGCTGGAGGAGGAGATCCTATTTTATACCAACATTTATTT
>BCEAB438-16|Paracorixa concinna|MG665404
AACACTATATTTCATTTTTGGTATTTGATCAGGAATAGTGGGAACATCACTTAGATGGTTAATTCGAATTGAACTAGGTCAGCCAGGATCATTTATTGGGGATGATCAAATTTATAATGTAATTGTTACTGCCCATGCATTTATTATAATTTTCTTCATGGTTATACCCATTATAATTGGAGGATTTGGAAACTGATTAGTACCTTTAATAATTGGGGCCCCTGATATAGCATTTCCCCGAATAAATAATATAAGTTTCTGATTATTACCTCCATCTTTAACCCTACTTCTATCAAGAAGTTTTGTAAATTCGGGGGCAGGTACAGGATGAACAGTATACCCCCCACTATCAAGAAATTTAACACATAGAGGAGCATCAGTAGATTTAGCAATTTTCTCTTTACATTTAGCGGGTGTCTCATCAATTTTAGGAGCCATTAATTTTATTTCAACTATTATTAATATACGAGTAATAGGAATAACTCCTGAACGAACTCCCTTATTTGTATGATCAGTAGGAATTACTGCCCTCCTTCTTCTACTGTCTCTACCAGTACTTGCTGGAGCTATTACTATATTATTAACAGACCGTAATTTTAATACATCATTTTTTGATCCAGCTGGAGGTGGTGATCCTATTTTATATCAACACTTATTC
>BCEAB437-16|Paracorixa concinna|MG665757
AACACTATATTTCATTTTTGGTATTTGATCAGGAATAGTGGGAACATCACTTAGATGGTTAATTCGAATTGAACTAGGTCAGCCAGGATCATTTATTGGGGATGATCAAATTTATAATGTAATTGTTACTGCCCATGCATTTATTATAATTTTCTTCATGGTTATACCCATTATAATTGGAGGATTTGGAAACTGATTAGTACCTTTAATAATTGGGGCCCCTGATATAGCATTTCCCCGAATAAATAATATAAGTTTCTGATTATTACCTCCATCTTTAACCCTACTTCTATCAAGAAGTTTTGTAAATTCGGGGGCAGGTACAGGATGAACAGTATACCCCCCACTATCAAGAAATTTAACACATAGAGGAGCATCAGTAGATTTAGCAATTTTCTCTTTACATTTAGCGGGTGTCTCATCAATTTTAGGAGCCATTAATTTTATTTCAACTATTATTAATATACGAGTAATAGGAATAACTCCTGAACGAACTCCCTTATTTGTATGATCAGTAGGAATTACTGCCCTCCTTCTTCTACTGTCTCTACCAGTACTTGCTGGAGCTATTACTATATTATTAACAGACCGTAATTTTAATACATCATTTTTTGATCCAGCTGGAGGTGGTGATCCTATTTTATATCAACACTTATTC
>BCEAB471-17|Notonecta lutea|MG665971
AACTTTATATTTCATTTTTGGTATTTGATCTGGTATAGTAGGAACATCACTAAGATGATTAATTCGAATTGAACTAGGACAACCAGGATCATTTATTGGAGATGATCAAATCTATAATGTAATCGTAACAGCACATGCATTTATTATAATTTTCTTTATAGTAATACCTATTATAATTGGAGGATTTGGTAATTGATTAGTACCTTTAATAATTGGAGCACCAGATATAGCATTTCCTCGAATAAATAATATAAGATTCTGATTATTACCCCCATCACTAACACTCCTTTTAGCAAGATCAATTGTAGATAATGGAGCAGGAACAGGATGAACAGTATATCCTCCCTTATCAAGAAATTTAGCACATGCAGGAGCATCAGTAGATTTAGCAATTTTTTCACTACACCTTGCAGGTGTATCATCTATTTTAGGAGCAGTAAATTTTATTTCAACAATTATTAATATACGATCTACAGGTATAACACCTGAACGAATACCACTATTTGTATGATCAGTAGGTATTACTGCATTATTATTACTATTATCATTACCAGTTTTAGCTGGTGCTATTACTATATTATTAACAGATCGAAATTTTAATACATCATTCTTTGATCCAGCAGGAGGAGGAGATCCTATTTTATATCAACATTTATTT
>BCEAB435-16|Sigara distincta|MG665827
AACATTATACTTCATTTTTGGTATTTGATCAGGAATAGTGGGAACATCACTTAGATGATTAATTCGAATTGAACTAGGTCAACCAGGATCCTTTATTGGAGATGATCAAATTTATAATGTAATTGTTACTGCGCATGCATTTATTATAATTTTCTTTATAGTTATACCTATTATAATTGGAGGATTTGGAAACTGATTAGTACCTTTAATAATCGGGGCCCCCGATATAGCGTTTCCCCGAATAAATAATATAAGTTTTTGATTACTACCTCCATCTTTAACCTTATTATTATCAAGTAGATTTGTAAATTCAGGGGCAGGGACAGGGTGAACAGTATACCCACCCCTATCAAGAAATTTAACACATAGAGGGGCATCAGTAGATTTGGCAATTTTCTCCTTACATTTAGCAGGTGTATCATCTATTTTAGGAGCAATTAATTTTATTTCAACTATTATTAATATACGAGTAATAGGAATAACTCCTGAACGAACTCCTTTATTTGTATGATCAGTAGGTATTACTGCCCTCCTTCTTCTCCTATCACTACCAGTGTTAGCTGGAGCTATTACTATATTATTAACAGATCGAAATTTTAATACATCATTTTTTGATCCAGCTGGAGGGGGAGATCCTATCTTATATCAACACTTATTT
>BCEAB469-17|Notonecta lutea|MG665758
AACTTTATATTTCATTTTTGGTATTTGATCTGGTATAGTAGGAACATCACTAAGATGATTAATTCGAATTGAACTAGGACAACCAGGATCATTTATTGGAGATGATCAAATCTATAATGTAATCGTAACAGCACATGCATTTATTATAATTTTCTTTATAGTAATACCTATTATAATTGGAGGATTTGGTAATTGATTAGTACCTTTAATAATTGGAGCACCAGATATAGCATTTCCTCGAATAAATAATATGAGATTCTGATTATTACCTCCATCACTAACACTCCTTTTAGCAAGATCAATTGTAGATAATGGAGCAGGAACAGGATGAACAGTATATCCTCCTTTATCAAGAAATTTAGCACATGCAGGAGCATCAGTAGATTTAGCAATTTTTTCACTACACCTTGCAGGTGTATCATCTATTTTAGGAGCAGTAAATTTTATTTCAACAATTATTAATATACGATCTACAGGTATAACACCTGAACGAATACCACTATTTGTATGATCAGTAGGTATTACTGCATTATTATTACTATTATCATTACCAGTTTTAGCTGGTGCTATTACTATATTATTAACAGATCGAAATTTTAATACATCATTCTTTGATCCAGCAGGAGGAGGAGATCCTATTTTATATCAACATTTATTT
>BCEAB433-16|Gerris lacustris|MG665661
CAACCAGGATCATTCATTGGAAATGATCAAATCTATAACGTAATTGTTACAGCCCATGCTTTTATTATAATTTTTTTTATGGTTATACCAATTATAATTGGTGGATTTGGAAATTGATTAGTTCCTTTAATAATTGGAGCACCAGATATGGCATTTCCTCGAATAAATAATATAAGATTCTGACTTTTACCACCATCACTAACATTATTACTTGTGGGAAGATTAGTCGATGCTGGAGCAGGAACAGGATGAACTGTTTATCCACCTTTATCAAGAAATATCGCCCATAATGGAGCATCCGTGGATTTAACTATTTTTTCATTACATTTAGCAGGTGTATCTTCAATTCTAGGGGCTGTAAATTTTATTTCAACTATTATTAATATACGAACAACAGGTATAACGAGAGAAAAAATTCCATTATTTGTTTGATCGGTTGGGATTACAGCTTTATTATTACTGTTATCATTACCAGTATTAGCAGGAGCTATTACTATACTTCTAACAGATCGAAACTTAAATACATCATTCTTTGACCCAGCTGGAGGAGGAGACCCAGTATTATATCAACATTTATTT
>BCEAB467-17|Notonecta glauca|MG665697
AACTTTATATTTCATTTTTGGTATTTGATCTGGTATAGTTGGAACATCATTAAGATGATTAATTCGAATTGAATTAGGACAACCAGGATCATTTATTGGAGATGATCAAATTTATAATGTAATTGTAACAGCACATGCATTCATTATAATTTTCTTTATAGTTATACCTATTATAATTGGAGGATTTGGTAATTGATTGGTACCATTAATAATTGGAGCACCTGATATAGCATTTCCTCGAATAAATAATATAAGATTTTGATTATTACCACCATCATTAACATTACTTTTAGCAAGATCAATTGTAGATAATGGAGCAGGAACAGGATGAACAGTTTACCCACCACTATCAAGAAATTTAGCACACGCAGGAGCATCAGTAGATTTAGCAATTTTCTCTTTACACCTTGCAGGTGTTTCATCTATTTTAGGAGCAGTAAATTTCATTTCAACAATTATTAATATACGATCTACAGGTATAACACCTGAACGAATACCATTATTCGTATGATCAGTAGGAATTACTGCATTACTATTATTATTATCATTACCCGTATTAGCAGGTGCTATTACTATATTATTAACAGATCGAAATTTTAATACATCATTCTTTGATCCAGCCGGAGGAGGAGATCCTATTTTATATCAACATTTATTT
>BCEAB466-17|Notonecta glauca|MG665825
AACTTTATATTTCATTTTTGGTATTTGATCTGGTATAGTTGGAACATCATTAAGATGATTAATTCGAATTGAATTAGGACAGCCAGGATCATTTATTGGAGATGATCAAATTTATAATGTAATTGTAACAGCACATGCATTCATTATAATTTTTTTTATAGTTATACCTATTATAATTGGAGGATTTGGTAATTGATTGGTACCATTAATAATTGGAGCACCTGATATAGCATTTCCTCGAATAAATAATATAAGATTTTGATTATTACCACCATCATTAACATTACTTTTAGCAAGATCAATTGTAGATAATGGAGCAGGAACAGGATGAACAGTTTACCCACCACTATCAAGAAATTTAGCACACGCAGGAGCATCAGTAGATTTAGCAATTTTCTCTTTACACCTTGCAGGTGTTTCATCTATTTTAGGAGCAGTAAATTTCATTTCAACAATTATTAATATACGATCTACAGGTATAACACCTGAACGAATACCATTATTCGTATGATCAGTAGGAATTACTGCATTACTATTATTATTATCATTACCCGTATTAGCAGGTGCTATTACTATATTATTAACAGATCGAAATTTTAATACATCATTCTTTGATCCAGCCGGAGGAGGAGATCCTATTTTATATCAACATTTATTT
>BCEAB430-16|Gerris lacustris|MG665699
CAACCAGGATCATTCATTGGAAATGATCAAATCTATAACGTAATTGTTACAGCCCACGCTTTTATTATAATTTTTTTTATGGTTATACCAATTATAATTGGTGGATTTGGAAATTGATTAGTTCCTTTAATAATTGGAGCACCAGATATGGCATTTCCTCGAATAAATAATATAAGATTCTGACTTTTACCACCATCACTAACATTATTACTTGTGGGAAGATTAGTCGATGCTGGAGCAGGAACAGGATGAACTGTTTATCCACCTTTATCAAGAAATATCGCCCATAATGGAGCATCCGTGGATTTAACTATTTTTTCATTACATTTAGCAGGTGTATCTTCAATTCTAGGAGCTGTAAATTTTATTTCAACTATTATTAATATACGAACAACAGGTATAACAAGAGAAAAAATTCCATTATTTGTTTGATCGGTTGGGATTACAGCTTTATTATTACTGTTATCATTACCAGTATTAGCAGGAGCTATTACTATACTTCTAACAGATCGAAACTTAAATACATCATTCTTTGACCCAGCTGGAGGAGGAGACCCAGTATTATATCAACACTTATTT
>BCEAB464-17|Notonecta glauca|MG665904
AACTTTATATTTCATTTTTGGTATTTGATCTGGTATAGTTGGAACATCATTAAGATGATTAATTCGAATTGAATTAGGACAGCCAGGATCATTTATTGGAGATGATCAAATTTATAATGTAATTGTAACAGCACATGCATTCATTATAATTTTCTTTATAGTTATACCTATTATAATTGGAGGATTTGGTAATTGATTGGTACCATTAATAATTGGAGCACCTGATATAGCATTTCCTCGAATAAATAATATAAGATTTTGATTATTACCACCATCATTAACATTACTTTTAGCAAGATCAATTGTAGATAATGGAGCAGGAACAGGATGAACAGTTTACCCACCACTATCAAGAAATTTAGCACACGCAGGAGCATCAGTAGATTTAGCAATTTTCTCTTTACACCTTGCAGGTGTTTCATCTATTTTAGGAGCAGTAAATTTCATTTCAACAATTATTAATATACGATCTACAGGTATAACACCTGAACGAATACCATTATTCGTATGATCAGTAGGAATTACTGCATTACTATTATTATTATCATTACCCGTATTAGCAGGTGCTATTACTATATTATTAACAGATCGAAATTTTAATACATCATTCTTTGATCCAGCTGGAGGAGGAGATCCTATTTTATATCAACATTTATTT
>BCEAB463-17|Notonecta glauca|MG665594
AACTTTATATTTCATTTTTGGTATTTGATCTGGTATAGTTGGAACATCATTAAGATGATTAATTCGAATTGAATTAGGACAGCCAGGATCATTTATTGGAGATGATCAAATTTATAATGTAATTGTAACAGCACATGCATTCATTATAATTTTCTTTATAGTTATACCTATTATAATTGGAGGATTTGGTAATTGATTGGTACCATTAATAATTGGAGCACCTGATATAGCATTTCCTCGAATAAATAATATAAGATTTTGATTATTACCACCATCATTAACATTACTTTTAGCAAGATCAATTGTAGATAATGGAGCAGGAACAGGATGAACAGTTTACCCACCACTATCAAGAAATTTAGCACACGCAGGAGCATCAGTAGATTTAGCAATTTTCTCTTTACACCTTGCAGGTGTTTCATCTATTTTAGGAGCAGTAAATTTCATTTCAACAATTATTAATATACGATCTACAGGTATAACACCTGAACGAATACCATTATTCGTATGATCAGTAGGAATTACTGCATTACTATTATTATTATCATTACCCGTATTAGCAGGTGCTATTACTATATTATTAACAGATCGAAATTTTAATACATCATTCTTTGATCCAGCCGGAGGAGGAGATCCTATTTTATATCAACATTTATTT
>BCEAB462-17|Sigara lateralis|MG665746
AACTTTATATTTTATTTTTGGTATTTGATCAGGAATAGTAGGAACATCACTTAGATGATTAATTCGAATTGAGTTAGGCCAACCAGGATCATTTATTGGAGATGATCAAATCTATAATGTAATTGTCACAGCCCACGCATTTATTATAATTTTTTTTATAGTTATACCTATTATAATTGGAGGTTTTGGAAACTGATTAGTACCTTTAATAATTGGAGCTCCTGATATGGCATTCCCTCGTATAAATAATATAAGCTTTTGATTATTACCACCGTCTCTAACCCTACTTTTATCAAGAAGTTTTGTAAATTCAGGAGCAGGAACAGGATGAACAGTTTATCCACCGCTATCAAGAAATTTGACACATAGAGGAGCATCAGTAGATTTAGCAATTTTTTCACTACATTTAGCAGGTGTATCATCAATTTTGGGAGCTATTAATTTTATTTCAACTATTATTAATATACGAGTCATAGGAATAACTCCCGAACGAACACCACTATTTGTATGATCAGTGGGGATTACTGCACTACTTTTATTATTATCACTTCCAGTATTAGCTGGAGCTATTACTATACTATTAACTGATCGTAATTTTAATACATCATTCTTTGATCCGGCTGGAGGTGGTGACCCCATTTTATATCAACACTTATTT
>BCEAB461-17|Sigara scotti|MG665768
AACATTATACTTCATTTTTGGTATTTGATCAGGAATAGTGGGAACATCACTTAGATGATTAATTCGAATTGAATTAGGTCAACCAGGATCCTTTATCGGAGATGACCAAATTTATAATGTAATTGTTACTGCTCATGCATTTATTATAATTTTCTTTATAGTTATACCTATTATAATTGGAGGATTTGGTAACTGATTAGTACCTTTAATAATCGGGGCCCCCGATATAGCATTTCCTCGAATAAATAATATAAGTTTTTGATTACTACCCCCATCCTTGACCTTATTATTATCAAGTAGATTTGTAAATTCAGGAGCAGGAACAGGATGAACAGTATATCCACCTCTATCAAGAAATTTAACGCATAGAGGAGCATCAGTAGATTTAGCAATTTTCTCCTTACACCTAGCAGGTGTATCATCTATTTTAGGGGCAATTAATTTTATTTCAACTATTATTAATATACGAGTAATAGGAATAATTCCTGAACGAATTCCCCTATTTGTATGATCAGTTGGTATTACTGCTCTTCTTCTTCTTCTATCACTACCAGTATTAGCAGGGGCTATTACTATACTTCTAACAGACCGAAATTTTAATACATCATTTTTTGATCCAGCTGGAGGAGGGGATCCCATCTTATACCAACATCTATTT
>BCEAB460-17|Sigara scotti|MG665542
AACATTATACTTCATTTTTGGTATTTGATCAGGAATAGTGGGAACATCACTTAGATGATTAATTCGAATTGAATTAGGTCAACCAGGATCCTTTATCGGAGATGACCAAATTTATAATGTAATTGTTACTGCTCATGCATTTATTATAATTTTCTTTATAGTTATACCTATTATAATTGGAGGATTTGGTAACTGATTAGTACCTTTAATAATCGGGGCCCCCGATATAGCATTTCCTCGAATAAATAATATAAGTTTTTGATTACTACCCCCATCCTTGACCTTATTATTATCAAGTAGATTTGTAAATTCAGGAGCAGGAACAGGATGAACAGTATATCCACCTCTATCAAGAAATTTAACGCATAGAGGAGCATCAGTAGATTTAGCAATTTTCTCCTTACACCTAGCAGGTGTATCATCTATTTTAGGGGCAATTAATTTTATTTCAACTATTATTAATATACGAGTAATAGGAATAATTCCTGAACGAATTCCCCTATTTGTATGATCAGTTGGTATTACTGCTCTTCTTCTTCTTCTATCACTACCAGTATTAGCAGGGGCTATTACTATACTTCTAACAGACCGAAATTTTAATACATCATTTTTTGATCCAGCTGGAGGAGGGGATCCCATCTTATACCAACATCTATTT
>BCEAB424-16|Sigara falleni|MG665943
AACACTATACTTCATTTTTGGTATTTGATCAGGAATAGTGGGAACATCGCTTAGATGATTAATTCGAATTGAATTAGGTCAACCAGGATCTTTTATTGGAGACGATCAAATTTATAATGTAATTGTTACTGCACATGCATTTATTATAATTTTCTTTATAGTTATACCTATTATAATTGGAGGATTTGGAAACTGACTAGTACCTTTAATAATCGGGGCCCCCGATATAGCATTTCCTCGAATAAATAATATAAGTTTTTGATTACTACCTCCATCTTTGACTTTGTTACTATCAAGTAGATTTGTAAATTCAGGAGCAGGTACAGGATGAACAGTATACCCGCCTCTATCAAGAAACTTAACACATAGAGGGGCATCGGTAGATTTAGCAATTTTCTCCTTACACTTAGCAGGTGTATCATCTATTTTAGGGGCAATTAATTTTATTTCAACTATTATTAATATACGAGTAATAGGAATAACTCCTGAACGAACTCCTTTATTTGTGTGATCAGTAGGAATCACCGCTCTTCTTCTTCTTTTATCGCTGCCAGTGTTGGCTGGAGCTATTACTATATTATTGACAGATCGAAATTTTAATACATCATTTTTTGATCCAGCTGGAGGTGGAGATCCTATTTTATATCAACACTTATTT
>BCEAB423-16|Sigara falleni|MG665691
AACATTGTACTTCATTTTTGGTATTTGATCAGGAATAGTGGGAACATCACTTAGATGATTAATTCGAATTGAATTAGGTCAACCAGGATCTTTTATTGGAGATGATCAAATTTATAATGTAATTGTTACTGCGCATGCATTTATTATAATTTTCTTTATAGTTATACCTATTATAATTGGAGGATTTGGAAACTGACTAGTACCTTTAATAATCGGGGCCCCCGATATAGCATTTCCTCGAATAAATAATATAAGTTTTTGATTACTACCCCCATCTTTGACCCTGTTACTATCAAGTAGATTTGTAAATTCAGGGGCAGGTACAGGGTGAACAGTATACCCGCCTCTATCAAGAAACTTAACACATAGAGGAGCATCGGTAGATTTAGCAATTTTCTCCTTACATTTAGCAGGTGTATCGTCTATTTTAGGGGCAATTAATTTTATTTCAACTATCATTAATATACGAGTAATAGGAATAACTCCTGAACGAACTCCTTTATTTGTATGATCAGTAGGCATCACCGCCCTTCTTCTTCTTTTATCACTGCCAGTGTTGGCTGGGGCTATTACTATATTATTAACAGATCGAAATTTTAATACATCATTTTTTGATCCAGCTGGAGGTGGAGATCCTATTTTATATCAACACTTATTT
>BCEAB457-17|Sigara scotti|MG665655
AACATTATACTTCATTTTTGGTATTTGATCAGGAATAGTGGGAACATCACTTAGATGGTTAATTCGAATTGAATTAGGTCAACCAGGATCCTTTATCGGAGATGACCAAATTTATAATGTAATTGTTACTGCTCATGCATTTATTATAATTTTCTTTATAGTTATACCTATTATAATTGGAGGATTTGGTAACTGATTAGTACCTTTAATAATCGGGGCCCCCGATATGGCATTTCCTCGAATAAATAATATAAGTTTTTGATTACTGCCCCCATCCTTGACCTTATTATTATCAAGCAGATTTGTAAATTCAGGAGCAGGAACAGGATGAACAGTATATCCACCTCTATCAAGAAATTTAACGCATAGAGGAGCATCAGTAGATTTAGCAATTTTCTCCTTACACCTAGCAGGTGTATCATCTATTTTAGGGGCAATTAATTTTATTTCAACTATTATTAATATACGAGTAATAGGAATAATTCCTGAACGAATTCCCCTATTTGTATGATCAGTTGGTATTACTGCTCTTCTTCTTCTTCTATCACTACCAGTATTAGCAGGGGCTATTACTATACTTCTAACAGACCGAAATTTTAATACATCATTTTTTGATCCAGCTGGAGGAGGGGATCCCATCTTATACCAACATCTATTT
>BCEAB456-17|Sigara scotti|MG665984
AACATTATACTTCATTTTTGGTATTTGATCAGGAATAGTGGGAACATCACTTAGATGGTTAATTCGAATTGAATTAGGTCAACCAGGATCCTTTATCGGAGATGACCAAATTTATAATGTAATTGTTACTACTCATGCATTTATTATAATTTTCTTTATAGTTATACCTATTATAATTGGAGGATTTGGTAACTGATTAGTACCTTTAATAATCGGGGCCCCCGATATGGCATTTCCTCGAATAAATAATATAAGTTTTTGATTACTGCCCCCATCCTTGACCTTATTATTATCAAGCAGATTTGTAAATTCAGGAGCAGGAACAGGATGAACAGTATATCCACCTCTATCAAGAAATTTAACGCATAGAGGAGCATCAGTAGATTTAGCAATTTTCTCCTTACACCTAGCAGGTGTATCATCTATTTTAGGGGCAATTAATTTTATTTCAACTATTATTAATATACGAGTAATAGGAATAATTCCTGAACGAATTCCCCTATTTGTATGATCAGTTGGTATTACTGCTCTTCTTCTTCTTCTATCACTACCAGTATTAGCAGGGGCTATTACTATACTTCTAACAGACCGAAATTTTAATACATCATTTTTTGATCCAGCTGGAGGAGGGGATCCCATCTTATACCAACATCTATTT
>BCEAB420-16|Gerris lacustris|MG665888
CAACCAGGATCATTCATTGGAAATGATCAAATCTATAACGTAATTGTTACAGCCCATGCTTTCATTATAATTTTTTTTATGGTTATACCAATTATAATTGGTGGATTTGGAAATTGATTAGTTCCTTTAATAATTGGAGCACCAGATATGGCATTTCCTCGAATAAATAATATAAGATTCTGACTTTTACCACCATCACTAACATTATTACTTGTGGGAAGATTAGTCGATGCTGGAGCAGGAACAGGATGAACTGTTTATCCACCTTTATCAAGAAATATCGCCCATAATGGAGCATCCGTGGATTTAACTATTTTTTCATTACATTTAGCAGGTGTATCTTCAATTCTAGGGGCTGTAAATTTTATTTCAACTATTATTAATATACGAACAACAGGTATAACGAGAGAAAAAATTCCATTATTTGTTTGATCGGTTGGGATTACAGCTTTATTATTACTGTTATCATTACCAGTATTAGCAGGAGCTATTACTATACTTCTAACAGATCGAAACTTAAATACATCATTCTTTGACCCAGCTGGAGGAGGAGACCCAGTATTATATCAACATTTATTT
>BCEAB454-17|Sigara striata|MG665850
AACATTATATTTTATTTTCGGTATTTGATCGGGAATGGTAGGAACATCACTTAGATGATTAATTCGAATTGAATTGGGTCAGCCAGGATCATTTATTGGAGATGATCAAATTTATAATGTAATTGTTACTGCCCATGCATTTATTATAATTTTTTTTATAGTTATACCTATTATAATTGGAGGATTTGGAAACTGATTAGTACCCTTAATAATTGGGGCTCCTGATATAGCATTCCCTCGAATAAATAATATAAGTTTTTGATTATTACCTCCATCTTTAACCTTACTTTTATCAAGAAGATTCGTAAATTCGGGAGCAGGGACAGGATGAACAGTATATCCCCCTCTATCAAGAAATTTAACACATAGAGGAGCATCGGTAGATTTAGCTATTTTCTCCTTACATTTAGCAGGTGTATCATCAATTTTAGGGGCAATTAATTTTATTTCAACAATTATTAATATACGAGTTATAGGAATAAGCCCCGAACGAACCCCCCTTTTTGTATGATCAGTGGGAATTACTGCACTACTTCTTCTCCTATCCCTACCAGTATTAGCTGGAGCTATTACTATATTATTAACAGATCGAAATTTTAATACATCATTCTTTGATCCAGCTGGAGGAGGAGATCCTATTTTATATCAACATTTATTT
>BCEAB453-17|Mesovelia furcata|MG665633
AACACTATATTTTATATTTGGTATATGATCTGGAATAGTAGGAATATCTATAAGATGAATTATTCGGATTGAATTAGGAAACCCAGGATCATTTATTGGAAATGATCAAATCTATAATGTTATTGTCACAGCACACGCATTTGTTATAATTTTCTTTATAGTTATGCCAGTTATAATTGGGGGTTTTGGAAATTGAATAGTCCCTTTAATAATTGGAGCCCCTGACATGGCATTCCCACGAATAAACAATATAAGATTTTGATTATTACCTCCATCTATTACACTATTAATTTCAAGATCTATAATTGACACCGGGGCAGGAACCGGATGAACTGTATACCCACCACTATCAATAAATACTGCCCATAATGGCCCATCAGTTGATTTAACTATTTTTTCACTTCATTTAGCCGGAGTATCCTCAATTTTGGGGGCAATTAATTTCATTTCAACAATTATTAATATACGACACTCAGGAATAACAGCAGATAAAATACCACTATTTGTCTGATCTGTGGGAATTACAGCACTTCTTTTACTATTGTCACTTCCTGTTTTAGCCGGAGCTATTACTATATTATTAACTGACCGTAACTTAAATACAAGATTCTTTGACCCAGCGGGAGGGGGTGATCCTATTTTATACCAACATTTATTT
>BCEAB452-17|Ranatra linearis|MG665553
AACATTATACTTTATATTCGGAATTTGATCAGGAATAGTAGGGACATCTCTAAGCTGATTAATTCGAATCGAACTAGGTCAACCAGGATCATTCATTGGAGATGACCAAATTTATAATGTAGTAGTGACTGCACATGCTTTTATTATAATTTTCTTCATAGTTATGCCTATTATAATTGGAGGATTTGGAAATTGATTAGTACCTTTAATATTAGGAGCGCCAGATATAGCATTCCCTCGAATAAATAATATAAGATTCTGATTACTTCCTCCATCCCTTACCCTCCTTTTAGCAAGCAGAATTGCAGAAAGAGGAGCAGGAACAGGATGAACAGTCTACCCTCCCCTATCAACTAATATTTCCCATAGAGGAGCGTCAGTCGATATAGCAATTTTTTCACTCCACTTAGCGGGTGTTTCATCTATTTTAGGAGCAGTAAACTTCATCTCAACTATTATTAATATACGAGCTACAGGAATAACCCCGGATCGAATAGCCCTATTTGTATGATCAGTAGGAATTACTGCATTATTATTATTACTATCTTTACCAGTATTAGCTGGGGCAATTACCATACTTCTTACAGATCGAAACCTTAATACATCATTCTTTGACCCTGCAGGAGGAGGAGATCCGATTTTGTATCAGCACCTATTT
>BCEAB451-17|Ranatra linearis|MG665993
AACATTATACTTTATATTCGGAATTTGATCAGGAATAGTAGGGACATCTCTAAGCTGATTAATTCGAATCGAACTAGGTCAACCAGGATCATTCATTGGAGATGACCAAATTTATAATGTAGTAGTGACTGCACATGCTTTTATTATAATTTTCTTCATAGTTATGCCTATTATAATTGGAGGATTTGGAAATTGATTAGTACCTTTAATGTTAGGAGCGCCAGATATAGCATTCCCTCGAATAAATAATATAAGATTCTGATTACTTCCTCCATCCCTCACCCTCCTTTTAGCAAGCAGAATTGCAGAAAGAGGAGCAGGAACAGGATGAACAGTTTACCCTCCCCTATCAACTAATATTTCCCATAGAGGAGCGTCAGTCGATATAGCAATTTTTTCACTCCACTTAGCAGGTGTTTCATCTATTTTAGGAGCAGTAAACTTCATCTCAACTATTATTAATATACGAGCTACAGGAATAACCCCGGATCGAATAGCCCTATTTGTATGATCAGTGGGAATTACTGCATTATTATTATTACTATCTTTACCAGTATTAGCTGGGGCAATTACCATACTTCTTACAGATCGAAACCTTAATACATCATTCTTTGACCCTGCAGGAGGAGGAGATCCGATTTTGTATCAGCACCTATTT
>BCEAB450-17|Ranatra linearis|MG665918
[truncated: 85,429 more chars]
